# Supplementary material for: Hfq orchestrates a robust RNA-RNA interaction network in Acinetobacter baumannii
Source: mBio. 2025 Dec 17;17(1):e03231-25. doi: 10.1128/mbio.03231-25 (PMC12802169; doi:10.1128/mbio.03231-25)
Supplement: Data set S1 — RIL-seq data for exponential phase and stationary phase. [file mbio.03231-25-s0001.xlsx]

## Sheet: Legend
Dataset S1: List of S-Chimeras from Exp. Phase and Stat. Phase RIL-seq libraries with greather than 32 (Exp. Phase) and 27 (Stat. Phase) and read counts for RNA-Immunoprecipitation Analysis
Notes:
1. rRNA are excluded from the tables
2. RNA1/RNA2 refers to the first/second RNA in the chimeric fragments
3. Chimeras that appear to arise from a single transcript are listed in the pages labelled "Self Interactions EP and Self Interactions SP ".
For RIL-seq Data
Number: Chimera rank in terms of total chimeric fragments/interactions detected
RNA1 chromosome: Chromosome the RNA1 was mapped to.
RNA1 RefSeq chromosome: NCBI refseq identifier for RNA1 location
RNA1 from: The coordinate where the first nucleotide of the first (most 5’) read corresponding to RNA1 was mapped to.
RNA1 to: The coordinate where the first nucleotide of the last (most 3’) read corresponding to RNA1 was mapped to.
RNA1 Strand: The strand RNA1 was mapped to.
RNA1 Gene: locus tag based on genomic location of RNA1.
RNA1 name: based on the genomic location RNA1 was mapped to
RNA2 chromosome: Chromosome RNA2 is mapped to.
RNA2 RefSeq chromosome: NCBI refseq identifier for RNA2 location
RNA2 from: The coordinate where the last nucleotide of the first (most 5’) read corresponding to RNA2 was mapped to.
RNA2 to: The coordinate where the last nucleotide of the last (most 3’) read corresponding to RNA2 was mapped to.
RNA2 Strand: The strand RNA2 was mapped to.
RNA2 Gene: locus tag based on genomic location of RNA2.
RNA2 name: based on the genomic location RNA2 was mapped to
Number of interactions: Number off chimeras supporting the interaction.
Other Interactions of RNA1: Number of other fragments in which RNA1 appears as first, including single fragments.
Other interactions of RNA2: Number of other sequenced fragments in which the second RNA appears as second, including single fragments.
Total other interactions: Number of sequenced fragments in the experiment excluding the above.
Odds Ratio: (K/L)/(M/N), where K= Number of interactions , L=other interactions of RNA2, M=other interactions of RNA1, N=total other interactions.
Fisher's exact test p-value: p-value for observing at least this number of chimeric fragments given their background frequencies on Hfq. The Odds Ratio provides the effect size of the test.
annotation class RNA1: transcript type (i.e., mRNA, sRNA, tRNA, etc.) for RNA1
annotation class RNA2: transcript type (i.e., mRNA, sRNA, tRNA, etc.) for RNA2
novel sRNA: Indicates if the RNAs (i.e., RNA1 or RNA2) is a putative novel sRNAs identified herein.
For RIP Counts page
Number: Gene annotation number (in sequential order starting from dnaA)
Locus Tag: gene locus tag based on RefSeq or manual curation of sRNA genes
Gene Name: name of gene based on known/predicted function or manual curation
Sample: RIL-seq sample analyzed

## Sheet: EP chimeras
Number	RNA1 chromosome	RNA1 RefSeq chromosome	RNA1 from	RNA1 to	RNA1 Strand	RNA1 Gene	RNA1 name	RNA2 chromosome	RNA2 RefSeq chromosome	RNA2 from	RNA2 to	RNA2 Strand	RNA2 Gene	RNA2 name	Number of interactions	Other Interactions of RNA1	Other interactions of RNA2	Total other interactions	Odds Ratio	Fisher's exact test p-value	annotation class RNA1	annotation class RNA2	novel sRNA
1	AB5075UW	NZ_CP008706.1	3570422	3570885	-	sRNA99	sRNA99	p2AB5075	NZ_CP008708.1	1657	1883	-	3-sRNA_ABUW_RS19600	ABUW_RS19600-3'	69730	505042	93889	14541190	21.3834	0	sRNA	sRNA	RNA2
2	AB5075UW	NZ_CP008706.1	3570443	3570550	-	sRNA99	sRNA99	AB5075UW	NZ_CP008706.1	861833	861887	-	sRNA21	aar	41080	349652	956770	13862349	1.70225	0	sRNA	sRNA
3	AB5075UW	NZ_CP008706.1	3570456	3570900	-	sRNA99	sRNA99	AB5075UW	NZ_CP008706.1	1754557	1754829	+	sRNA38	sRNA38	30853	543919	270115	14364964	3.01661	0	sRNA	sRNA
4	AB5075UW	NZ_CP008706.1	3570503	3570998	-	sRNA99	sRNA99	AB5075UW	NZ_CP008706.1	2342081	2342149	+	3-sRNA_ABUW_RS11470	ABUW_RS11470-3'	10983	522330	80026	14596512	3.83525	0	sRNA	sRNA	RNA2
5	AB5075UW	NZ_CP008706.1	3495826	3495963	-	sRNA97	csrB	AB5075UW	NZ_CP008706.1	266566	266609	+	3-sRNA_ABUW_RS01235	3-ETS_tRNA-Phe	10670	62486	79796	15056899	32.2208	0	sRNA	tRNA
6	AB5075UW	NZ_CP008706.1	2649814	2650087	+	ABUW_RS12865	tRNA-Gly	AB5075UW	NZ_CP008706.1	3099130	3099210	-	ABUW_RS14905	tRNA-Met	10508	362674	48104	14788565	8.90735	0	tRNA	tRNA
7	AB5075UW	NZ_CP008706.1	3570423	3570500	-	sRNA99	sRNA99	AB5075UW	NZ_CP008706.1	3636905	3636978	+	sRNA102	sRNA102	9824	223599	337318	14639110	1.90675	0	sRNA	sRNA
8	AB5075UW	NZ_CP008706.1	3570875	3570997	-	sRNA100	sRNA100	AB5075UW	NZ_CP008706.1	210953	210993	-	sRNA5	sRNA5	9118	366872	189422	14644439	1.92144	0	sRNA	sRNA
9	AB5075UW	NZ_CP008706.1	3495826	3495969	-	sRNA97	csrB	AB5075UW	NZ_CP008706.1	1841868	1842118	+	sRNA44	sRNA44	7778	65378	410225	14726470	4.27084	0	sRNA	sRNA
10	AB5075UW	NZ_CP008706.1	2650038	2650087	+	ABUW_RS12865	tRNA-Gly	AB5075UW	NZ_CP008706.1	266573	266584	+	3-sRNA_ABUW_RS01235	3-ETS_tRNA-Phe	7631	365543	82825	14753852	3.71866	0	tRNA	tRNA
11	AB5075UW	NZ_CP008706.1	2932180	2932297	-	sRNA87	sRNA87	AB5075UW	NZ_CP008706.1	1764006	1764045	+	sRNA40	sRNA40	6760	161649	73044	14968398	8.56968	0	sRNA	sRNA
12	AB5075UW	NZ_CP008706.1	2687506	2687574	-	sRNA76	sRNA76	AB5075UW	NZ_CP008706.1	2342099	2342147	+	3-sRNA_ABUW_RS11470	ABUW_RS11470-3'	5418	63636	85591	15055206	14.976	0	sRNA	sRNA	RNA2
13	AB5075UW	NZ_CP008706.1	3570443	3570550	-	sRNA99	sRNA99	AB5075UW	NZ_CP008706.1	266492	266585	+	3-sRNA_ABUW_RS01235	3-ETS_tRNA-Phe	5123	385609	85525	14733594	2.28872	0	sRNA	tRNA
14	AB5075UW	NZ_CP008706.1	3570421	3570539	-	sRNA99	sRNA99	AB5075UW	NZ_CP008706.1	3063581	3063916	-	3-sRNA_ABUW_RS14740	ABUW_RS14740-3'	3646	387086	58239	14760880	2.3873	0	sRNA	sRNA	RNA2
15	AB5075UW	NZ_CP008706.1	2650034	2650087	+	ABUW_RS12865	tRNA-Gly	AB5075UW	NZ_CP008706.1	3109285	3109294	-	ABUW_RS14950	tRNA-Met	3220	369954	7788	14828889	16.5726	0	tRNA	tRNA
16	AB5075UW	NZ_CP008706.1	1998801	1998900	-	ig-ABUW_RS09720-ABUW_RS09725	ig-ABUW_RS09720-ABUW_RS09725	AB5075UW	NZ_CP008706.1	2261080	2261197	-	sRNA54	sRNA54	3166	6939	3571256	11628490	1.48565	5.83759e-66	IG	sRNA
17	AB5075UW	NZ_CP008706.1	2261104	2261225	-	sRNA54	sRNA54	AB5075UW	NZ_CP008706.1	1754781	1754829	+	sRNA39	sRNA39	3046	3572816	1887	11632102	5.2554	0	sRNA	sRNA
18	AB5075UW	NZ_CP008706.1	1147831	1147926	-	ig-ABUW_RS05500-ABUW_RS05505	ig-mnmA-ABUW_RS05505	AB5075UW	NZ_CP008706.1	3570844	3570851	-	sRNA100	sRNA100	2427	477	213644	14993303	357.074	0	IG	sRNA
19	AB5075UW	NZ_CP008706.1	2020326	2020441	-	ABUW_RS09890-3'	3-utr_ABUW_RS09890	AB5075UW	NZ_CP008706.1	330832	330877	-	3-sRNA_ABUW_RS01510	ABUW_RS01510-3'	2392	2948	61609	15142902	199.434	0	3	sRNA	RNA2
20	AB5075UW	NZ_CP008706.1	3495905	3495960	-	sRNA97	csrB	AB5075UW	NZ_CP008706.1	1307281	1307325	+	ig-sRNA_ABUW_RS06275-RS06280	ig-sRNA_ABUW_RS06275-RS06280	2148	15394	1456561	13735748	1.31585	1.70936e-24	sRNA	sRNA	RNA2
21	AB5075UW	NZ_CP008706.1	2138826	2138872	-	3-sRNA_ABUW_RS10475	ABUW_RS10475-3'	AB5075UW	NZ_CP008706.1	1604077	1604108	+	ABUW_RS07860-5'	5-utr-hfq	1668	10401	4726	15193056	515.552	0	sRNA	5	RNA1
22	AB5075UW	NZ_CP008706.1	3570455	3570533	-	sRNA99	sRNA99	AB5075UW	NZ_CP008706.1	3094028	3094430	+	ABUW_RS14880-3'	3-utr_hemJ	1580	389152	1583	14817536	38.0043	0	sRNA	3
23	AB5075UW	NZ_CP008706.1	2988735	2989084	+	ABUW_RS14435-5'	5-utr_mqo	AB5075UW	NZ_CP008706.1	3570843	3570966	-	sRNA100	sRNA100	1376	2350	350168	14855957	24.8413	0	5	sRNA
24	AB5075UW	NZ_CP008706.1	3495841	3495952	-	sRNA97	csrB	AB5075UW	NZ_CP008706.1	2299335	2299389	-	sRNA56	sRNA56	914	72242	42577	15094118	4.48528	2.44733e-279	sRNA	sRNA
25	AB5075UW	NZ_CP008706.1	3530566	3530698	+	ABUW_RS16925	tRNA-Lys	AB5075UW	NZ_CP008706.1	3099132	3099141	-	ABUW_RS14905	tRNA-Met	806	70790	57655	15080600	2.97814	1.48326e-143	tRNA	tRNA
26	AB5075UW	NZ_CP008706.1	563511	563519	+	ABUW_RS02765	oxa23	AB5075UW	NZ_CP008706.1	3441668	3441688	+	3-sRNA_ABUW_RS16505	ptaZ	636	51	6629	15202535	28599.3	0	CDS	sRNA	RNA2
27	AB5075UW	NZ_CP008706.1	1604039	1604166	+	ABUW_RS07855	miaA	AB5075UW	NZ_CP008706.1	2138790	2138834	-	3-sRNA_ABUW_RS10475	ABUW_RS10475-3'	599	6015	9848	15193389	153.638	0	CDS	sRNA	RNA2
28	AB5075UW	NZ_CP008706.1	154720	154767	+	as-sRNA2	as-sRNA2	AB5075UW	NZ_CP008706.1	3063582	3063598	-	3-sRNA_ABUW_RS14740	ABUW_RS14740-3'	583	42245	41267	15125756	5.05833	4.73503e-201	AS	sRNA	RNA2
29	AB5075UW	NZ_CP008706.1	3570421	3570500	-	sRNA99	sRNA99	AB5075UW	NZ_CP008706.1	144079	144087	-	ABUW_RS00640-3'	3-utr_ABUW_RS00640	576	232847	4450	14971978	8.32283	7.22959e-294	sRNA	3
30	AB5075UW	NZ_CP008706.1	3063709	3064140	-	ABUW_RS14740	ABUW_RS14740	AB5075UW	NZ_CP008706.1	3677085	3677140	+	sRNA103	sRNA103	514	5847	89107	15114383	14.9111	0	CDS	sRNA
31	AB5075UW	NZ_CP008706.1	2020336	2020441	-	ABUW_RS09890-3'	3-utr_ABUW_RS09890	AB5075UW	NZ_CP008706.1	2342107	2342147	+	3-sRNA_ABUW_RS11470	ABUW_RS11470-3'	485	4855	89289	15115222	16.911	0	3	sRNA	RNA2
32	AB5075UW	NZ_CP008706.1	1438839	1438973	+	ABUW_RS07050	ABUW_RS07050	AB5075UW	NZ_CP008706.1	330833	330873	-	3-sRNA_ABUW_RS01510	ABUW_RS01510-3'	470	170	63531	15145680	659.101	0	CDS	sRNA	RNA2
33	AB5075UW	NZ_CP008706.1	39267	39306	-	ABUW_RS00155	ppc	AB5075UW	NZ_CP008706.1	3063582	3063893	-	3-sRNA_ABUW_RS14740	ABUW_RS14740-3'	452	357	60666	15148376	316.148	0	CDS	sRNA	RNA2
34	AB5075UW	NZ_CP008706.1	1512203	1512287	-	ABUW_RS07450-3'	3-utr_ABUW_RS07450	AB5075UW	NZ_CP008706.1	3570844	3570969	-	sRNA100	sRNA100	434	3550	351110	14854757	5.1723	1.87557e-146	3	sRNA
35	AB5075UW	NZ_CP008706.1	1166815	1167019	+	ABUW_RS05590-5'	5-utr_cstA	AB5075UW	NZ_CP008706.1	3441684	3441689	+	3-sRNA_ABUW_RS16505	ptaZ	408	1037	6857	15201549	872.238	0	5	sRNA	RNA2
36	AB5075UW	NZ_CP008706.1	281899	281924	+	ABUW_RS01290	ABUW_RS01290	AB5075UW	NZ_CP008706.1	3570397	3570421	-	sRNA99	sRNA99	394	362	193439	15015656	84.4866	0	CDS	sRNA
37	AB5075UW	NZ_CP008706.1	1297137	1297186	-	ig-ABUW_RS20380-ABUW_RS06180	ig-ABUW_RS20380-ABUW_RS06180	AB5075UW	NZ_CP008706.1	3063582	3063589	-	3-sRNA_ABUW_RS14740	ABUW_RS14740-3'	388	482	41462	15167519	294.475	0	IG	sRNA	RNA2
38	AB5075UW	NZ_CP008706.1	272036	272264	+	ABUW_RS01265	tex	AB5075UW	NZ_CP008706.1	266577	266583	+	3-sRNA_ABUW_RS01235	3-ETS_tRNA-Phe	384	374	90072	15119021	172.343	0	CDS	tRNA
39	AB5075UW	NZ_CP008706.1	241501	241538	+	ABUW_RS01070	ABUW_RS01070	AB5075UW	NZ_CP008706.1	3641854	3641897	-	3-sRNA_ABUW_RS17440	ompZ	351	811	1684507	13524182	3.47476	2.17985e-63	CDS	sRNA	RNA2
40	AB5075UW	NZ_CP008706.1	3570461	3570549	-	sRNA99	sRNA99	AB5075UW	NZ_CP008706.1	3891627	3891999	-	ABUW_RS18620	ABUW_RS18620	321	390411	6919	14812200	1.76019	1.23242e-13	sRNA	CDS
41	AB5075UW	NZ_CP008706.1	2138848	2138870	-	3-sRNA_ABUW_RS10475	ABUW_RS10475-3'	AB5075UW	NZ_CP008706.1	3063581	3063596	-	3-sRNA_ABUW_RS14740	ABUW_RS14740-3'	308	11761	41542	15156240	9.55456	2.81467e-176	sRNA	sRNA	RNA1, RNA2
42	AB5075UW	NZ_CP008706.1	2022041	2022170	-	ABUW_RS09900	ABUW_RS09900	AB5075UW	NZ_CP008706.1	210955	210975	-	sRNA5	sRNA5	302	2986	198238	15008325	7.65707	5.80951e-144	CDS	sRNA
43	AB5075UW	NZ_CP008706.1	3570424	3570495	-	sRNA99	sRNA99	AB5075UW	NZ_CP008706.1	1305333	1305371	+	ABUWs022	art20	295	233128	1086	14975342	17.4492	2.80651e-227	sRNA	sRNA
44	AB5075UW	NZ_CP008706.1	708531	708692	+	ig-ABUW_RS03460-ABUW_RS20110	ig-ABUW_RS03460-ABUW_RS20110	AB5075UW	NZ_CP008706.1	3570844	3570891	-	sRNA100	sRNA100	269	3800	215802	14989980	4.91716	2.98989e-86	IG	sRNA
45	AB5075UW	NZ_CP008706.1	2251315	2251333	+	ABUW_RS11025	ABUW_RS11025	AB5075UW	NZ_CP008706.1	1308135	1308142	+	3-sRNA_ABUW_RS06280	ABUW_RS06280-3'	241	6	29348	15180256	20776.2	0	CDS	sRNA	RNA2
46	AB5075UW	NZ_CP008706.1	1604015	1604068	+	ABUW_RS07855	miaA	AB5075UW	NZ_CP008706.1	3063581	3063600	-	3-sRNA_ABUW_RS14740	ABUW_RS14740-3'	240	3525	41610	15164476	24.8131	4.08964e-227	CDS	sRNA	RNA2
47	AB5075UW	NZ_CP008706.1	3926105	3926152	+	ABUW_RS18785	ABUW_RS18785	AB5075UW	NZ_CP008706.1	2955476	2955486	-	ig-sRNA_ABUW_RS14270-RS14275	ig-sRNA_ABUW_RS14270-RS14275	239	88	1302	15208222	31723.6	0	CDS	sRNA	RNA2
48	AB5075UW	NZ_CP008706.1	3495827	3495960	-	sRNA97	csrB	AB5075UW	NZ_CP008706.1	2741431	2741526	+	ABUW_RS13350-5'	5-utr_csrA	236	72920	294	15136401	166.625	0	sRNA	5
49	AB5075UW	NZ_CP008706.1	2165503	2165560	-	ABUW_RS10605-5'	5-utr_ABUW_RS10605	AB5075UW	NZ_CP008706.1	861834	861884	-	sRNA21	aar	234	5	997616	14211996	666.711	1.57047e-261	5	sRNA
50	AB5075UW	NZ_CP008706.1	327771	327949	+	ABUW_RS01495-5'	5-utr_pilA	AB5075UW	NZ_CP008706.1	1763999	1764044	+	sRNA40	sRNA40	226	1515	79580	15128530	28.3588	7.11049e-223	5	sRNA
51	AB5075UW	NZ_CP008706.1	2650036	2650083	+	ABUW_RS12865	tRNA-Gly	AB5075UW	NZ_CP008706.1	144079	144088	-	ABUW_RS00640-3'	3-utr_ABUW_RS00640	220	372954	4806	14831871	1.82045	2.70825e-09	tRNA	3
52	AB5075UW	NZ_CP008706.1	2650036	2650086	+	ABUW_RS12865	tRNA-Gly	AB5075UW	NZ_CP008706.1	1460070	1460079	+	ig-sRNA_ABUW_RS07165-RS07170	ig-sRNA_ABUW_RS07165-07170	210	372964	5281	14831396	1.58131	0.00175129	tRNA	sRNA	RNA2
53	AB5075UW	NZ_CP008706.1	1754758	1754764	+	sRNA39	sRNA39	AB5075UW	NZ_CP008706.1	2261109	2261190	-	sRNA54	sRNA54	198	2155	222380	14985118	6.19131	9.28767e-78	sRNA	sRNA
54	AB5075UW	NZ_CP008706.1	3570502	3570518	-	sRNA99	sRNA99	AB5075UW	NZ_CP008706.1	57007	57013	-	ABUW_RS00245	mutY	196	157113	2110	15050432	8.89837	2.85223e-103	sRNA	CDS
55	AB5075UW	NZ_CP008706.1	2022074	2022231	-	ABUW_RS09900	ABUW_RS09900	AB5075UW	NZ_CP008706.1	3677133	3677140	+	sRNA103	sRNA103	194	3687	89284	15116686	8.90864	1.69546e-103	CDS	sRNA
56	AB5075UW	NZ_CP008706.1	1041758	1041778	+	ABUW_RS05050	lepA	AB5075UW	NZ_CP008706.1	1326452	1326469	+	ABUW_RS06415-3'	3-utr_ABUW_RS06415	188	42	937	15208684	72654.2	0	CDS	3
57	AB5075UW	NZ_CP008706.1	3530599	3530617	+	ABUW_RS16925	tRNA-Lys	AB5075UW	NZ_CP008706.1	3109286	3109293	-	ABUW_RS14950	tRNA-Met	183	71413	10825	15127430	3.58106	2.02688e-39	tRNA	tRNA
58	AB5075UW	NZ_CP008706.1	2836125	2836186	-	ABUW_RS13750	ABUW_RS13750	AB5075UW	NZ_CP008706.1	3677132	3677141	+	sRNA103	sRNA103	183	1863	89295	15118510	16.6311	3.80227e-141	CDS	sRNA
59	AB5075UW	NZ_CP008706.1	848549	848590	+	ABUW_RS04260	sdhC	AB5075UW	NZ_CP008706.1	3641853	3641890	-	3-sRNA_ABUW_RS17440	ompZ	179	574	1684679	13524419	2.50347	1.52597e-16	CDS	sRNA	RNA2
60	AB5075UW	NZ_CP008706.1	867369	867412	+	ABUW_RS19720-5'	5-utr_ABUW_RS19720	AB5075UW	NZ_CP008706.1	1841868	1841919	+	sRNA44	sRNA44	179	164	417628	14791880	38.6583	5.09179e-174	5	sRNA
61	AB5075UW	NZ_CP008706.1	178243	178404	-	ABUW_RS00790-5'	5-utr_ABUW_RS00790	AB5075UW	NZ_CP008706.1	2687481	2687545	-	sRNA76	sRNA76	178	90	64651	15144932	463.308	0	5	sRNA
62	AB5075UW	NZ_CP008706.1	1604040	1604164	+	ABUW_RS07855	miaA	AB5075UW	NZ_CP008706.1	615528	615558	-	3-sRNA_ABUW_RS03025	ABUW_RS03025-3'	174	6440	16984	15186253	24.1587	9.31945e-163	CDS	sRNA	RNA2
63	AB5075UW	NZ_CP008706.1	233602	233633	-	sRNA7	sRNA7	AB5075UW	NZ_CP008706.1	3641854	3641873	-	3-sRNA_ABUW_RS17440	ompZ	172	388	1684686	13524605	3.55879	9.23877e-30	sRNA	sRNA	RNA2
64	AB5075UW	NZ_CP008706.1	3570472	3570515	-	sRNA99	sRNA99	AB5075UW	NZ_CP008706.1	834473	834481	+	ABUW_RS04185	cysG	161	390571	81	14819038	75.4155	1.49281e-185	sRNA	CDS
65	AB5075UW	NZ_CP008706.1	3495861	3495900	-	sRNA97	csrB	AB5075UW	NZ_CP008706.1	1307251	1307300	+	ig-sRNA_ABUW_RS06275-RS06280	ig-sRNA_ABUW_RS06275-RS06280	161	55453	10997	15143240	3.99802	2.63516e-40	sRNA	sRNA	RNA2
66	AB5075UW	NZ_CP008706.1	3598393	3598544	+	ABUW_RS17220	ABUW_RS17220	AB5075UW	NZ_CP008706.1	3063582	3063599	-	3-sRNA_ABUW_RS14740	ABUW_RS14740-3'	161	269	41689	15167732	217.757	6.34067e-285	CDS	sRNA	RNA2
67	AB5075UW	NZ_CP008706.1	3080288	3080301	-	ABUW_RS14815	ABUW_RS14815	AB5075UW	NZ_CP008706.1	3063583	3063596	-	3-sRNA_ABUW_RS14740	ABUW_RS14740-3'	161	112	41689	15167889	523.012	0	CDS	sRNA	RNA2
68	AB5075UW	NZ_CP008706.1	250162	250189	-	ABUW_RS01130	tRNA-Ser	AB5075UW	NZ_CP008706.1	3099132	3099138	-	ABUW_RS14905	tRNA-Met	158	13532	58303	15137858	3.03158	1.4863e-25	tRNA	tRNA
69	AB5075UW	NZ_CP008706.1	1604040	1604076	+	ABUW_RS07855	miaA	AB5075UW	NZ_CP008706.1	46403	46427	-	as-ABUW_RS00180	as-dnaJ	157	3608	2068	15204018	319.92	3.682444e-317	CDS	AS
70	AB5075UW	NZ_CP008706.1	3668795	3668823	-	ABUW_RS17570-5'	5-utr_ABUW_RS17570	AB5075UW	NZ_CP008706.1	615529	615537	-	3-sRNA_ABUW_RS03025	ABUW_RS03025-3'	154	587	17004	15192106	234.396	7.90321e-286	5	sRNA	RNA2
71	AB5075UW	NZ_CP008706.1	3570910	3570994	-	sRNA100	sRNA100	AB5075UW	NZ_CP008706.1	925321	925346	+	ig-sRNA_ABUW_RS04505-RS04510	ig-sRNA_ABUW_RS04505-04510	153	191811	3339	15014548	3.58685	7.79226e-32	sRNA	sRNA	RNA2
72	AB5075UW	NZ_CP008706.1	3311905	3311996	+	ABUW_RS15920-5'	5-utr_ABUW_RS15920	AB5075UW	NZ_CP008706.1	1356272	1356524	-	ABUW_RS06555	ABUW_RS06555	145	5013	5598	15199095	78.5335	9.70614e-207	5	3
73	AB5075UW	NZ_CP008706.1	3570502	3570550	-	sRNA99	sRNA99	AB5075UW	NZ_CP008706.1	790766	790882	-	as-sRNA_ABUW_RS03925	as-sRNA_ABUW_RS03925	142	157167	6449	15046093	2.10794	6.56789e-09	sRNA	sRNA	RNA2
74	AB5075UW	NZ_CP008706.1	3570473	3570500	-	sRNA99	sRNA99	AB5075UW	NZ_CP008706.1	925323	925346	+	ig-sRNA_ABUW_RS04505-RS04510	ig-sRNA_ABUW_RS04505-04510	140	233283	3352	14973076	2.68072	6.18112e-17	sRNA	sRNA	RNA2
75	AB5075UW	NZ_CP008706.1	3570443	3570500	-	sRNA99	sRNA99	AB5075UW	NZ_CP008706.1	107564	107585	-	3-sRNA_ABUW_RS00475	ABUW_RS00475-3'	137	233286	1510	14974918	5.82397	1.8471e-49	sRNA	sRNA	RNA2
76	AB5075UW	NZ_CP008706.1	1998902	1998951	-	ig-ABUW_RS09720-ABUW_RS09725	ig-ABUW_RS09720-ABUW_RS09725	AB5075UW	NZ_CP008706.1	2261117	2261186	-	sRNA54	sRNA54	137	2769	222441	14984504	3.33292	2.21357e-25	IG	sRNA
77	AB5075UW	NZ_CP008706.1	3570464	3570499	-	sRNA99	sRNA99	AB5075UW	NZ_CP008706.1	2795301	2795339	-	ABUW_RS13590	astP	136	233287	51	14976377	171.193	5.49066e-195	sRNA	CDS
78	AB5075UW	NZ_CP008706.1	3570470	3570500	-	sRNA99	sRNA99	AB5075UW	NZ_CP008706.1	1512202	1512225	-	ig-ABUW_RS07445-ABUW_RS07450	ig-ABUW_RS07445-ABUW_RS07450	134	233289	1802	14974626	4.77322	2.5605e-39	sRNA	IG
79	AB5075UW	NZ_CP008706.1	3716291	3716298	-	ig-ABUW_RS17800-ABUW_RS17805	ig-glnK-ABUW_RS17805	AB5075UW	NZ_CP008706.1	3641854	3641893	-	3-sRNA_ABUW_RS17440	ompZ	133	396	1684725	13524597	2.6962	2.89425e-13	IG	sRNA	RNA2
80	AB5075UW	NZ_CP008706.1	3057892	3057937	-	sRNA91	sRNA91	AB5075UW	NZ_CP008706.1	1408234	1408275	-	as-sRNA_ABUW_RS06870	as-sRNA_ABUW_RS06870	131	5489	3987	15200244	90.9876	1.43672e-194	sRNA	sRNA	RNA2
81	AB5075UW	NZ_CP008706.1	255802	255921	-	ABUW_RS01160	aqpZ	AB5075UW	NZ_CP008706.1	1308133	1308142	+	3-sRNA_ABUW_RS06280	ABUW_RS06280-3'	131	924	29458	15179338	73.0548	6.55613e-180	CDS	sRNA	RNA2
82	AB5075UW	NZ_CP008706.1	2130848	2130882	-	ABUWs039	art36	AB5075UW	NZ_CP008706.1	3051716	3051768	+	ABUWs060	art55	130	24392	9460	15175869	8.54985	1.30155e-66	sRNA	sRNA
83	AB5075UW	NZ_CP008706.1	3570501	3570545	-	sRNA99	sRNA99	AB5075UW	NZ_CP008706.1	144079	144082	-	ABUW_RS00640-3'	3-utr_ABUW_RS00640	129	157180	4897	15047645	2.52192	8.78508e-14	sRNA	3
84	AB5075UW	NZ_CP008706.1	3570461	3570549	-	sRNA99	sRNA99	AB5075UW	NZ_CP008706.1	3311927	3311993	+	ABUW_RS15920	ABUW_RS15920	127	390605	1927	14817192	2.50006	2.30504e-12	sRNA	CDS
85	AB5075UW	NZ_CP008706.1	3570516	3570543	-	sRNA99	sRNA99	AB5075UW	NZ_CP008706.1	3642178	3642192	-	ABUW_RS17440-3'	3-utr_ABUW_RS17440	125	157184	6412	15046130	1.86609	0.000528444	sRNA	3
86	AB5075UW	NZ_CP008706.1	1026522	1026597	+	ABUW_RS04980-5'	5-utr_carO	AB5075UW	NZ_CP008706.1	861835	861894	-	sRNA21	aar	125	102	997725	14211899	17.4563	1.20788e-78	5	sRNA
87	AB5075UW	NZ_CP008706.1	2305973	2306005	-	sRNA57	sRNA57	AB5075UW	NZ_CP008706.1	1841856	1841900	+	sRNA44	sRNA44	122	2034	15173	15192522	60.0575	6.334e-159	sRNA	sRNA
88	AB5075UW	NZ_CP008706.1	2051577	2051624	-	ABUW_RS19800-5'	5-utr_pqqA	AB5075UW	NZ_CP008706.1	615529	615557	-	3-sRNA_ABUW_RS03025	ABUW_RS03025-3'	116	494	17042	15192199	209.33	3.51968e-209	5	sRNA	RNA2
89	AB5075UW	NZ_CP008706.1	3570470	3570500	-	sRNA99	sRNA99	AB5075UW	NZ_CP008706.1	3568508	3568566	-	ABUW_RS17120-3'	3-utr_rpsO	115	233308	1472	14974956	5.01448	5.6202e-35	sRNA	3
90	AB5075UW	NZ_CP008706.1	2329412	2329418	+	ABUW_RS11415	ABUW_RS11415	AB5075UW	NZ_CP008706.1	2130785	2130792	-	ABUWs039	art36	114	2778	18610	15188349	33.4917	1.83543e-120	CDS	sRNA
91	AB5075UW	NZ_CP008706.1	3570475	3570508	-	sRNA99	sRNA99	AB5075UW	NZ_CP008706.1	756253	756256	+	ABUW_RS03755	tRNA-Arg	112	390620	328	14818791	12.954	4.45784e-69	sRNA	tRNA
92	AB5075UW	NZ_CP008706.1	180036	180084	+	ABUW_RS00805	guaB	AB5075UW	NZ_CP008706.1	3570844	3570861	-	sRNA100	sRNA100	109	1110	215962	14992670	6.81719	1.69681e-44	CDS	sRNA
93	AB5075UW	NZ_CP008706.1	3946823	3946857	+	ABUW_RS18890	dnaK	AB5075UW	NZ_CP008706.1	1308134	1308142	+	3-sRNA_ABUW_RS06280	ABUW_RS06280-3'	108	69	29481	15180193	805.953	4.5131e-237	CDS	sRNA	RNA2
94	AB5075UW	NZ_CP008706.1	233584	233633	-	sRNA7	sRNA7	AB5075UW	NZ_CP008706.1	266575	266583	+	3-sRNA_ABUW_RS01235	3-ETS_tRNA-Phe	106	7750	90350	15111645	2.28764	1.42749e-07	sRNA	tRNA
95	AB5075UW	NZ_CP008706.1	484704	484755	+	ABUW_RS02325	ABUW_RS02325	AB5075UW	NZ_CP008706.1	3641854	3641897	-	3-sRNA_ABUW_RS17440	ompZ	105	404	1684753	13524589	2.08639	0.000783494	CDS	sRNA	RNA2
96	AB5075UW	NZ_CP008706.1	2951928	2952019	-	ABUW_RS14255-5'	5-utr_ABUW_RS14255	AB5075UW	NZ_CP008706.1	3570844	3570851	-	sRNA100	sRNA100	105	361	215966	14993419	20.1928	6.33671e-84	5	sRNA
97	AB5075UW	NZ_CP008706.1	3570449	3570534	-	sRNA99	sRNA99	AB5075UW	NZ_CP008706.1	3786472	3786475	+	ABUW_RS18140	ABUW_RS18140	103	390629	69	14819050	56.6297	8.36421e-110	sRNA	CDS
98	AB5075UW	NZ_CP008706.1	1998795	1998898	-	ig-ABUW_RS09720-ABUW_RS09725	ig-ABUW_RS09720-ABUW_RS09725	AB5075UW	NZ_CP008706.1	2870967	2870978	+	ig-ABUW_RS19905-ABUW_RS13905	ig-ssrS-ABUW_RS13905	102	10210	303	15199236	501.134	6.28972e-220	IG	IG
99	AB5075UW	NZ_CP008706.1	2317948	2317997	-	ABUW_RS11350-5'	5-utr_ABUW_RS11350	AB5075UW	NZ_CP008706.1	3570844	3570891	-	sRNA100	sRNA100	101	372	215970	14993408	18.8489	4.77732e-78	5	sRNA
100	AB5075UW	NZ_CP008706.1	3570502	3570517	-	sRNA99	sRNA99	AB5075UW	NZ_CP008706.1	189314	189318	+	ig-sRNA_ABUW_RS00840-RS00845	ig-sRNA_ABUW_RS00840-00845	99	157210	2818	15049724	3.36312	3.91078e-17	sRNA	sRNA	RNA2
101	AB5075UW	NZ_CP008706.1	3570455	3570500	-	sRNA99	sRNA99	AB5075UW	NZ_CP008706.1	1604091	1604099	+	ABUW_RS07860-5'	5-utr-hfq	97	233326	2923	14973505	2.12963	9.39034e-05	sRNA	5
102	AB5075UW	NZ_CP008706.1	2130851	2130882	-	ABUWs039	art36	AB5075UW	NZ_CP008706.1	1305332	1305365	+	ABUWs022	art20	97	24425	1284	15184045	46.9634	4.59917e-115	sRNA	sRNA
103	AB5075UW	NZ_CP008706.1	2544386	2544431	+	sRNA64	sRNA64	AB5075UW	NZ_CP008706.1	3570508	3570516	-	sRNA99	sRNA99	96	112716	1096	15095943	11.731	1.08637e-58	sRNA	sRNA
104	AB5075UW	NZ_CP008706.1	3495826	3495897	-	sRNA97	csrB	AB5075UW	NZ_CP008706.1	2951937	2951966	-	ABUW_RS14255-5'	5-utr_ABUW_RS14255	96	55518	109	15154128	240.404	3.31524e-168	sRNA	5
105	AB5075UW	NZ_CP008706.1	3570480	3570498	-	sRNA99	sRNA99	AB5075UW	NZ_CP008706.1	57009	57014	-	ABUW_RS00245	mutY	94	233329	2212	14974216	2.72721	9.44977e-11	sRNA	CDS
106	AB5075UW	NZ_CP008706.1	3570908	3570967	-	sRNA100	sRNA100	AB5075UW	NZ_CP008706.1	2988846	2988849	+	ABUW_RS14435-5'	5-utr_mqo	94	191870	1449	15016438	5.07714	2.55273e-28	sRNA	5
107	AB5075UW	NZ_CP008706.1	726107	726111	+	ABUW_RS20115	ABUW_RS20115	AB5075UW	NZ_CP008706.1	3063582	3063596	-	3-sRNA_ABUW_RS14740	ABUW_RS14740-3'	92	85	41758	15167916	393.147	4.91844e-178	CDS	sRNA	RNA2
108	AB5075UW	NZ_CP008706.1	3570460	3570494	-	sRNA99	sRNA99	AB5075UW	NZ_CP008706.1	2668508	2668539	-	ABUW_RS12995-3'	3-utr_ABUW_RS12995	91	233332	622	14975806	9.39003	1.20368e-46	sRNA	3
109	AB5075UW	NZ_CP008706.1	2185902	2185918	-	ABUW_RS10685-5'	5-utr_hup	AB5075UW	NZ_CP008706.1	3641911	3641949	-	ABUW_RS17440-3'	3-utr_ABUW_RS17440	91	76	138824	15070860	129.987	1.86531e-131	5	3
110	AB5075UW	NZ_CP008706.1	1484527	1484585	+	ABUWs026	art24	AB5075UW	NZ_CP008706.1	3099132	3099140	-	ABUW_RS14905	tRNA-Met	90	9979	58371	15141411	2.33951	3.03749e-06	sRNA	tRNA
111	AB5075UW	NZ_CP008706.1	3063912	3063943	-	ABUW_RS14740	ABUW_RS14740	AB5075UW	NZ_CP008706.1	210955	210963	-	sRNA5	sRNA5	88	584	198452	15010727	11.3977	1.69886e-51	CDS	sRNA
112	AB5075UW	NZ_CP008706.1	3495862	3495922	-	sRNA97	csrB	AB5075UW	NZ_CP008706.1	1153206	1153305	+	ABUW_RS05540-5'	5-utr_ABUW_RS05540	87	73069	478	15136217	37.703	6.30252e-93	sRNA	5
113	AB5075UW	NZ_CP008706.1	3495825	3495965	-	sRNA97	csrB	AB5075UW	NZ_CP008706.1	3604301	3604307	-	ABUW_RS17255	tRNA-Leu	87	73069	5902	15130793	3.05245	3.75266e-12	sRNA	tRNA
114	AB5075UW	NZ_CP008706.1	3891235	3891264	-	ABUW_RS18620	ABUW_RS18620	AB5075UW	NZ_CP008706.1	3570844	3570890	-	sRNA100	sRNA100	87	948	215984	14992832	6.37049	1.57742e-32	CDS	sRNA
115	AB5075UW	NZ_CP008706.1	180125	180177	+	ABUW_RS00805	guaB	AB5075UW	NZ_CP008706.1	266576	266583	+	3-sRNA_ABUW_RS01235	3-ETS_tRNA-Phe	87	238	90369	15119157	61.1576	6.77036e-108	CDS	tRNA
116	AB5075UW	NZ_CP008706.1	3495837	3495922	-	sRNA97	csrB	AB5075UW	NZ_CP008706.1	3081866	3081907	-	ig-ABUW_RS14820-ABUW_RS14825	ig-trxB-aat	86	73070	287	15136408	62.0726	3.99618e-108	sRNA	IG
117	AB5075UW	NZ_CP008706.1	2710546	2710594	+	ABUW_RS13220	ABUW_RS13220	AB5075UW	NZ_CP008706.1	3149038	3149042	-	3-sRNA_ABUW_RS15185	ABUW_RS15185_3'	85	232	10899	15198635	510.915	8.16463e-183	CDS	sRNA	RNA2
118	AB5075UW	NZ_CP008706.1	3570901	3570986	-	sRNA100	sRNA100	AB5075UW	NZ_CP008706.1	1512202	1512221	-	ig-ABUW_RS07445-ABUW_RS07450	ig-ABUW_RS07445-ABUW_RS07450	83	191881	1853	15016034	3.50531	1.40107e-14	sRNA	IG
119	AB5075UW	NZ_CP008706.1	330890	330924	-	3-sRNA_ABUW_RS01510	ABUW_RS01510-3'	AB5075UW	NZ_CP008706.1	801917	802037	+	ABUW_RS04045-5'	5-utr_ABUW_RS04045	83	59947	450	15149371	46.6115	7.77264e-96	sRNA	5	RNA1
120	AB5075UW	NZ_CP008706.1	2022127	2022213	-	ABUW_RS09900	ABUW_RS09900	AB5075UW	NZ_CP008706.1	395421	395439	-	3-sRNA_ABUW_RS01825	ABUW_RS01825-3'	83	3729	56771	15149268	5.93951	1.47623e-29	CDS	sRNA	RNA2
121	AB5075UW	NZ_CP008706.1	625947	626206	+	ABUW_RS03070	folC	AB5075UW	NZ_CP008706.1	2544473	2544480	+	sRNA64	sRNA64	83	657	116695	15092416	16.3388	1.4487e-60	CDS	sRNA
122	AB5075UW	NZ_CP008706.1	3955866	3955886	+	ABUW_RS18930	mpl	AB5075UW	NZ_CP008706.1	1308136	1308141	+	3-sRNA_ABUW_RS06280	ABUW_RS06280-3'	83	19	29506	15180243	2247.46	4.15594e-199	CDS	sRNA	RNA2
123	AB5075UW	NZ_CP008706.1	3311850	3312029	+	ABUWs070	art64	AB5075UW	NZ_CP008706.1	3051619	3051699	+	ABUWs060	art55	81	10210	661	15198899	182.419	1.24544e-141	sRNA	sRNA
124	AB5075UW	NZ_CP008706.1	3495855	3495924	-	sRNA97	csrB	AB5075UW	NZ_CP008706.1	107564	107572	-	3-sRNA_ABUW_RS00475	ABUW_RS00475-3'	80	73076	1567	15135128	10.5738	2.21369e-45	sRNA	sRNA	RNA2
125	AB5075UW	NZ_CP008706.1	3282270	3282271	-	ABUW_RS15790	hpf	AB5075UW	NZ_CP008706.1	57009	57023	-	ABUW_RS00245	mutY	80	59	2226	15207486	9263.4	1.71595e-260	CDS	CDS
126	AB5075UW	NZ_CP008706.1	3570468	3570534	-	sRNA99	sRNA99	AB5075UW	NZ_CP008706.1	3886438	3886492	-	ABUW_RS18595	ABUW_RS18595	79	390653	468	14818651	6.40322	2.10538e-28	sRNA	CDS
127	AB5075UW	NZ_CP008706.1	3570458	3570496	-	sRNA99	sRNA99	AB5075UW	NZ_CP008706.1	110583	110585	+	ABUW_RS00485-5'	5-utr_aciT	76	233347	1152	14975276	4.23383	2.40501e-17	sRNA	5
128	AB5075UW	NZ_CP008706.1	3475887	3475895	+	ABUW_RS16670	ABUW_RS16670	AB5075UW	NZ_CP008706.1	3783242	3783265	-	sRNA105	sRNA105	76	50	329100	14880625	68.7285	1.0532e-85	CDS	sRNA
129	AB5075UW	NZ_CP008706.1	686868	687076	+	ig-ABUW_RS03350-ABUW_RS03355	ig-pilJ-pilL	AB5075UW	NZ_CP008706.1	395422	395424	-	3-sRNA_ABUW_RS01825	ABUW_RS01825-3'	75	517	56779	15152480	38.7139	7.8668e-81	IG	sRNA	RNA2
130	AB5075UW	NZ_CP008706.1	841038	841080	-	ABUW_RS04225	ABUW_RS04225	AB5075UW	NZ_CP008706.1	395421	395475	-	3-sRNA_ABUW_RS01825	ABUW_RS01825-3'	75	162	56779	15152835	123.553	1.12701e-113	CDS	sRNA	RNA2
131	AB5075UW	NZ_CP008706.1	3570459	3570482	-	sRNA99	sRNA99	AB5075UW	NZ_CP008706.1	1077485	1077494	+	ig-ABUW_RS05235-ABUW_RS05240	ig-ABUW_RS05235-ABUW_RS05240	74	233349	13	14976415	365.334	1.20099e-113	sRNA	IG
132	AB5075UW	NZ_CP008706.1	1604985	1605169	+	ABUW_RS07865	ABUW_RS07865	AB5075UW	NZ_CP008706.1	3570844	3570847	-	sRNA100	sRNA100	74	647	215997	14993133	7.93912	9.85456e-33	CDS	sRNA
133	AB5075UW	NZ_CP008706.1	199925	199992	-	ABUW_RS00895	ABUW_RS00895	AB5075UW	NZ_CP008706.1	3641856	3641896	-	3-sRNA_ABUW_RS17440	ompZ	74	129	1684784	13524864	4.60501	6.4054e-15	CDS	sRNA	RNA2
134	AB5075UW	NZ_CP008706.1	1120043	1120056	-	ABUW_RS05390	ABUW_RS05390	AB5075UW	NZ_CP008706.1	3641856	3641877	-	3-sRNA_ABUW_RS17440	ompZ	74	49	1684784	13524944	12.1235	1.00527e-32	CDS	sRNA	RNA2
135	AB5075UW	NZ_CP008706.1	2130847	2130874	-	ABUWs039	art36	AB5075UW	NZ_CP008706.1	241533	241571	+	ABUW_RS01070	ABUW_RS01070	72	24450	1616	15183713	27.6688	1.22556e-68	sRNA	CDS
136	AB5075UW	NZ_CP008706.1	441087	441128	+	ABUW_RS02090	rplO	AB5075UW	NZ_CP008706.1	3149038	3149045	-	3-sRNA_ABUW_RS15185	ABUW_RS15185_3'	71	966	10913	15197901	102.358	1.22611e-106	CDS	sRNA	RNA2
137	AB5075UW	NZ_CP008706.1	1224217	1224240	+	ABUW_RS05820-5'	5-utr_ABUW_RS05820	AB5075UW	NZ_CP008706.1	330834	330866	-	3-sRNA_ABUW_RS01510	ABUW_RS01510-3'	71	291	63930	15145559	57.8024	5.06314e-87	5	sRNA	RNA2
138	AB5075UW	NZ_CP008706.1	3694915	3694939	+	ABUW_RS17705	ABUW_RS17705	AB5075UW	NZ_CP008706.1	330833	330874	-	3-sRNA_ABUW_RS01510	ABUW_RS01510-3'	71	28	63930	15145822	600.743	1.55781e-138	CDS	sRNA	RNA2
139	AB5075UW	NZ_CP008706.1	2650067	2650067	+	ABUW_RS12865	tRNA-Gly	AB5075UW	NZ_CP008706.1	2547545	2547551	-	ig-sRNA_ABUW_RS12420-RS12425	ig-sRNA_ABUW_RS12420-12425	69	373105	886	14835791	3.09667	1.54691e-08	tRNA	sRNA	RNA2
140	AB5075UW	NZ_CP008706.1	3615728	3615748	+	ABUW_RS17315	ABUW_RS17315	AB5075UW	NZ_CP008706.1	555320	555342	-	ABUWs010	art10	69	134	4039	15205609	1938.54	1.5299e-185	CDS	sRNA
141	AB5075UW	NZ_CP008706.1	848301	848311	+	ABUW_RS04260	sdhC	AB5075UW	NZ_CP008706.1	2261146	2261192	-	sRNA54	sRNA54	68	170	222510	14987103	26.9419	1.44132e-59	CDS	sRNA
142	AB5075UW	NZ_CP008706.1	1826061	1826071	+	ABUW_RS08900	ftsB	AB5075UW	NZ_CP008706.1	3641857	3641897	-	3-sRNA_ABUW_RS17440	ompZ	68	71	1684790	13524922	7.68846	3.27096e-22	CDS	sRNA	RNA2
143	AB5075UW	NZ_CP008706.1	3311837	3312100	+	ABUWs070	art64	AB5075UW	NZ_CP008706.1	3051711	3051769	+	ABUWs060	art55	67	10224	9523	15190037	10.453	6.87919e-38	sRNA	sRNA
144	AB5075UW	NZ_CP008706.1	233579	233600	-	sRNA7	sRNA7	AB5075UW	NZ_CP008706.1	3099132	3099139	-	ABUW_RS14905	tRNA-Met	67	7229	58394	15144161	2.40366	0.000685495	sRNA	tRNA
145	AB5075UW	NZ_CP008706.1	2342782	2342804	+	ABUW_RS11475	ABUW_RS11475	AB5075UW	NZ_CP008706.1	2687481	2687515	-	sRNA76	sRNA76	67	229	64762	15144793	68.4199	4.41173e-86	CDS	sRNA
146	AB5075UW	NZ_CP008706.1	3436019	3436069	-	ABUW_RS16495	edd	AB5075UW	NZ_CP008706.1	3570844	3570959	-	sRNA100	sRNA100	66	150	351478	14858157	18.6003	2.60439e-47	CDS	sRNA
147	AB5075UW	NZ_CP008706.1	3570461	3570500	-	sRNA99	sRNA99	AB5075UW	NZ_CP008706.1	334220	334258	-	ABUW_RS01525	rpoZ	65	233358	293	14976135	14.2371	8.75333e-42	sRNA	CDS
148	AB5075UW	NZ_CP008706.1	2018683	2018710	-	ig-ABUW_RS09875-ABUW_RS09880	ig-ABUW_RS09875-ABUW_RS09880	AB5075UW	NZ_CP008706.1	1297120	1297160	+	ABUWs020	art18	65	1253	200	15208333	3944.7	3.29251e-196	IG	sRNA
149	AB5075UW	NZ_CP008706.1	2185697	2185896	-	ABUW_RS10685-5'	5-utr_hup	AB5075UW	NZ_CP008706.1	3641945	3642274	-	ABUW_RS17440-3'	3-utr_ABUW_RS17440	65	654	189164	15019968	7.89162	1.14249e-28	5	3
150	AB5075UW	NZ_CP008706.1	3752132	3752189	-	ABUW_RS17975	ABUW_RS17975	AB5075UW	NZ_CP008706.1	1308136	1308141	+	3-sRNA_ABUW_RS06280	ABUW_RS06280-3'	65	59	29524	15180203	566.453	1.66175e-134	CDS	sRNA	RNA2
151	AB5075UW	NZ_CP008706.1	207541	207558	+	ABUW_RS00920	ABUW_RS00920	AB5075UW	NZ_CP008706.1	3149038	3149041	-	3-sRNA_ABUW_RS15185	ABUW_RS15185_3'	64	323	10920	15198544	275.776	1.91251e-121	CDS	sRNA	RNA2
152	AB5075UW	NZ_CP008706.1	3570474	3570506	-	sRNA99	sRNA99	AB5075UW	NZ_CP008706.1	1088034	1088049	+	ABUW_RS05275-5'	5-utr_icd	63	390669	11	14819108	217.251	5.08673e-82	sRNA	5
153	AB5075UW	NZ_CP008706.1	3570459	3570497	-	sRNA99	sRNA99	AB5075UW	NZ_CP008706.1	3886564	3886686	-	ABUW_RS18595	ABUW_RS18595	63	233360	1858	14974570	2.17582	0.0340696	sRNA	CDS
154	AB5075UW	NZ_CP008706.1	3621451	3621498	+	sRNA101	sRNA101	AB5075UW	NZ_CP008706.1	3891525	3891529	-	ABUW_RS18620	ABUW_RS18620	63	4616	3667	15201505	56.5784	9.43801e-79	sRNA	CDS
155	AB5075UW	NZ_CP008706.1	2619021	2619049	-	ABUW_RS12725-5'	5-utr_ABUW_RS12725	AB5075UW	NZ_CP008706.1	3783242	3783284	-	sRNA105	sRNA105	63	163	329113	14880512	17.4753	7.05342e-44	5	sRNA
156	AB5075UW	NZ_CP008706.1	1790229	1790286	-	ABUW_RS08745	cydP	AB5075UW	NZ_CP008706.1	2955476	2955484	-	ig-sRNA_ABUW_RS14270-RS14275	ig-sRNA_ABUW_RS14270-RS14275	62	475	1479	15207835	1342.14	2.27297e-160	CDS	sRNA	RNA2
157	AB5075UW	NZ_CP008706.1	3570460	3570496	-	sRNA99	sRNA99	AB5075UW	NZ_CP008706.1	2618501	2618505	-	3-sRNA_ABUW_RS12725	ABUW_RS12725-3'	61	233362	1533	14974895	2.55341	0.00062283	sRNA	sRNA	RNA2
158	AB5075UW	NZ_CP008706.1	18228	18234	+	ABUW_RS00075-5'	16S_rRNA_1	AB5075UW	NZ_CP008706.1	1298801	1298808	-	ABUWs021	art19	61	425	638	15208727	3421.47	1.23433e-181	rRNA	sRNA
159	AB5075UW	NZ_CP008706.1	2710569	2710576	+	ABUW_RS13220	ABUW_RS13220	AB5075UW	NZ_CP008706.1	2510907	2510912	-	sRNA62	sRNA62	61	256	152	15209382	23842.8	2.21668e-228	CDS	sRNA
160	AB5075UW	NZ_CP008706.1	3570457	3570465	-	sRNA99	sRNA99	AB5075UW	NZ_CP008706.1	304812	304815	+	ABUW_RS01405	mraY	60	233363	114	14976314	33.7769	1.91737e-56	sRNA	CDS
161	AB5075UW	NZ_CP008706.1	3063711	3063744	-	ABUW_RS14740	ABUW_RS14740	AB5075UW	NZ_CP008706.1	330833	330851	-	3-sRNA_ABUW_RS01510	ABUW_RS01510-3'	59	3050	63942	15142800	4.58113	2.56378e-14	CDS	sRNA	RNA2
162	AB5075UW	NZ_CP008706.1	1024616	1024682	-	ABUW_RS04965	queC	AB5075UW	NZ_CP008706.1	3570844	3570959	-	sRNA100	sRNA100	59	359	351485	14857948	6.9472	8.35122e-22	CDS	sRNA
163	AB5075UW	NZ_CP008706.1	3304708	3304754	-	ABUW_RS15885	ABUW_RS15885	AB5075UW	NZ_CP008706.1	3570844	3570880	-	sRNA100	sRNA100	58	166	216013	14993614	24.2519	4.40967e-48	CDS	sRNA
164	AB5075UW	NZ_CP008706.1	309797	309821	+	ABUW_RS01425-5'	5-utr_pilM	AB5075UW	NZ_CP008706.1	3495797	3495846	-	sRNA97	csrB	57	314	45289	15164191	60.7815	7.89738e-71	5	sRNA
165	AB5075UW	NZ_CP008706.1	1095530	1095576	+	ABUW_RS05310	ABUW_RS05310	AB5075UW	NZ_CP008706.1	3570844	3570953	-	sRNA100	sRNA100	57	128	351487	14858179	18.8244	1.89591e-40	CDS	sRNA
166	AB5075UW	NZ_CP008706.1	3275404	3275434	-	ABUW_RS15755-5'	5-utr_pilY1	AB5075UW	NZ_CP008706.1	2342143	2342145	+	3-sRNA_ABUW_RS11470	ABUW_RS11470-3'	57	126	89717	15119951	76.2395	1.31278e-73	5	sRNA	RNA2
167	AB5075UW	NZ_CP008706.1	3946252	3946270	+	ABUW_RS18890-5'	5-utr_dnaK	AB5075UW	NZ_CP008706.1	2735785	2735787	-	ABUW_RS13330-5'	5-utr_ABUW_RS13330	57	31	73	15209690	383099	8.31768e-266	5	5
168	AB5075UW	NZ_CP008706.1	3570503	3570517	-	sRNA99	sRNA99	AB5075UW	NZ_CP008706.1	2955476	2955478	-	ig-sRNA_ABUW_RS14270-RS14275	ig-sRNA_ABUW_RS14270-RS14275	56	157253	1485	15051057	3.60936	7.41345e-09	sRNA	sRNA	RNA2
169	AB5075UW	NZ_CP008706.1	1998872	1998895	-	ig-ABUW_RS09720-ABUW_RS09725	ig-ABUW_RS09720-ABUW_RS09725	AB5075UW	NZ_CP008706.1	2020358	2020409	-	ABUW_RS09890-3'	3-utr_ABUW_RS09890	56	10049	1122	15198624	75.4878	4.19771e-76	IG	3
170	AB5075UW	NZ_CP008706.1	310974	310980	+	ABUW_RS01430	pilN	AB5075UW	NZ_CP008706.1	330834	330866	-	3-sRNA_ABUW_RS01510	ABUW_RS01510-3'	56	647	63945	15145203	20.4999	5.88747e-45	CDS	sRNA	RNA2
171	AB5075UW	NZ_CP008706.1	371152	371199	+	ABUW_RS01715-5'	5-utr_gdh	AB5075UW	NZ_CP008706.1	2687481	2687521	-	sRNA76	sRNA76	56	220	64773	15144802	59.5162	3.01488e-68	5	sRNA
172	AB5075UW	NZ_CP008706.1	3570456	3570549	-	sRNA99	sRNA99	AB5075UW	NZ_CP008706.1	563037	563068	+	ABUW_RS02765	oxa23	55	390677	559	14818560	3.73198	8.07206e-09	sRNA	CDS
173	AB5075UW	NZ_CP008706.1	2231893	2231929	-	ABUW_RS10900	rpsA	AB5075UW	NZ_CP008706.1	776729	776734	-	as-sRNA_ABUW_RS20565	as-sRNA_ABUW_RS20565	55	424	2329	15207043	846.978	5.54786e-131	CDS	sRNA	RNA2
174	AB5075UW	NZ_CP008706.1	3570455	3570549	-	sRNA99	sRNA99	AB5075UW	NZ_CP008706.1	1995501	1995570	+	ABUW_RS09695-5'	5-utr_ABUW_RS09695	54	390678	682	14818437	3.00326	3.67629e-05	sRNA	5
175	AB5075UW	NZ_CP008706.1	2160157	2160172	-	ABUW_RS10585-3'	3-utr_ABUW_RS10585	AB5075UW	NZ_CP008706.1	3038963	3038968	-	ABUW_RS14630-5'	5-utr_ABUW_RS14630	54	22138	201	15187458	184.308	1.15885e-91	3	5
176	AB5075UW	NZ_CP008706.1	3886793	3886798	-	ABUW_RS18595	ABUW_RS18595	AB5075UW	NZ_CP008706.1	327841	327845	+	ABUW_RS01495	pilA	54	601	583	15208613	2343.91	5.10542e-152	CDS	CDS
177	AB5075UW	NZ_CP008706.1	219717	219750	+	ABUW_RS00965	ABUW_RS00965	AB5075UW	NZ_CP008706.1	2261109	2261190	-	sRNA54	sRNA54	53	662	222525	14986611	5.39191	6.2365e-15	CDS	sRNA
178	p1AB5075	NZ_CP008707.1	29698	29717	-	ABUW_RS19270	dfrA7	AB5075UW	NZ_CP008706.1	1326462	1326468	+	ABUW_RS06415-3'	3-utr_ABUW_RS06415	53	146	1072	15208580	5150.11	6.3651e-165	CDS	3
179	AB5075UW	NZ_CP008706.1	3495862	3495876	-	sRNA97	csrB	AB5075UW	NZ_CP008706.1	1224290	1224418	+	ABUW_RS05820	ABUW_RS05820	52	55562	501	15153736	28.3079	3.33246e-48	sRNA	CDS
180	AB5075UW	NZ_CP008706.1	2130847	2130882	-	ABUWs039	art36	AB5075UW	NZ_CP008706.1	1567365	1567368	+	ABUW_RS07715	ABUW_RS07715	52	24470	11	15185318	2933.6	8.71088e-128	sRNA	CDS
181	AB5075UW	NZ_CP008706.1	1842426	1842436	+	ABUW_RS08975	ABUW_RS08975	AB5075UW	NZ_CP008706.1	2544419	2544479	+	sRNA64	sRNA64	52	738	116726	15092335	9.11037	1.06497e-24	CDS	sRNA
182	AB5075UW	NZ_CP008706.1	297173	297203	-	ABUW_RS01370-5'	5-utr_ABUW_RS01370	AB5075UW	NZ_CP008706.1	1308124	1308141	+	3-sRNA_ABUW_RS06280	ABUW_RS06280-3'	52	502	29537	15179760	53.2351	4.68734e-62	5	sRNA	RNA2
183	AB5075UW	NZ_CP008706.1	3621452	3621499	+	sRNA101	sRNA101	AB5075UW	NZ_CP008706.1	3794617	3794619	-	ABUW_RS18190-5'	5-utr_atpE	51	4628	528	15204644	317.336	6.57684e-100	sRNA	5
184	AB5075UW	NZ_CP008706.1	2547000	2547049	+	ABUW_RS12420	ABUW_RS12420	AB5075UW	NZ_CP008706.1	3063583	3063594	-	3-sRNA_ABUW_RS14740	ABUW_RS14740-3'	51	8	41799	15167993	2313.36	1.36964e-115	CDS	sRNA	RNA2
185	AB5075UW	NZ_CP008706.1	3570515	3570549	-	sRNA99	sRNA99	AB5075UW	NZ_CP008706.1	3051691	3051698	+	ABUWs060	art55	50	157259	692	15051850	6.91573	2.3418e-18	sRNA	sRNA
186	AB5075UW	NZ_CP008706.1	3635911	3635946	-	ABUW_RS17410-5'	5-utr_ABUW_RS17410	AB5075UW	NZ_CP008706.1	1307259	1307322	+	ig-sRNA_ABUW_RS06275-RS06280	ig-sRNA_ABUW_RS06275-RS06280	50	165	1458659	13750977	2.85671	0.00778659	5	sRNA	RNA2
187	AB5075UW	NZ_CP008706.1	310950	311051	+	ABUW_RS01430	pilN	AB5075UW	NZ_CP008706.1	3677137	3677140	+	sRNA103	sRNA103	49	881	89429	15119492	9.40327	1.00794e-23	CDS	sRNA
188	AB5075UW	NZ_CP008706.1	310967	310980	+	ABUW_RS01430	pilN	AB5075UW	NZ_CP008706.1	744669	744677	-	ABUW_RS03670-3'	3-utr_ABUW_RS03670	49	654	1722	15207426	661.669	1.92388e-111	CDS	3
189	AB5075UW	NZ_CP008706.1	2261112	2261165	-	sRNA54	sRNA54	AB5075UW	NZ_CP008706.1	3369411	3369416	-	as-ABUW_RS16205	as-ABUW_RS16205	48	2185627	57	13024119	5.01809	3.45614e-08	sRNA	AS
190	AB5075UW	NZ_CP008706.1	3570459	3570488	-	sRNA99	sRNA99	AB5075UW	NZ_CP008706.1	3658718	3659043	-	ABUW_RS17505	secE	48	233375	304	14976124	10.1324	1.01354e-23	sRNA	CDS
191	AB5075UW	NZ_CP008706.1	1224314	1224397	+	ABUW_RS05820	ABUW_RS05820	AB5075UW	NZ_CP008706.1	3495797	3495841	-	sRNA97	csrB	47	231	45299	15164274	68.1113	1.13549e-59	CDS	sRNA
192	AB5075UW	NZ_CP008706.1	1736341	1736361	+	ABUW_RS08470	ispC	AB5075UW	NZ_CP008706.1	3570844	3570885	-	sRNA100	sRNA100	47	69	216024	14993711	47.2777	1.05753e-48	CDS	sRNA
193	AB5075UW	NZ_CP008706.1	1356309	1356312	-	ABUW_RS06555	ABUW_RS06555	AB5075UW	NZ_CP008706.1	1308136	1308141	+	3-sRNA_ABUW_RS06280	ABUW_RS06280-3'	45	3663	29544	15176599	6.31075	6.05927e-15	CDS	sRNA	RNA2
194	AB5075UW	NZ_CP008706.1	3369438	3369446	-	as-ABUW_RS16205	as-ABUW_RS16205	AB5075UW	NZ_CP008706.1	2261111	2261184	-	sRNA54	sRNA54	45	101	222533	14987172	30.0066	1.66025e-39	AS	sRNA
195	AB5075UW	NZ_CP008706.1	2128653	2128672	-	ABUW_RS10405	ABUW_RS10405	AB5075UW	NZ_CP008706.1	3641855	3641892	-	3-sRNA_ABUW_RS17440	ompZ	45	44	1684813	13524949	8.21001	8.34367e-14	CDS	sRNA	RNA2
196	AB5075UW	NZ_CP008706.1	2130850	2130878	-	ABUWs039	art36	AB5075UW	NZ_CP008706.1	373003	373010	+	ABUW_RS01720	ABUW_RS01720	44	24478	135	15185194	202.192	4.04015e-75	sRNA	CDS
197	AB5075UW	NZ_CP008706.1	801857	801899	+	ABUW_RS04045-5'	5-utr_ABUW_RS04045	AB5075UW	NZ_CP008706.1	330834	330868	-	3-sRNA_ABUW_RS01510	ABUW_RS01510-3'	44	49	63957	15145801	212.648	4.11555e-72	5	sRNA	RNA2
198	AB5075UW	NZ_CP008706.1	1365508	1365566	+	ig-ABUW_RS06590-ABUW_RS06595	ig-ABUW_RS06590-ABUW_RS06595	AB5075UW	NZ_CP008706.1	3783242	3783279	-	sRNA105	sRNA105	44	6	329132	14880669	331.554	1.96231e-60	IG	sRNA
199	AB5075UW	NZ_CP008706.1	987125	987137	+	ABUW_RS04785	ABUW_RS04785	AB5075UW	NZ_CP008706.1	3636971	3636977	+	sRNA102	sRNA102	44	5	347098	14862704	376.815	2.47864e-60	CDS	sRNA
200	AB5075UW	NZ_CP008706.1	3570459	3570500	-	sRNA99	sRNA99	AB5075UW	NZ_CP008706.1	2540953	2540954	-	ABUW_RS12390-3'	3-utr-ABUW_RS12390	43	233380	526	14975902	5.2458	8.52306e-11	sRNA	3
201	AB5075UW	NZ_CP008706.1	3570474	3570496	-	sRNA99	sRNA99	AB5075UW	NZ_CP008706.1	3668604	3668610	-	ABUW_RS17570	ABUW_RS17570	43	233380	329	14976099	8.38702	7.79741e-18	sRNA	CDS
202	AB5075UW	NZ_CP008706.1	3570919	3570983	-	sRNA100	sRNA100	AB5075UW	NZ_CP008706.1	1594117	1594139	-	ABUW_RS07795	ABUW_RS07795	43	191921	17	15017870	197.927	1.72443e-61	sRNA	CDS
203	AB5075UW	NZ_CP008706.1	328032	328039	+	ABUW_RS01495	pilA	AB5075UW	NZ_CP008706.1	1639848	1639848	+	ABUWs029	art27	43	624	432	15208752	2426.02	7.21416e-121	CDS	sRNA
204	AB5075UW	NZ_CP008706.1	833065	833102	+	ABUW_RS04180	serS	AB5075UW	NZ_CP008706.1	3036773	3036822	+	ABUWs057	art53	43	240	179	15209389	15223.6	5.6133e-153	CDS	sRNA
205	AB5075UW	NZ_CP008706.1	1998745	1998800	-	ig-ABUW_RS09720-ABUW_RS09725	ig-ABUW_RS09720-ABUW_RS09725	AB5075UW	NZ_CP008706.1	2261101	2261190	-	sRNA54	sRNA54	43	164	222535	14987109	17.6581	5.85882e-30	IG	sRNA
206	AB5075UW	NZ_CP008706.1	2261863	2261900	+	ig-ABUW_RS11070-ABUW_RS11075	ig-ABUW_RS11070-sstT	AB5075UW	NZ_CP008706.1	1841870	1841899	+	sRNA44	sRNA44	42	1440	15253	15193116	29.0522	4.2973e-39	IG	sRNA
207	AB5075UW	NZ_CP008706.1	1450199	1450199	+	ABUW_RS07105	tRNA-Leu	AB5075UW	NZ_CP008706.1	3677135	3677140	+	sRNA103	sRNA103	42	1011	89436	15119362	7.02294	4.20353e-15	tRNA	sRNA
208	AB5075UW	NZ_CP008706.1	1524891	1524986	+	sRNA31	sRNA31	AB5075UW	NZ_CP008706.1	3677135	3677140	+	sRNA103	sRNA103	41	2316	89437	15118057	2.99243	0.00591123	sRNA	sRNA
209	AB5075UW	NZ_CP008706.1	541778	541937	-	ABUW_RS02620	tgt	AB5075UW	NZ_CP008706.1	266578	266582	+	3-sRNA_ABUW_RS01235	3-ETS_tRNA-Phe	41	100	90415	15119295	68.5606	4.66991e-50	CDS	tRNA
210	AB5075UW	NZ_CP008706.1	583487	583491	+	ABUW_RS02880	glnE	AB5075UW	NZ_CP008706.1	210880	210890	+	sRNA4	sRNA4	41	1	32665	15177144	19049.8	4.35813e-102	CDS	sRNA
211	AB5075UW	NZ_CP008706.1	3570487	3570506	-	sRNA99	sRNA99	AB5075UW	NZ_CP008706.1	2675248	2675253	+	ig-ABUW_RS13030-ABUW_RS13035	ig-ABUW_RS13030-ABUW_RS13035	40	390692	3	14819116	505.739	6.96355e-54	sRNA	IG
212	AB5075UW	NZ_CP008706.1	2130849	2130882	-	ABUWs039	art36	AB5075UW	NZ_CP008706.1	3628190	3628193	-	ABUW_RS17375	lpxO	40	24482	13	15185316	1908.51	3.93364e-94	sRNA	CDS
213	AB5075UW	NZ_CP008706.1	2018707	2018713	-	ABUW_RS09880	ABUW_RS09880	AB5075UW	NZ_CP008706.1	2325739	2325746	+	ABUW_RS11390	ychF	40	1051	8	15208752	72353.7	7.68143e-152	CDS	CDS
214	AB5075UW	NZ_CP008706.1	3742863	3742881	+	ABUW_RS17940	ABUW_RS17940	AB5075UW	NZ_CP008706.1	3570844	3570847	-	sRNA100	sRNA100	40	76	216031	14993704	36.5291	2.37494e-37	CDS	sRNA
215	AB5075UW	NZ_CP008706.1	2130846	2130871	-	ABUWs039	art36	p1AB5075	NZ_CP008707.1	55718	55719	+	as-ABUW_RS20385	as-ABUW_RS20385	39	24483	71	15185258	340.693	2.42754e-73	sRNA	AS
216	AB5075UW	NZ_CP008706.1	654184	654200	+	ABUW_RS03195-5'	5-utr_ompA	AB5075UW	NZ_CP008706.1	330833	330865	-	3-sRNA_ABUW_RS01510	ABUW_RS01510-3'	39	575	63962	15145275	16.0602	3.9532e-26	5	sRNA	RNA2
217	AB5075UW	NZ_CP008706.1	563007	563044	+	ABUW_RS02765	oxa23	AB5075UW	NZ_CP008706.1	450053	450061	+	ig-sRNA_ABUW_RS02145-RS02150	ig-sRNA_ABUW_RS02145-02150	39	507	1687	15207618	693.43	1.45368e-88	CDS	sRNA	RNA2
218	AB5075UW	NZ_CP008706.1	161935	161974	+	ABUW_RS00730	murC	AB5075UW	NZ_CP008706.1	861834	861835	-	sRNA21	aar	39	170	997811	14211831	3.26751	0.00850292	CDS	sRNA
219	AB5075UW	NZ_CP008706.1	2711160	2711201	-	ABUW_RS13225	gst	AB5075UW	NZ_CP008706.1	64356	64362	-	ABUW_RS00295-3'	3-utr_ABUW_RS00295	39	160	976	15208676	3798.27	6.79017e-116	CDS	3
220	AB5075UW	NZ_CP008706.1	1141539	1141578	+	ABUW_RS05480-5'	5-utr_ABUW_RS05480	AB5075UW	NZ_CP008706.1	3783243	3783288	-	sRNA105	sRNA105	39	149	329137	14880526	11.8337	4.29471e-20	5	sRNA
221	AB5075UW	NZ_CP008706.1	1146757	1146784	-	ABUW_RS05500	mnmA	AB5075UW	NZ_CP008706.1	3641856	3641865	-	3-sRNA_ABUW_RS17440	ompZ	39	56	1684819	13524937	5.5906	1.61428e-07	CDS	sRNA	RNA2
222	AB5075UW	NZ_CP008706.1	1013776	1013779	-	ABUW_RS04910	ABUW_RS04910	AB5075UW	NZ_CP008706.1	2999961	2999967	-	int-sRNA_ABUW_RS14485	int-sRNA_ABUW_RS14485	39	47	105182	15104583	119.161	4.73459e-54	CDS	sRNA	RNA2
223	AB5075UW	NZ_CP008706.1	3078484	3078496	-	ABUW_RS14815	ABUW_RS14815	AB5075UW	NZ_CP008706.1	2261130	2261184	-	sRNA54	sRNA54	38	232	222540	14987041	11.0307	5.23126e-19	CDS	sRNA
224	AB5075UW	NZ_CP008706.1	178395	178396	-	ABUW_RS00790-5'	5-utr_ABUW_RS00790	AB5075UW	NZ_CP008706.1	3959166	3959169	+	ABUWs084	art78	38	189	2070	15207554	1477.1	1.02242e-97	5	sRNA
225	AB5075UW	NZ_CP008706.1	3817822	3817864	+	ABUW_RS18330	tRNA-Gly	AB5075UW	NZ_CP008706.1	3641857	3641897	-	3-sRNA_ABUW_RS17440	ompZ	38	58	1684820	13524935	5.25941	1.32201e-06	tRNA	sRNA	RNA2
226	AB5075UW	NZ_CP008706.1	3641868	3642086	+	as-ABUW_RS17440	as-ompZ	AB5075UW	NZ_CP008706.1	3641857	3642291	-	3-sRNA_ABUW_RS17440	ompZ	38	2	1874049	13335762	135.204	4.18178e-26	AS	sRNA	RNA2
227	AB5075UW	NZ_CP008706.1	2130858	2130882	-	ABUWs039	art36	AB5075UW	NZ_CP008706.1	3967952	3967958	-	ABUW_RS19000-3'	3-utr_mnmE	37	24485	1294	15184035	17.7319	2.59395e-26	sRNA	3
228	AB5075UW	NZ_CP008706.1	3250715	3250847	-	ABUW_RS15625	tRNA-His	AB5075UW	NZ_CP008706.1	3109289	3109293	-	ABUW_RS14950	tRNA-Met	37	15456	10971	15183387	3.31304	0.0022617	tRNA	tRNA
229	AB5075UW	NZ_CP008706.1	3281857	3281879	-	ABUW_RS15785-5'	5-utr_ibaG	AB5075UW	NZ_CP008706.1	2544411	2544479	+	sRNA64	sRNA64	37	150	116741	15092923	31.8904	8.29677e-34	5	sRNA
230	AB5075UW	NZ_CP008706.1	794086	794092	+	ABUW_RS04005-5'	5-utr_prpF	AB5075UW	NZ_CP008706.1	1308133	1308140	+	3-sRNA_ABUW_RS06280	ABUW_RS06280-3'	37	10	29552	15180252	1900.61	6.08991e-85	5	sRNA	RNA2
231	AB5075UW	NZ_CP008706.1	3570459	3570464	-	sRNA99	sRNA99	AB5075UW	NZ_CP008706.1	2603836	2603843	-	ABUW_RS12675	ABUW_RS12675	36	233387	78	14976350	29.6167	2.30307e-30	sRNA	CDS
232	AB5075UW	NZ_CP008706.1	3369053	3369083	-	sRNA15	sRNA15	AB5075UW	NZ_CP008706.1	3099132	3099140	-	ABUW_RS14905	tRNA-Met	36	2365	58425	15149025	3.94691	4.15669e-05	sRNA	tRNA
233	AB5075UW	NZ_CP008706.1	1790216	1790325	-	ABUW_RS08745	cydP	AB5075UW	NZ_CP008706.1	2687482	2687507	-	sRNA76	sRNA76	36	680	64793	15144342	12.3742	4.47368e-20	CDS	sRNA
234	AB5075UW	NZ_CP008706.1	162933	162941	+	ABUW_RS00730	murC	AB5075UW	NZ_CP008706.1	3570400	3570400	-	sRNA99	sRNA99	36	85	3173	15206557	2029.76	7.2917e-96	CDS	sRNA
235	AB5075UW	NZ_CP008706.1	3064958	3064979	-	ABUW_RS14745	ABUW_RS14745	AB5075UW	NZ_CP008706.1	1308133	1308141	+	3-sRNA_ABUW_RS06280	ABUW_RS06280-3'	36	9	29553	15180253	2054.65	5.37411e-83	CDS	sRNA	RNA2
236	AB5075UW	NZ_CP008706.1	342804	342842	+	ABUW_RS01560	ABUW_RS01560	AB5075UW	NZ_CP008706.1	266581	266583	+	3-sRNA_ABUW_RS01235	3-ETS_tRNA-Phe	36	0	90420	15119395	inf	1.85127e-74	CDS	tRNA
237	AB5075UW	NZ_CP008706.1	2687545	2687573	-	sRNA76	sRNA76	AB5075UW	NZ_CP008706.1	3962120	3962166	+	ig-ABUW_RS18955-ABUW_RS18960	ig-ABUW_RS18955-ABUW_RS18960	35	69019	2218	15138579	3.46117	0.00232259	sRNA	IG
238	AB5075UW	NZ_CP008706.1	3891291	3891347	-	ABUW_RS18620	ABUW_RS18620	AB5075UW	NZ_CP008706.1	1326468	1326468	+	ABUW_RS06415-3'	3-utr_ABUW_RS06415	35	3578	1090	15205148	136.456	8.13314e-55	CDS	3
239	AB5075UW	NZ_CP008706.1	3051596	3051686	+	ABUWs060	art55	AB5075UW	NZ_CP008706.1	3311932	3311991	+	ABUW_RS15920	ABUW_RS15920	35	3409	2019	15204388	77.3168	2.24905e-46	sRNA	CDS
240	AB5075UW	NZ_CP008706.1	3891715	3891734	-	ABUW_RS18620	ABUW_RS18620	AB5075UW	NZ_CP008706.1	144080	144087	-	ABUW_RS00640-3'	3-utr_ABUW_RS00640	35	2238	4991	15202587	47.6363	3.58548e-39	CDS	3
241	AB5075UW	NZ_CP008706.1	730332	730688	-	ABUW_RS03565	ABUW_RS03565	AB5075UW	NZ_CP008706.1	395421	395429	-	3-sRNA_ABUW_RS01825	ABUW_RS01825-3'	35	857	56819	15152140	10.891	1.08509e-17	CDS	sRNA	RNA2
242	AB5075UW	NZ_CP008706.1	44093	44183	+	ABUW_RS00170	arpB	AB5075UW	NZ_CP008706.1	3063582	3063589	-	3-sRNA_ABUW_RS14740	ABUW_RS14740-3'	35	368	41815	15167633	34.499	7.20392e-34	CDS	sRNA	RNA2
243	AB5075UW	NZ_CP008706.1	3896067	3896190	-	ABUW_RS18640	wecB	AB5075UW	NZ_CP008706.1	555320	555321	-	ABUWs010	art10	35	359	4073	15205384	363.962	3.51982e-69	CDS	sRNA
244	AB5075UW	NZ_CP008706.1	3570459	3570463	-	sRNA99	sRNA99	AB5075UW	NZ_CP008706.1	366580	366581	+	as-ABUW_RS01700	as-ABUW_RS01700	34	233389	0	14976428	inf	5.23405e-56	sRNA	AS
245	AB5075UW	NZ_CP008706.1	3570506	3570515	-	sRNA99	sRNA99	AB5075UW	NZ_CP008706.1	2221485	2221486	+	3-sRNA_ABUW_RS10850	ABUW_RS10850-3'	34	157275	807	15051735	4.03211	0.00011113	sRNA	sRNA	RNA2
246	AB5075UW	NZ_CP008706.1	2130848	2130883	-	ABUWs039	art36	AB5075UW	NZ_CP008706.1	3267326	3267343	+	as-ABUW_RS15730	as-filF	34	24488	151	15185178	139.627	3.50307e-52	sRNA	AS
247	AB5075UW	NZ_CP008706.1	2130837	2130883	-	ABUWs039	art36	AB5075UW	NZ_CP008706.1	484777	484828	+	ABUW_RS02325	ABUW_RS02325	34	24488	424	15184905	49.7247	4.01459e-38	sRNA	CDS
248	AB5075UW	NZ_CP008706.1	1998880	1998886	-	ig-ABUW_RS09720-ABUW_RS09725	ig-ABUW_RS09720-ABUW_RS09725	AB5075UW	NZ_CP008706.1	848334	848341	+	ABUW_RS04260	sdhC	34	10071	349	15199397	147.03	8.68233e-54	IG	CDS
249	AB5075UW	NZ_CP008706.1	2021961	2022170	-	ABUW_RS09900	ABUW_RS09900	AB5075UW	NZ_CP008706.1	744670	744675	-	ABUW_RS03670-3'	3-utr_ABUW_RS03670	34	3328	1737	15204752	89.4283	5.07087e-47	CDS	3
250	AB5075UW	NZ_CP008706.1	1111680	1111681	+	ig-ABUW_RS05360-ABUW_RS05365	crispr_RNA	AB5075UW	NZ_CP008706.1	404678	404682	+	ABUW_RS01860	dxs	34	991	16	15208810	32612.2	1.04503e-123	crispr	CDS
251	AB5075UW	NZ_CP008706.1	395723	395752	-	ABUW_RS01825-5'	5-utr_ABUW_RS01825	AB5075UW	NZ_CP008706.1	330833	330865	-	3-sRNA_ABUW_RS01510	ABUW_RS01510-3'	34	336	63967	15145514	23.9589	1.52012e-27	5	sRNA	RNA2
252	AB5075UW	NZ_CP008706.1	2772839	2772993	+	ABUW_RS13495	hcaB	AB5075UW	NZ_CP008706.1	776727	776730	-	as-sRNA_ABUW_RS20565	as-sRNA_ABUW_RS20565	34	250	2350	15207217	880.077	9.14818e-80	CDS	sRNA	RNA2
253	AB5075UW	NZ_CP008706.1	1690151	1690170	-	ABUW_RS08240-5'	5-utr_ABUW_RS08240	AB5075UW	NZ_CP008706.1	3693934	3693935	-	as-sRNA_ABUW_RS17700	as-sRNA_ABUW_RS17700	34	240	2074	15207503	1038.76	3.71642e-82	5	sRNA	RNA2
254	AB5075UW	NZ_CP008706.1	3570471	3570497	-	sRNA99	sRNA99	AB5075UW	NZ_CP008706.1	166980	166985	+	ABUW_RS00750	ftsZ	33	233390	127	14976301	16.6737	9.15756e-21	sRNA	CDS
255	AB5075UW	NZ_CP008706.1	3570480	3570500	-	sRNA99	sRNA99	AB5075UW	NZ_CP008706.1	3047760	3047777	-	ABUW_RS14660-5'	5-utr_ABUW_RS14660	33	233390	13	14976415	162.891	2.85609e-43	sRNA	5
256	AB5075UW	NZ_CP008706.1	2138851	2138858	-	3-sRNA_ABUW_RS10475	ABUW_RS10475-3'	AB5075UW	NZ_CP008706.1	144080	144084	-	ABUW_RS00640-3'	3-utr_ABUW_RS00640	33	12036	4993	15192789	8.34272	3.57917e-13	sRNA	3	RNA1
257	AB5075UW	NZ_CP008706.1	1998847	1998856	-	ig-ABUW_RS09720-ABUW_RS09725	ig-ABUW_RS09720-ABUW_RS09725	AB5075UW	NZ_CP008706.1	925325	925346	+	ig-sRNA_ABUW_RS04505-RS04510	ig-sRNA_ABUW_RS04505-04510	33	10072	3459	15196287	14.3941	2.9109e-20	IG	sRNA	RNA2
258	AB5075UW	NZ_CP008706.1	3716288	3716297	-	ig-ABUW_RS17800-ABUW_RS17805	ig-glnK-ABUW_RS17805	AB5075UW	NZ_CP008706.1	1308139	1308140	+	3-sRNA_ABUW_RS06280	ABUW_RS06280-3'	33	496	29556	15179766	34.1705	1.02538e-31	IG	sRNA	RNA2
259	AB5075UW	NZ_CP008706.1	178573	178667	+	ABUW_RS00795	ABUW_RS00795	AB5075UW	NZ_CP008706.1	861834	861891	-	sRNA21	aar	33	114	997817	14211887	4.12297	0.00100677	CDS	sRNA
260	AB5075UW	NZ_CP008706.1	3152868	3152882	-	ABUW_RS15190	smc	AB5075UW	NZ_CP008706.1	744669	744677	-	ABUW_RS03670-3'	3-utr_ABUW_RS03670	33	24	1738	15208056	12031.7	2.09533e-108	CDS	3
261	AB5075UW	NZ_CP008706.1	351142	351156	+	as-ABUW_RS01620	as-eamA	AB5075UW	NZ_CP008706.1	3677139	3677140	+	sRNA103	sRNA103	33	18	89445	15120355	309.918	1.54906e-54	AS	sRNA
262	AB5075UW	NZ_CP008706.1	3570503	3570534	-	sRNA99	sRNA99	AB5075UW	NZ_CP008706.1	2343864	2343866	+	ABUW_RS11475-3'	3-utr_aspQ	32	157277	705	15051837	4.34395	6.76555e-05	sRNA	3
263	AB5075UW	NZ_CP008706.1	328032	328039	+	ABUW_RS01495	pilA	AB5075UW	NZ_CP008706.1	2824186	2824186	-	ABUWs052	art49	32	635	1226	15207958	625.11	1.53633e-70	CDS	sRNA
264	AB5075UW	NZ_CP008706.1	2951914	2952014	-	ABUW_RS14255-5'	5-utr_ABUW_RS14255	AB5075UW	NZ_CP008706.1	3063583	3063980	-	3-sRNA_ABUW_RS14740	ABUW_RS14740-3'	32	434	61853	15147532	18.0568	4.42075e-22	5	sRNA	RNA2
265	AB5075UW	NZ_CP008706.1	892372	892436	+	ABUWs017	art15	AB5075UW	NZ_CP008706.1	3570844	3570952	-	sRNA100	sRNA100	32	370	351512	14857937	3.65567	0.00599068	sRNA	sRNA
266	AB5075UW	NZ_CP008706.1	3817701	3817837	+	ABUW_RS18325	tRNA-Gly	AB5075UW	NZ_CP008706.1	3783242	3783249	-	sRNA105	sRNA105	32	261	329144	14880414	5.54292	3.04672e-07	tRNA	sRNA
267	AB5075UW	NZ_CP008706.1	2126387	2126501	-	ig-ABUW_RS10390-ABUW_RS10395	ig-trpB-ABUW_RS10395	AB5075UW	NZ_CP008706.1	3783242	3783262	-	sRNA105	sRNA105	32	50	329144	14880625	28.9344	2.74019e-25	IG	sRNA
268	AB5075UW	NZ_CP008706.1	3570928	3570978	-	sRNA100	sRNA100	AB5075UW	NZ_CP008706.1	1605074	1605084	+	ABUW_RS07865	ABUW_RS07865	31	191933	255	15017632	9.51203	4.65457e-13	sRNA	CDS
269	AB5075UW	NZ_CP008706.1	1356294	1356311	-	ABUW_RS06555	ABUW_RS06555	AB5075UW	NZ_CP008706.1	3311930	3311936	+	ABUW_RS15920	ABUW_RS15920	31	5316	2023	15202481	43.8223	4.59497e-33	CDS	CDS
270	AB5075UW	NZ_CP008706.1	18230	18234	+	ABUW_RS00075-5'	16S_rRNA_1	AB5075UW	NZ_CP008706.1	3642223	3642344	-	ABUW_RS17440-3'	3-utr_ABUW_RS17440	31	455	23446	15185919	44.1289	7.61498e-33	rRNA	3
271	AB5075UW	NZ_CP008706.1	3570480	3570503	-	sRNA99	sRNA99	AB5075UW	NZ_CP008706.1	152037	152050	-	ABUW_RS00680	ABUW_RS00680	30	390702	47	14819072	24.2102	3.15838e-21	sRNA	CDS
272	AB5075UW	NZ_CP008706.1	1639855	1639908	+	ABUWs029	art27	AB5075UW	NZ_CP008706.1	3099132	3099139	-	ABUW_RS14905	tRNA-Met	30	1370	58431	15150020	5.67768	3.53904e-07	sRNA	tRNA
273	AB5075UW	NZ_CP008706.1	469465	469488	-	ABUW_RS02240	ABUW_RS02240	AB5075UW	NZ_CP008706.1	2955476	2955484	-	ig-sRNA_ABUW_RS14270-RS14275	ig-sRNA_ABUW_RS14270-RS14275	30	95	1511	15208215	3178.42	1.88468e-85	CDS	sRNA	RNA2
274	AB5075UW	NZ_CP008706.1	2261081	2261092	+	sRNA53	sRNA53	AB5075UW	NZ_CP008706.1	3641857	3641885	-	3-sRNA_ABUW_RS17440	ompZ	30	32	1684828	13524961	7.52578	6.4561e-07	sRNA	sRNA	RNA2
275	AB5075UW	NZ_CP008706.1	146108	146149	+	as-ABUW_00650	as-uraD	AB5075UW	NZ_CP008706.1	3641856	3641880	-	3-sRNA_ABUW_RS17440	ompZ	30	30	1684828	13524963	8.0275	2.12231e-07	AS	sRNA	RNA2
276	AB5075UW	NZ_CP008706.1	3570461	3570496	-	sRNA99	sRNA99	AB5075UW	NZ_CP008706.1	3593159	3593191	+	ABUW_RS17195	ABUW_RS17195	29	233394	356	14976072	5.22704	1.11762e-05	sRNA	CDS
277	AB5075UW	NZ_CP008706.1	1111677	1111684	+	ig-ABUW_RS05360-ABUW_RS05365	crispr_RNA	AB5075UW	NZ_CP008706.1	3310182	3310183	+	ABUW_RS15915-5'	5-utr_rho	29	996	62	15208764	7142.35	8.62596e-92	crispr	5
278	AB5075UW	NZ_CP008706.1	1018206	1018321	+	ABUW_RS04920	ABUW_RS04920	AB5075UW	NZ_CP008706.1	3495798	3495802	-	sRNA97	csrB	29	504	45317	15164001	19.254	2.0428e-20	CDS	sRNA
279	AB5075UW	NZ_CP008706.1	170562	170670	+	ABUW_RS00770	aceE	AB5075UW	NZ_CP008706.1	3063583	3063637	-	3-sRNA_ABUW_RS14740	ABUW_RS14740-3'	29	328	58930	15150564	22.7309	3.13094e-22	CDS	sRNA	RNA2
280	AB5075UW	NZ_CP008706.1	2185829	2185833	-	ABUW_RS10685	hup	AB5075UW	NZ_CP008706.1	330834	330840	-	3-sRNA_ABUW_RS01510	ABUW_RS01510-3'	29	290	63972	15145560	23.6753	1.1774e-22	CDS	sRNA	RNA2
281	AB5075UW	NZ_CP008706.1	857868	857899	+	ABUW_RS04295	sucC	AB5075UW	NZ_CP008706.1	2544415	2544479	+	sRNA64	sRNA64	29	96	116749	15092977	39.0525	1.22196e-27	CDS	sRNA
282	AB5075UW	NZ_CP008706.1	1723515	1723534	+	ABUW_RS08405-5'	5-utr_ABUW_RS08405	AB5075UW	NZ_CP008706.1	330834	330835	-	3-sRNA_ABUW_RS01510	ABUW_RS01510-3'	29	79	63972	15145771	86.9105	3.75359e-37	5	sRNA	RNA2
283	AB5075UW	NZ_CP008706.1	3073052	3073062	+	ABUW_RS14780	ABUW_RS14780	AB5075UW	NZ_CP008706.1	266580	266582	+	3-sRNA_ABUW_RS01235	3-ETS_tRNA-Phe	29	18	90427	15119377	269.377	2.9046e-46	CDS	tRNA
284	AB5075UW	NZ_CP008706.1	3495857	3495922	-	sRNA97	csrB	AB5075UW	NZ_CP008706.1	370535	370536	+	ABUW_RS01710-3'	3-utr_ABUW_01710	28	73128	25	15136670	231.827	2.50103e-44	sRNA	3
285	AB5075UW	NZ_CP008706.1	1111677	1111681	+	ig-ABUW_RS05360-ABUW_RS05365	crispr_RNA	AB5075UW	NZ_CP008706.1	1297127	1297160	+	ABUWs020	art18	28	997	237	15208589	1802.2	1.42079e-73	crispr	sRNA
286	AB5075UW	NZ_CP008706.1	892375	892437	+	ABUWs017	art15	AB5075UW	NZ_CP008706.1	210956	210958	-	sRNA5	sRNA5	28	374	198512	15010937	5.66119	3.95832e-06	sRNA	sRNA
287	AB5075UW	NZ_CP008706.1	2306001	2306007	-	sRNA57	sRNA57	AB5075UW	NZ_CP008706.1	1841911	1841918	+	sRNA44	sRNA44	28	108	402484	14807231	9.53805	3.14322e-11	sRNA	sRNA
288	AB5075UW	NZ_CP008706.1	181660	181661	+	ABUW_RS00810	glmM	AB5075UW	NZ_CP008706.1	3693934	3693934	-	as-sRNA_ABUW_RS17700	as-sRNA_ABUW_RS17700	28	35	2080	15207708	5849.12	1.20992e-84	CDS	sRNA	RNA2
289	AB5075UW	NZ_CP008706.1	1968335	1968350	+	ABUW_RS09560	ABUW_RS09560	AB5075UW	NZ_CP008706.1	3063583	3063584	-	3-sRNA_ABUW_RS14740	ABUW_RS14740-3'	28	23	41822	15167978	441.523	9.26293e-52	CDS	sRNA	RNA2
290	AB5075UW	NZ_CP008706.1	2791374	2791376	-	ABUW_RS13565	ABUW_RS13565	AB5075UW	NZ_CP008706.1	1308134	1308141	+	3-sRNA_ABUW_RS06280	ABUW_RS06280-3'	28	10	29561	15180252	1437.86	1.40702e-61	CDS	sRNA	RNA2
291	AB5075UW	NZ_CP008706.1	3570502	3570543	-	sRNA99	sRNA99	AB5075UW	NZ_CP008706.1	3586762	3586768	+	ABUW_RS17170-3'	3-utr_ABUW_RS17170	27	157282	497	15052045	5.19905	5.28324e-05	sRNA	3
292	AB5075UW	NZ_CP008706.1	369071	369094	+	ABUW_RS01710	ABUW_RS01710	AB5075UW	NZ_CP008706.1	790851	790854	-	as-sRNA_ABUW_RS03925	as-sRNA_ABUW_RS03925	27	241	6538	15203045	260.515	2.57448e-48	CDS	sRNA	RNA2
293	AB5075UW	NZ_CP008706.1	311434	311532	+	ig-ABUW_RS01430-ABUW_RS01435	ig-pilN-pilO	AB5075UW	NZ_CP008706.1	3677136	3677140	+	sRNA103	sRNA103	27	233	89451	15120140	19.5875	1.34135e-18	IG	sRNA
294	AB5075UW	NZ_CP008706.1	1110732	1110739	+	ig-ABUW_RS05360-ABUW_RS05365	crispr_RNA	AB5075UW	NZ_CP008706.1	266577	266583	+	3-sRNA_ABUW_RS01235	3-ETS_tRNA-Phe	27	230	90429	15119165	19.6271	1.3891e-18	crispr	tRNA
295	AB5075UW	NZ_CP008706.1	2900062	2900069	+	ABUW_RS14045	ABUW_RS14045	AB5075UW	NZ_CP008706.1	1297203	1297204	+	ABUWs020	art18	27	165	621	15209038	4007.65	8.47193e-80	CDS	sRNA
296	AB5075UW	NZ_CP008706.1	1738700	1738738	+	ABUW_RS08480	bamA	AB5075UW	NZ_CP008706.1	3063583	3063585	-	3-sRNA_ABUW_RS14740	ABUW_RS14740-3'	27	149	41823	15167852	65.7183	5.84659e-32	CDS	sRNA	RNA2
297	AB5075UW	NZ_CP008706.1	148724	148746	+	ABUW_RS00670-5'	5-utr_ABUW_RS00670	AB5075UW	NZ_CP008706.1	3063583	3063584	-	3-sRNA_ABUW_RS14740	ABUW_RS14740-3'	27	114	41823	15167887	85.8952	9.21466e-35	5	sRNA	RNA2
298	AB5075UW	NZ_CP008706.1	2241443	2241443	-	ABUW_RS10970	ABUW_RS10970	AB5075UW	NZ_CP008706.1	861834	861876	-	sRNA21	aar	27	11	997823	14211990	34.9601	1.66266e-17	CDS	sRNA
299	AB5075UW	NZ_CP008706.1	3966159	3966170	-	ABUW_RS18985	ABUW_RS18985	AB5075UW	NZ_CP008706.1	1307316	1307321	+	ig-sRNA_ABUW_RS06275-RS06280	ig-sRNA_ABUW_RS06275-RS06280	27	11	1447524	13762289	23.3365	2.72723e-13	CDS	sRNA	RNA2
300	AB5075UW	NZ_CP008706.1	3570920	3570936	+	as-sRNA100	as-sRNA100	AB5075UW	NZ_CP008706.1	3641854	3641897	-	3-sRNA_ABUW_RS17440	ompZ	27	0	1684831	13524993	inf	3.93537e-20	AS	sRNA	RNA2
301	AB5075UW	NZ_CP008706.1	3570474	3570515	-	sRNA99	sRNA99	AB5075UW	NZ_CP008706.1	553308	553308	+	ABUW_RS02695-5'	5-utr_ABUW_RS02695	26	390706	5	14819114	197.231	1.67617e-30	sRNA	5
302	AB5075UW	NZ_CP008706.1	3570931	3570996	-	sRNA100	sRNA100	AB5075UW	NZ_CP008706.1	3878134	3878176	-	ABUW_RS18565	lldP	26	191938	420	15017467	4.84351	0.000570391	sRNA	CDS
303	AB5075UW	NZ_CP008706.1	3570507	3570549	-	sRNA99	sRNA99	AB5075UW	NZ_CP008707.1	45026	45104	+	ABUW_RS19375	ABUW_RS19375	26	157283	340	15052202	7.31834	8.9257e-08	sRNA	CDS
304	AB5075UW	NZ_CP008706.1	18228	18233	+	ABUW_RS00075-5'	16S_rRNA_1	AB5075UW	NZ_CP008706.1	266576	266583	+	3-sRNA_ABUW_RS01235	3-ETS_tRNA-Phe	26	460	90430	15118935	9.44983	2.14895e-10	rRNA	tRNA
305	AB5075UW	NZ_CP008706.1	255901	255913	-	ABUW_RS01160	aqpZ	AB5075UW	NZ_CP008706.1	3570402	3570405	-	sRNA99	sRNA99	26	340	190598	15018887	6.02579	6.40894e-06	CDS	sRNA
306	AB5075UW	NZ_CP008706.1	1540224	1540646	-	ABUW_RS07590	ppsA	AB5075UW	NZ_CP008706.1	3063583	3063596	-	3-sRNA_ABUW_RS14740	ABUW_RS14740-3'	26	275	41824	15167726	34.2875	7.22012e-24	CDS	sRNA	RNA2
307	AB5075UW	NZ_CP008706.1	450213	450257	+	ABUW_RS02150-5'	5-utr_ABUW_RS02150	AB5075UW	NZ_CP008706.1	3570844	3570872	-	sRNA100	sRNA100	26	144	216045	14993636	12.5306	1.02236e-12	5	sRNA
308	AB5075UW	NZ_CP008706.1	856438	856457	+	ABUW_RS04290	lpdA	AB5075UW	NZ_CP008706.1	2544419	2544478	+	sRNA64	sRNA64	26	141	116752	15092932	23.8377	1.7757e-19	CDS	sRNA
309	AB5075UW	NZ_CP008706.1	2932239	2932260	+	as-sRNA87	as-sRNA87	AB5075UW	NZ_CP008706.1	2932200	2932260	-	sRNA87	sRNA87	26	5	160650	15049170	487.119	1.66671e-40	AS	sRNA
310	AB5075UW	NZ_CP008706.1	3570455	3570514	-	sRNA99	sRNA99	AB5075UW	NZ_CP008706.1	3493423	3493424	+	ABUW_RS16765	ABUW_RS16765	25	390707	2	14819117	474.112	1.45325e-31	sRNA	CDS
311	AB5075UW	NZ_CP008706.1	2130863	2130869	-	ABUWs039	art36	AB5075UW	NZ_CP008706.1	3881471	3881478	-	ABUW_RS18580	pgi	25	24497	57	15185272	271.878	2.60598e-43	sRNA	CDS
312	AB5075UW	NZ_CP008706.1	1811452	1811452	+	ABUWs034	art31	AB5075UW	NZ_CP008706.1	1077188	1077189	-	ABUW_RS05235	ABUW_RS05235	25	7390	30	15202406	1714.3	1.14971e-61	sRNA	CDS
313	AB5075UW	NZ_CP008706.1	563008	563011	+	ABUW_RS02765	oxa23	AB5075UW	NZ_CP008706.1	3693934	3693934	-	as-sRNA_ABUW_RS17700	as-sRNA_ABUW_RS17700	25	521	2083	15207222	350.318	6.98122e-48	CDS	sRNA	RNA2
314	AB5075UW	NZ_CP008706.1	2729591	2729620	+	ABUW_RS13305-5'	5-utr_crp	AB5075UW	NZ_CP008706.1	2540953	2540985	-	ABUW_RS12390-3'	3-utr-ABUW_RS12390	25	520	544	15208762	1344.1	2.85995e-62	5	3
315	AB5075UW	NZ_CP008706.1	2046860	2046883	-	ig-ABUW_RS10025-ABUW_RS10035	ig-ABUW_RS10025-ABUW_RS10035	AB5075UW	NZ_CP008706.1	1841856	1841880	+	sRNA44	sRNA44	25	432	15270	15194124	57.5828	1.91916e-28	IG	sRNA
316	AB5075UW	NZ_CP008706.1	330485	330489	-	ABUW_RS01505	bfr	AB5075UW	NZ_CP008706.1	2687481	2687489	-	sRNA76	sRNA76	25	377	62562	15146887	16.055	4.8769e-15	CDS	sRNA
317	AB5075UW	NZ_CP008706.1	1822410	1822565	+	ABUW_RS08885	kdsA	AB5075UW	NZ_CP008706.1	776726	776730	-	as-sRNA_ABUW_RS20565	as-sRNA_ABUW_RS20565	25	285	2359	15207182	565.478	7.29546e-53	CDS	sRNA	RNA2
318	AB5075UW	NZ_CP008706.1	3269660	3269686	-	ABUW_RS20310	filE	AB5075UW	NZ_CP008706.1	266575	266583	+	3-sRNA_ABUW_RS01235	3-ETS_tRNA-Phe	25	284	90431	15119111	14.7174	4.68179e-14	CDS	tRNA
319	AB5075UW	NZ_CP008706.1	3635911	3635931	-	ABUW_RS17410-5'	5-utr_ABUW_RS17410	AB5075UW	NZ_CP008706.1	3783242	3783266	-	sRNA105	sRNA105	25	190	329151	14880485	5.94851	3.45076e-05	5	sRNA
320	AB5075UW	NZ_CP008706.1	170185	170210	+	ABUW_RS00770	aceE	AB5075UW	NZ_CP008706.1	2544450	2544480	+	sRNA64	sRNA64	25	78	116753	15092995	41.4336	1.05994e-23	CDS	sRNA
321	AB5075UW	NZ_CP008706.1	342357	342358	+	ABUW_RS01560	ABUW_RS01560	AB5075UW	NZ_CP008706.1	3677135	3677140	+	sRNA103	sRNA103	25	28	89453	15120345	150.921	3.31703e-35	CDS	sRNA
322	AB5075UW	NZ_CP008706.1	45242	45246	+	ABUW_RS00180-5'	5-utr_dnaJ	AB5075UW	NZ_CP008706.1	330834	330834	-	3-sRNA_ABUW_RS01510	ABUW_RS01510-3'	25	22	63976	15145828	269.025	1.34055e-40	5	sRNA	RNA2
323	AB5075UW	NZ_CP008706.1	3570488	3570518	-	sRNA99	sRNA99	AB5075UW	NZ_CP008706.1	1285825	1285891	-	ABUW_RS06080	rodA	24	390708	12	14819107	75.8577	1.57188e-23	sRNA	CDS
324	AB5075UW	NZ_CP008706.1	3570480	3570506	-	sRNA99	sRNA99	AB5075UW	NZ_CP008707.1	80568	80574	+	ABUW_RS19570	ABUW_RS19570	24	390708	129	14818990	7.05648	4.43666e-06	sRNA	CDS
325	AB5075UW	NZ_CP008706.1	3495865	3495952	-	sRNA97	csrB	AB5075UW	NZ_CP008706.1	441202	441327	+	ABUW_RS02090	rplO	24	73132	624	15136071	7.96035	1.0274e-07	sRNA	CDS
326	AB5075UW	NZ_CP008706.1	179782	179987	+	ABUW_RS00800	ABUW_RS00800	AB5075UW	NZ_CP008706.1	3063583	3063584	-	3-sRNA_ABUW_RS14740	ABUW_RS14740-3'	24	363	41826	15167638	23.976	3.32519e-18	CDS	sRNA	RNA2
327	AB5075UW	NZ_CP008706.1	1918131	1918169	+	ABUW_RS09350	ABUW_RS09350	AB5075UW	NZ_CP008706.1	1985307	1985309	+	ig-ABUW_RS09625-ABUW_RS09630	ig-ABUW_RS09625-ABUW_RS09630	24	136	42	15209649	63906.1	8.50475e-97	CDS	IG
328	AB5075UW	NZ_CP008706.1	267988	268000	-	ABUW_RS01250	ABUW_RS01250	AB5075UW	NZ_CP008706.1	3149039	3149041	-	3-sRNA_ABUW_RS15185	ABUW_RS15185_3'	24	71	10960	15198796	468.761	1.82795e-47	CDS	sRNA	RNA2
329	AB5075UW	NZ_CP008706.1	1021427	1021516	-	as-ABUW_RS04940	as-ABUW_RS04940	AB5075UW	NZ_CP008706.1	3641909	3641943	-	ABUW_RS17440-3'	3-utr_ABUW_RS17440	24	62	138891	15070874	42.0033	2.02335e-22	AS	3
330	AB5075UW	NZ_CP008706.1	866514	866589	+	ABUW_RS04330	ABUW_RS04330	AB5075UW	NZ_CP008706.1	861835	861885	-	sRNA21	aar	24	37	997826	14211964	9.23866	5.40347e-07	CDS	sRNA
331	AB5075UW	NZ_CP008706.1	3296384	3296409	-	ABUW_RS15860	gspE	AB5075UW	NZ_CP008706.1	2544445	2544479	+	sRNA64	sRNA64	24	35	116754	15093038	88.6437	7.28714e-29	CDS	sRNA
332	AB5075UW	NZ_CP008706.1	3317601	3317609	+	ABUW_RS15945	ABUW_RS15945	AB5075UW	NZ_CP008706.1	3636942	3636977	+	sRNA102	sRNA102	24	27	347118	14862682	38.0599	1.25137e-19	CDS	sRNA
333	AB5075UW	NZ_CP008706.1	3570485	3570537	-	sRNA99	sRNA99	AB5075UW	NZ_CP008706.1	2270185	2270529	+	ABUW_RS11115	putP	23	390709	195	14818924	4.47359	0.0370186	sRNA	CDS
334	AB5075UW	NZ_CP008706.1	3570946	3570981	-	sRNA100	sRNA100	AB5075UW	NZ_CP008706.1	1054213	1054246	-	ABUW_RS05135	ABUW_RS05135	23	191941	419	15017468	4.2948	0.049699	sRNA	CDS
335	AB5075UW	NZ_CP008706.1	460147	460159	+	ABUW_RS02190	tRNA-Arg	AB5075UW	NZ_CP008706.1	1998362	1998365	-	ABUW_RS09715	ABUW_RS09715	23	43371	91	15166366	88.383	4.1549e-29	tRNA	CDS
336	AB5075UW	NZ_CP008706.1	654834	655176	+	ABUW_RS03195	ompA	AB5075UW	NZ_CP008706.1	2018497	2018684	-	ABUW_RS09875	ABUW_RS09875	23	2971	1046	15205811	112.539	1.54458e-32	CDS	CDS
337	AB5075UW	NZ_CP008706.1	3794621	3794660	-	ABUW_RS18190	atpE	AB5075UW	NZ_CP008706.1	3621474	3621544	+	sRNA101	sRNA101	23	544	6516	15202768	98.644	3.73953e-31	CDS	sRNA
338	AB5075UW	NZ_CP008706.1	613409	613427	-	ABUW_RS03005-5'	5-utr_ABUW_RS03005	AB5075UW	NZ_CP008706.1	3099072	3099072	+	ABUW_RS14900	ABUW_RS14900	23	89	108	15209631	36394.2	4.75595e-88	5	CDS
339	AB5075UW	NZ_CP008706.1	3444657	3444658	-	ABUW_RS16520	ABUW_RS16520	AB5075UW	NZ_CP008706.1	3783242	3783250	-	sRNA105	sRNA105	23	54	329153	14880621	19.2556	1.0046e-13	CDS	sRNA
340	AB5075UW	NZ_CP008706.1	504109	504150	-	ABUW_RS02410	sspB	AB5075UW	NZ_CP008706.1	3570844	3570952	-	sRNA100	sRNA100	23	15	351521	14858292	64.8118	6.41571e-22	CDS	sRNA
341	AB5075UW	NZ_CP008706.1	3570496	3570534	-	sRNA99	sRNA99	AB5075UW	NZ_CP008706.1	3965338	3965569	+	ABUW_RS18975-3'	3-utr_hpt	22	390710	136	14818983	6.13547	0.000397385	sRNA	3
342	AB5075UW	NZ_CP008706.1	3570458	3570494	-	sRNA99	sRNA99	AB5075UW	NZ_CP008706.1	2162332	2162340	-	ABUW_RS10595	ABUW_RS10595	22	233401	16	14976412	88.2283	5.39043e-24	sRNA	CDS
343	AB5075UW	NZ_CP008706.1	3570930	3570979	-	sRNA100	sRNA100	AB5075UW	NZ_CP008706.1	653905	653907	-	ABUW_RS03190-5'	5-utr_ABUW_RS03190	22	191942	0	15017887	inf	4.1572e-36	sRNA	5
344	AB5075UW	NZ_CP008706.1	3570908	3570968	-	sRNA100	sRNA100	AB5075UW	NZ_CP008706.1	1922104	1922107	-	ABUW_RS09365	ABUW_RS09365	22	191942	7	15017880	245.903	5.95971e-30	sRNA	CDS
345	AB5075UW	NZ_CP008706.1	330863	330901	-	3-sRNA_ABUW_RS01510	ABUW_RS01510-3'	AB5075UW	NZ_CP008706.1	892412	892421	-	ABUW_RS04385-5'	5-utr_carA	22	60008	1204	15148617	4.61275	0.0227619	sRNA	5	RNA1
346	AB5075UW	NZ_CP008706.1	3642208	3642260	-	ABUW_RS17440	ABUW_RS17440	AB5075UW	NZ_CP008706.1	3570502	3570512	-	sRNA99	sRNA99	22	11125	1170	15197534	25.6868	4.02012e-17	CDS	sRNA
347	AB5075UW	NZ_CP008706.1	3889324	3889325	-	ABUW_RS18610	ABUW_RS18610	AB5075UW	NZ_CP008706.1	3149040	3149040	-	3-sRNA_ABUW_RS15185	ABUW_RS15185_3'	22	6252	10962	15192615	4.87693	0.00778131	CDS	sRNA	RNA2
348	AB5075UW	NZ_CP008706.1	3312136	3312136	+	ABUW_RS15920	ABUW_RS15920	AB5075UW	NZ_CP008706.1	2130786	2130825	-	ABUWs039	art36	22	2013	23110	15184706	7.18101	6.56533e-06	CDS	CDS
349	AB5075UW	NZ_CP008706.1	310603	310994	+	ig-ABUW_RS01425-ABUW_RS01430	ig-pilM-pilN	AB5075UW	NZ_CP008706.1	395422	395442	-	3-sRNA_ABUW_RS01825	ABUW_RS01825-3'	22	1092	56832	15151905	5.37124	0.00155038	IG	sRNA	RNA2
350	AB5075UW	NZ_CP008706.1	2230206	2230250	-	ABUW_RS10890	ABUW_RS10890	p2AB5075	NZ_CP008708.1	6929	6933	+	as-ABUW_RS20495	as-ABUW_RS20495	22	782	273	15208774	1567.28	1.28544e-55	CDS	IG
351	AB5075UW	NZ_CP008706.1	2241458	2241742	-	ABUW_RS10970	ABUW_RS10970	AB5075UW	NZ_CP008706.1	395422	395423	-	3-sRNA_ABUW_RS01825	ABUW_RS01825-3'	22	501	56832	15152496	11.7078	5.96435e-10	CDS	sRNA	RNA2
352	AB5075UW	NZ_CP008706.1	2247037	2247319	-	ABUW_RS11000	ABUW_RS11000	AB5075UW	NZ_CP008706.1	1764018	1764045	+	sRNA40	sRNA40	22	405	79782	15129642	10.3013	8.48203e-09	CDS	sRNA
353	AB5075UW	NZ_CP008706.1	1018201	1018227	+	ABUW_RS04920	ABUW_RS04920	AB5075UW	NZ_CP008706.1	2547545	2547565	-	ig-sRNA_ABUW_RS12420-RS12425	ig-sRNA_ABUW_RS12420-12425	22	396	933	15208500	905.591	1.59774e-50	CDS	sRNA	RNA2
354	AB5075UW	NZ_CP008706.1	3192882	3192883	-	ABUW_RS15375	nuoM	AB5075UW	NZ_CP008706.1	3063583	3063584	-	3-sRNA_ABUW_RS14740	ABUW_RS14740-3'	22	341	41828	15167660	23.3948	4.55865e-16	CDS	sRNA	RNA2
355	AB5075UW	NZ_CP008706.1	175135	175157	+	ABUW_RS00780	ABUW_RS00780	AB5075UW	NZ_CP008706.1	266580	266582	+	3-sRNA_ABUW_RS01235	3-ETS_tRNA-Phe	22	211	90434	15119184	17.4316	3.11583e-13	CDS	tRNA
356	AB5075UW	NZ_CP008706.1	3124519	3124537	+	ABUW_RS15050-3'	3-utr_panD	AB5075UW	NZ_CP008706.1	3124546	3124546	-	ABUW_RS15055-3'	3-utr_ABUW_RS15055	22	165	0	15209664	inf	6.46684e-103	3	3
357	AB5075UW	NZ_CP008706.1	3033497	3033542	-	ABUW_RS14590	ABUW_RS14590	AB5075UW	NZ_CP008706.1	1308138	1308142	+	3-sRNA_ABUW_RS06280	ABUW_RS06280-3'	22	74	29567	15180188	152.637	1.3068e-32	CDS	sRNA	RNA2
358	AB5075UW	NZ_CP008706.1	1811540	1811564	+	ABUWs034	art31	AB5075UW	NZ_CP008706.1	861835	861835	-	sRNA21	aar	22	27	997828	14211974	11.6053	2.02117e-07	sRNA	sRNA
359	AB5075UW	NZ_CP008706.1	1163506	1163524	-	ABUW_RS05575	ABUW_RS05575	AB5075UW	NZ_CP008706.1	861835	861836	-	sRNA21	aar	22	21	997828	14211980	14.9211	6.30385e-09	CDS	sRNA
360	AB5075UW	NZ_CP008706.1	2000117	2000122	-	ABUW_RS09730	ABUW_RS09730	AB5075UW	NZ_CP008706.1	2261184	2261189	-	sRNA54	sRNA54	22	18	222556	14987255	82.3063	9.4847e-24	CDS	sRNA
361	AB5075UW	NZ_CP008706.1	2145602	2145612	+	ABUW_RS10520-5'	5-utr_ABUW_RS10520	AB5075UW	NZ_CP008706.1	2687481	2687483	-	sRNA76	sRNA76	22	2	62565	15147262	2663.15	2.22341e-44	5	sRNA
362	AB5075UW	NZ_CP008706.1	3495862	3495896	-	sRNA97	csrB	AB5075UW	NZ_CP008706.1	3954861	3954873	-	ABUW_RS18925	ABUW_RS18925	21	55593	51	15154186	112.244	1.0677e-27	sRNA	CDS
363	AB5075UW	NZ_CP008706.1	2130847	2130882	-	ABUWs039	art36	AB5075UW	NZ_CP008706.1	3061235	3061237	-	ABUW_RS14720	fur	21	24501	75	15185254	173.539	3.89819e-32	sRNA	CDS
364	AB5075UW	NZ_CP008706.1	776785	776792	-	as-sRNA_ABUW_RS20565	as-sRNA_ABUW_RS20565	AB5075UW	NZ_CP008706.1	1746867	1746868	-	ABUW_RS08515	recA	21	2197	137	15207496	1061.03	4.42447e-49	sRNA	CDS	RNA1
365	AB5075UW	NZ_CP008706.1	2824124	2824160	-	ABUWs052	art49	AB5075UW	NZ_CP008706.1	3099132	3099139	-	ABUW_RS14905	tRNA-Met	21	1084	58440	15150306	5.02228	0.0117653	sRNA	tRNA
366	AB5075UW	NZ_CP008706.1	2018709	2018715	-	ABUW_RS09880	ABUW_RS09880	AB5075UW	NZ_CP008706.1	1161084	1161087	+	ABUW_RS05565	rpmE	21	1070	77	15208683	3876.47	2.41363e-60	CDS	CDS
367	AB5075UW	NZ_CP008706.1	2002936	2003019	-	ABUW_RS09750-5'	5-utr_ABUW_RS09750	AB5075UW	NZ_CP008706.1	395422	395429	-	3-sRNA_ABUW_RS01825	ABUW_RS01825-3'	21	717	56833	15152280	7.80868	5.07695e-06	5	sRNA	RNA2
368	AB5075UW	NZ_CP008706.1	3131280	3131283	-	ABUW_RS15090	fabG	AB5075UW	NZ_CP008706.1	3036822	3036822	+	ABUWs057	art53	21	274	200	15209356	5828.4	1.64676e-64	CDS	sRNA
369	AB5075UW	NZ_CP008706.1	312042	312180	+	ABUW_RS01435	pilO	AB5075UW	NZ_CP008706.1	395422	395525	-	3-sRNA_ABUW_RS01825	ABUW_RS01825-3'	21	190	57841	15151799	28.953	8.59146e-17	CDS	sRNA	RNA2
370	AB5075UW	NZ_CP008706.1	2309023	2309046	+	ABUW_RS11305	ABUW_RS11305	AB5075UW	NZ_CP008706.1	3693932	3693935	-	as-sRNA_ABUW_RS17700	as-sRNA_ABUW_RS17700	21	130	2087	15207613	1177.1	5.46925e-50	CDS	sRNA	RNA2
371	AB5075UW	NZ_CP008706.1	825295	825352	-	ABUW_RS04135	adeI	AB5075UW	NZ_CP008706.1	402049	402053	-	3-sRNA_ABUW_RS01850	hemZ	21	112	47523	15162195	59.8218	6.47223e-23	CDS	sRNA	RNA2
372	AB5075UW	NZ_CP008706.1	1357678	1357680	-	ABUW_RS06560	yegQ	AB5075UW	NZ_CP008706.1	776729	776733	-	as-sRNA_ABUW_RS20565	as-sRNA_ABUW_RS20565	21	73	2363	15207394	1851.35	1.3449e-53	CDS	sRNA	RNA2
373	AB5075UW	NZ_CP008706.1	281578	281584	+	ABUW_RS01290	ABUW_RS01290	AB5075UW	NZ_CP008706.1	3693934	3693934	-	as-sRNA_ABUW_RS17700	as-sRNA_ABUW_RS17700	21	58	2087	15207685	2638.35	1.57511e-56	CDS	sRNA	RNA2
374	AB5075UW	NZ_CP008706.1	3549001	3549061	+	ABUW_RS17035-5'	5-utr_etfD	AB5075UW	NZ_CP008706.1	330833	330834	-	3-sRNA_ABUW_RS01510	ABUW_RS01510-3'	21	36	63980	15145814	138.091	5.82209e-29	5	sRNA	RNA2
375	AB5075UW	NZ_CP008706.1	3839738	3839790	-	ABUW_RS18400	ABUW_RS18400	AB5075UW	NZ_CP008706.1	1308135	1308141	+	3-sRNA_ABUW_RS06280	ABUW_RS06280-3'	21	25	29568	15180237	431.257	1.91726e-38	CDS	sRNA	RNA2
376	AB5075UW	NZ_CP008706.1	3503964	3503974	-	ABUW_RS16805	ABUW_RS16805	AB5075UW	NZ_CP008706.1	266581	266582	+	3-sRNA_ABUW_RS01235	3-ETS_tRNA-Phe	21	21	90435	15119374	167.185	2.15713e-29	CDS	tRNA
377	AB5075UW	NZ_CP008706.1	3570458	3570463	-	sRNA99	sRNA99	AB5075UW	NZ_CP008706.1	856936	856941	+	ABUW_RS04290	lpdA	20	233403	117	14976311	10.9684	1.21307e-07	sRNA	CDS
378	AB5075UW	NZ_CP008706.1	46427	46484	-	ABUW_RS00185-3'	3-utr_ABUW_RS00185	AB5075UW	NZ_CP008706.1	1604076	1604099	+	ABUW_RS07860-5'	5-utr-hfq	20	1975	3000	15204856	51.3244	5.44064e-21	3	5
379	AB5075UW	NZ_CP008706.1	684283	684344	+	ABUW_RS03345	pilI	AB5075UW	NZ_CP008706.1	2687481	2687484	-	sRNA76	sRNA76	20	973	62567	15146291	4.97597	0.0315925	CDS	sRNA
380	AB5075UW	NZ_CP008706.1	3817683	3817837	+	ABUW_RS18325	tRNA-Gly	AB5075UW	NZ_CP008706.1	3099132	3099138	-	ABUW_RS14905	tRNA-Met	20	318	58441	15151072	16.3053	3.35953e-11	tRNA	tRNA
381	AB5075UW	NZ_CP008706.1	2741426	2741461	+	ABUW_RS13350-5'	5-utr_csrA	AB5075UW	NZ_CP008706.1	3495802	3495868	-	sRNA97	csrB	20	276	18863	15190692	58.3563	7.63457e-22	5	sRNA
382	AB5075UW	NZ_CP008706.1	802705	802735	+	ABUW_RS04045	ABUW_RS04045	AB5075UW	NZ_CP008706.1	2544424	2544479	+	sRNA64	sRNA64	20	143	116758	15092930	18.0793	9.41906e-12	CDS	sRNA
383	AB5075UW	NZ_CP008706.1	3255177	3255327	-	ABUW_RS15660	ABUW_RS15660	AB5075UW	NZ_CP008706.1	3783242	3783243	-	sRNA105	sRNA105	20	77	329156	14880598	11.7424	6.93515e-08	CDS	sRNA
384	AB5075UW	NZ_CP008706.1	1759296	1759324	+	ABUW_RS08585-5'	5-utr_gdhB2	AB5075UW	NZ_CP008706.1	3570928	3570959	-	sRNA100	sRNA100	20	37	135453	15074341	60.1559	2.16393e-20	5	sRNA
385	AB5075UW	NZ_CP008706.1	145526	145552	-	ABUW_RS00645	uraH	AB5075UW	NZ_CP008706.1	144079	144081	-	ABUW_RS00640-3'	3-utr_ABUW_RS00640	20	0	5006	15204825	inf	5.76431e-64	CDS	3
386	AB5075UW	NZ_CP008706.1	3570476	3570495	-	sRNA99	sRNA99	AB5075UW	NZ_CP008706.1	2646732	2646733	-	ABUW_RS12845	lptC	19	233404	12	14976416	101.595	1.00541e-20	sRNA	CDS
387	AB5075UW	NZ_CP008706.1	3570487	3570497	-	sRNA99	sRNA99	AB5075UW	NZ_CP008706.1	1536322	1536350	-	ABUW_RS07575	cyoB	19	233404	164	14976264	7.4337	0.000233325	sRNA	CDS
388	AB5075UW	NZ_CP008706.1	3495868	3495877	-	sRNA97	csrB	AB5075UW	NZ_CP008706.1	2684712	2684735	-	sRNA74	sRNA74	19	55595	713	15153524	7.26343	0.000180629	sRNA	sRNA
389	AB5075UW	NZ_CP008706.1	3495843	3495874	-	sRNA97	csrB	AB5075UW	NZ_CP008706.1	2558212	2558224	-	ABUW_RS12480	tssH	19	55595	0	15154237	inf	1.23602e-40	sRNA	CDS
390	AB5075UW	NZ_CP008706.1	2160092	2160098	-	ABUW_RS10585-3'	3-utr_ABUW_RS10585	AB5075UW	NZ_CP008706.1	107565	107580	-	3-sRNA_ABUW_RS00475	ABUW_RS00475-3'	19	30722	1628	15177482	5.76567	0.00681838	3	sRNA	RNA2
391	AB5075UW	NZ_CP008706.1	3311977	3312141	+	ABUW_RS15920	ABUW_RS15920	AB5075UW	NZ_CP008706.1	2955476	2955478	-	ig-sRNA_ABUW_RS14270-RS14275	ig-sRNA_ABUW_RS14270-RS14275	19	10489	1522	15197821	18.0878	2.18168e-11	CDS	sRNA	RNA2
392	AB5075UW	NZ_CP008706.1	442861	442876	+	ABUW_RS02105-5'	5-utr_rpsM	AB5075UW	NZ_CP008706.1	745698	745699	+	as-ABUW_RS03670	as-ABUW_RS03670	19	583	92	15209157	5387.69	4.86939e-57	5	AS
393	AB5075UW	NZ_CP008706.1	442823	442871	+	ig-ABUW_RS02100-ABUW_RS02105	ig-rpmJ-rpsM	AB5075UW	NZ_CP008706.1	330835	330866	-	3-sRNA_ABUW_RS01510	ABUW_RS01510-3'	19	583	63982	15145267	7.71444	6.96862e-05	CDS	sRNA	RNA2
394	AB5075UW	NZ_CP008706.1	3486918	3486964	-	ABUW_RS16730	ABUW_RS16730	AB5075UW	NZ_CP008706.1	1308140	1308141	+	3-sRNA_ABUW_RS06280	ABUW_RS06280-3'	19	173	29570	15180089	56.3807	4.39304e-20	CDS	sRNA	RNA2
395	AB5075UW	NZ_CP008706.1	3542752	3542790	-	ABUW_RS16995	ABUW_RS16995	AB5075UW	NZ_CP008706.1	1308137	1308140	+	3-sRNA_ABUW_RS06280	ABUW_RS06280-3'	19	155	29570	15180107	62.9282	6.33837e-21	CDS	sRNA	RNA2
396	AB5075UW	NZ_CP008706.1	371226	371246	+	ABUW_RS01715-5'	5-utr_gdh	AB5075UW	NZ_CP008706.1	402049	402055	-	3-sRNA_ABUW_RS01850	hemZ	19	115	47525	15162192	52.7103	2.50016e-19	5	sRNA	RNA2
397	AB5075UW	NZ_CP008706.1	16126	16128	-	ABUW_RS00065-5'	5-utr_ABUW_RS00065	AB5075UW	NZ_CP008706.1	3693934	3693934	-	as-sRNA_ABUW_RS17700	as-sRNA_ABUW_RS17700	19	105	2089	15207638	1317.31	1.27616e-45	5	sRNA	RNA2
398	AB5075UW	NZ_CP008706.1	845437	845566	+	ABUW_RS04250-5'	5-utr_ABUW_RS04250	AB5075UW	NZ_CP008706.1	330835	330837	-	3-sRNA_ABUW_RS01510	ABUW_RS01510-3'	19	87	63982	15145763	51.6973	5.62851e-19	5	sRNA	RNA2
399	AB5075UW	NZ_CP008706.1	3321845	3321885	-	ABUW_RS15980	thrS	AB5075UW	NZ_CP008706.1	615529	615530	-	3-sRNA_ABUW_RS03025	ABUW_RS03025-3'	19	40	17139	15192653	421.058	3.25144e-35	CDS	sRNA	RNA2
400	AB5075UW	NZ_CP008706.1	3119947	3119947	+	ABUW_RS15000	ABUW_RS15000	AB5075UW	NZ_CP008706.1	3570845	3570846	-	sRNA100	sRNA100	19	0	216052	14993780	inf	1.95817e-29	CDS	sRNA
401	AB5075UW	NZ_CP008706.1	3570459	3570534	-	sRNA99	sRNA99	AB5075UW	NZ_CP008706.1	968107	968364	+	ig-ABUW_RS04705-ABUW_RS04710	ig-etfA-gyrA	18	390714	42	14819077	16.2549	1.94118e-08	sRNA	IG
402	AB5075UW	NZ_CP008706.1	3570476	3570500	-	sRNA99	sRNA99	AB5075UW	NZ_CP008706.1	3920742	3920751	+	ig-ABUW_RS18755-ABUW_RS18760	ig-argA-ABUW_RS18760	18	233405	29	14976399	39.8265	1.65477e-14	sRNA	IG
403	AB5075UW	NZ_CP008706.1	3570462	3570480	-	sRNA99	sRNA99	AB5075UW	NZ_CP008706.1	3093424	3093488	+	ABUW_RS14875	ABUW_RS14875	18	233405	34	14976394	33.9696	1.43659e-13	sRNA	CDS
404	AB5075UW	NZ_CP008706.1	3570443	3570461	-	sRNA99	sRNA99	AB5075UW	NZ_CP008706.1	175910	175915	+	ABUW_RS00785	ABUW_RS00785	18	233405	82	14976346	14.0849	5.1203e-08	sRNA	CDS
405	AB5075UW	NZ_CP008706.1	3495865	3495887	-	sRNA97	csrB	AB5075UW	NZ_CP008706.1	3755903	3755934	+	ABUW_RS17995	mdtD	18	55596	159	15154078	30.8575	3.61827e-14	sRNA	CDS
406	AB5075UW	NZ_CP008706.1	2160088	2160101	-	ABUW_RS10585-3'	3-utr_ABUW_RS10585	AB5075UW	NZ_CP008706.1	3612165	3612167	-	ABUW_RS17300	ABUW_RS17300	18	52915	143	15156775	36.0549	2.66626e-15	3	CDS
407	AB5075UW	NZ_CP008706.1	2130870	2130882	-	ABUWs039	art36	p1AB5075	NZ_CP008707.1	78996	78996	-	ABUW_RS19565	ABUW_RS19565	18	24504	9	15185320	1239.42	6.18286e-38	sRNA	CDS
408	AB5075UW	NZ_CP008706.1	2194064	2194066	-	ABUW_RS10735	cyaB	AB5075UW	NZ_CP008706.1	1782071	1782072	-	ABUW_RS08690	ABUW_RS08690	18	18523	23	15191287	641.842	1.71341e-35	CDS	CDS
409	AB5075UW	NZ_CP008706.1	3311938	3311956	+	ABUW_RS15920	ABUW_RS15920	AB5075UW	NZ_CP008706.1	1326468	1326468	+	ABUW_RS06415-3'	3-utr_ABUW_RS06415	18	5140	1107	15203586	48.0959	6.75947e-18	CDS	CDS
410	AB5075UW	NZ_CP008706.1	1111678	1111681	+	ig-ABUW_RS05360-ABUW_RS05365	crispr_RNA	p2AB5075	NZ_CP008708.1	2964	2966	+	ABUW_RS19605	brnT	18	1007	1	15208825	271856	3.33843e-68	crispr	CDS
411	AB5075UW	NZ_CP008706.1	1024615	1024628	-	ABUW_RS04965	queC	AB5075UW	NZ_CP008706.1	3063582	3063584	-	3-sRNA_ABUW_RS14740	ABUW_RS14740-3'	18	400	41832	15167601	16.3163	1.16672e-09	CDS	sRNA	RNA2
412	AB5075UW	NZ_CP008706.1	2951919	2951956	-	ABUW_RS14255-5'	5-utr_ABUW_RS14255	AB5075UW	NZ_CP008706.1	2687482	2687524	-	sRNA76	sRNA76	18	377	64811	15144645	11.1568	6.73953e-07	5	sRNA
413	AB5075UW	NZ_CP008706.1	683369	683393	+	ABUW_RS03335-5'	5-utr_pilG	AB5075UW	NZ_CP008706.1	395422	395445	-	3-sRNA_ABUW_RS01825	ABUW_RS01825-3'	18	162	56836	15152835	29.6229	7.22835e-14	5	sRNA	RNA2
414	AB5075UW	NZ_CP008706.1	1789936	1789942	-	ABUW_RS08740	ABUW_RS08740	AB5075UW	NZ_CP008706.1	1308141	1308141	+	3-sRNA_ABUW_RS06280	ABUW_RS06280-3'	18	138	29571	15180124	66.958	5.14881e-20	CDS	sRNA	RNA2
415	AB5075UW	NZ_CP008706.1	1536642	1536645	-	ABUW_RS07575	cyoB	AB5075UW	NZ_CP008706.1	3570481	3570503	-	sRNA99	sRNA99	18	106	191798	15017929	13.2964	9.30142e-08	CDS	sRNA
416	AB5075UW	NZ_CP008706.1	3446002	3446020	-	ABUW_RS16525	clpX	AB5075UW	NZ_CP008706.1	2261102	2261186	-	sRNA54	sRNA54	18	81	222560	14987192	14.9644	1.91227e-08	CDS	sRNA
417	AB5075UW	NZ_CP008706.1	1684518	1684795	+	ABUW_RS08220	ABUW_RS08220	AB5075UW	NZ_CP008706.1	3642035	3642087	-	ABUW_RS17440-3'	3-utr_ABUW_RS17440	18	62	30933	15178838	142.461	2.78966e-25	CDS	3
418	AB5075UW	NZ_CP008706.1	598092	598113	-	ABUW_RS02945	ABUW_RS02945	AB5075UW	NZ_CP008706.1	2687482	2687521	-	sRNA76	sRNA76	18	60	64811	15144962	70.1037	8.91116e-20	CDS	sRNA
419	AB5075UW	NZ_CP008706.1	315905	315927	+	ABUW_RS01455	aroB	AB5075UW	NZ_CP008706.1	1308137	1308141	+	3-sRNA_ABUW_RS06280	ABUW_RS06280-3'	18	58	29571	15180204	159.315	4.43165e-26	CDS	sRNA	RNA2
420	AB5075UW	NZ_CP008706.1	2235681	2235711	-	ABUW_RS10925	ung	AB5075UW	NZ_CP008706.1	861835	861836	-	sRNA21	aar	18	29	997832	14211972	8.84039	0.000899497	CDS	sRNA
421	p1AB5075	NZ_CP008707.1	32707	32730	-	ig-ABUW_RS20030-ABUW_RS19295	ig-intI1-aph6	AB5075UW	NZ_CP008706.1	3099132	3099134	-	ABUW_RS14905	tRNA-Met	18	28	58443	15151362	166.661	2.11441e-25	IG	tRNA
422	AB5075UW	NZ_CP008706.1	193229	193283	+	ABUW_RS00865-5'	5-utr_acs	AB5075UW	NZ_CP008706.1	3783244	3783282	-	sRNA105	sRNA105	18	26	329158	14880649	31.298	1.61955e-12	5	sRNA
423	AB5075UW	NZ_CP008706.1	1594518	1594521	+	ABUW_RS07800	ABUW_RS07800	AB5075UW	NZ_CP008706.1	266579	266582	+	3-sRNA_ABUW_RS01235	3-ETS_tRNA-Phe	18	7	90438	15119388	429.89	9.92716e-29	CDS	tRNA
424	AB5075UW	NZ_CP008706.1	3570461	3570463	-	sRNA99	sRNA99	AB5075UW	NZ_CP008706.1	424256	424278	+	ABUW_RS01950	ABUW_RS01950	17	233406	18	14976410	60.5999	1.25904e-15	sRNA	CDS
425	AB5075UW	NZ_CP008706.1	1803218	1803339	+	ABUW_RS08795	rpiA	AB5075UW	NZ_CP008706.1	654263	654533	+	ABUW_RS03195	ompA	17	1341	3051	15205442	63.1796	1.29008e-18	CDS	CDS
426	AB5075UW	NZ_CP008706.1	1018164	1018224	+	ABUW_RS04920	ABUW_RS04920	AB5075UW	NZ_CP008706.1	1003773	1003774	-	ABUW_RS04855	fbp1	17	1154	38	15208642	5895.9	1.76526e-50	CDS	CDS
427	AB5075UW	NZ_CP008706.1	646316	646367	+	ABUW_RS03160	ABUW_RS03160	AB5075UW	NZ_CP008706.1	1308141	1308141	+	3-sRNA_ABUW_RS06280	ABUW_RS06280-3'	17	636	29572	15179626	13.7206	1.02529e-07	CDS	sRNA	RNA2
428	AB5075UW	NZ_CP008706.1	1438964	1438969	+	ABUW_RS07050	ABUW_RS07050	AB5075UW	NZ_CP008706.1	1374936	1374937	-	ABUW_RS06640-5'	5-utr-ABUW_RS06640	17	586	23	15209225	19183.6	2.5904e-58	CDS	5
429	AB5075UW	NZ_CP008706.1	1914808	1914839	-	as-ABUW_RS20750	as-ABUW_RS20750	AB5075UW	NZ_CP008706.1	3099132	3099132	-	ABUW_RS14905	tRNA-Met	17	419	58444	15150971	10.5181	7.20897e-06	AS	tRNA
430	AB5075UW	NZ_CP008706.1	44093	44181	+	ABUW_RS00170	arpB	AB5075UW	NZ_CP008706.1	3677137	3677140	+	sRNA103	sRNA103	17	386	89461	15119987	7.44354	0.00137292	CDS	sRNA
431	AB5075UW	NZ_CP008706.1	1109908	1109954	+	ig-ABUW_RS05360-ABUW_RS05365	crispr_RNA	AB5075UW	NZ_CP008706.1	3063582	3063584	-	3-sRNA_ABUW_RS14740	ABUW_RS14740-3'	17	373	41833	15167628	16.5249	6.15508e-09	crispr	sRNA	RNA2
432	AB5075UW	NZ_CP008706.1	801902	801989	+	ABUW_RS04045-5'	5-utr_ABUW_RS04045	AB5075UW	NZ_CP008706.1	330833	330863	-	3-sRNA_ABUW_RS01510	ABUW_RS01510-3'	17	351	63984	15145499	11.4645	6.70119e-07	5	sRNA	RNA2
433	AB5075UW	NZ_CP008706.1	3954891	3955207	-	ABUW_RS18925	ABUW_RS18925	AB5075UW	NZ_CP008706.1	3495796	3495799	-	sRNA97	csrB	17	344	26446	15183044	28.372	9.92691e-13	CDS	sRNA
434	AB5075UW	NZ_CP008706.1	526552	526621	-	ABUW_RS02525-5'	5-utr_ABUW_RS02525	AB5075UW	NZ_CP008706.1	3677139	3677139	+	sRNA103	sRNA103	17	337	89461	15120036	8.52586	0.000189383	5	sRNA
435	AB5075UW	NZ_CP008706.1	3432336	3432682	-	ABUW_RS16475	ABUW_RS16475	AB5075UW	NZ_CP008706.1	1841880	1841880	+	sRNA44	sRNA44	17	334	15278	15194222	50.6191	6.9688e-17	CDS	sRNA
436	AB5075UW	NZ_CP008706.1	179990	179991	+	ABUW_RS00805	guaB	AB5075UW	NZ_CP008706.1	3959166	3959166	+	ABUWs084	art78	17	306	2091	15207437	404.045	4.77398e-32	CDS	sRNA
437	AB5075UW	NZ_CP008706.1	1110730	1110741	+	ig-ABUW_RS05360-ABUW_RS05365	crispr_RNA	AB5075UW	NZ_CP008706.1	3099132	3099140	-	ABUW_RS14905	tRNA-Met	17	240	58444	15151150	18.363	1.37814e-09	crispr	tRNA
438	AB5075UW	NZ_CP008706.1	684847	684849	+	ABUW_RS03350	pilJ	AB5075UW	NZ_CP008706.1	3677139	3677140	+	sRNA103	sRNA103	17	131	89461	15120242	21.9332	1.22929e-10	CDS	sRNA
439	AB5075UW	NZ_CP008706.1	244496	244499	+	sRNA9	sRNA9	AB5075UW	NZ_CP008706.1	3406888	3406893	-	ABUW_RS16350	ABUW_RS16350	17	126	55	15209653	37310.8	4.38507e-64	sRNA	CDS
440	AB5075UW	NZ_CP008706.1	312808	312808	+	ig-ABUW_RS01440-ABUW_RS01445	ig-pilP-pilQ	AB5075UW	NZ_CP008706.1	395421	395429	-	3-sRNA_ABUW_RS01825	ABUW_RS01825-3'	17	106	56837	15152891	42.757	2.75696e-15	IG	sRNA	RNA2
441	AB5075UW	NZ_CP008706.1	98447	98488	+	ABUW_RS00435	ABUW_RS00435	AB5075UW	NZ_CP008706.1	3641916	3641963	-	ABUW_RS17440-3'	3-utr_ABUW_RS17440	17	106	138898	15070830	17.4014	6.32879e-09	CDS	3
442	AB5075UW	NZ_CP008706.1	3072144	3072147	-	ABUW_RS14775-5'	5-utr_ABUW_RS14775	AB5075UW	NZ_CP008706.1	330834	330863	-	3-sRNA_ABUW_RS01510	ABUW_RS01510-3'	17	78	63984	15145772	51.591	1.89492e-16	5	sRNA	RNA2
443	AB5075UW	NZ_CP008706.1	1150207	1150207	-	ABUW_RS05515	dacC	AB5075UW	NZ_CP008706.1	3063950	3063950	-	ABUW_RS14740	ABUW_RS14740	17	77	750	15209007	4477.11	3.84503e-49	CDS	CDS
444	AB5075UW	NZ_CP008706.1	3780318	3780340	+	ABUW_RS18115	ABUW_RS18115	AB5075UW	NZ_CP008706.1	210955	210989	-	sRNA5	sRNA5	17	73	198523	15011238	17.6089	8.71164e-09	CDS	sRNA
445	AB5075UW	NZ_CP008706.1	3061164	3061164	-	ABUW_RS14720	fur	AB5075UW	NZ_CP008706.1	440234	440234	+	ABUW_RS02080	rpsE	17	67	274	15209493	14084.4	2.42797e-57	CDS	CDS
446	AB5075UW	NZ_CP008706.1	2185302	2185307	-	ABUW_RS10680	ABUW_RS10680	AB5075UW	NZ_CP008706.1	3570846	3570967	-	sRNA100	sRNA100	17	62	351527	14858245	11.5895	7.76852e-06	CDS	sRNA
447	AB5075UW	NZ_CP008706.1	3958359	3958375	+	ABUW_RS18940	ABUW_RS18940	AB5075UW	NZ_CP008706.1	2687482	2687483	-	sRNA76	sRNA76	17	57	62570	15147207	72.2005	1.26707e-18	CDS	sRNA
448	AB5075UW	NZ_CP008706.1	3263001	3263015	-	ABUW_RS15700	ABUW_RS15700	AB5075UW	NZ_CP008706.1	266581	266583	+	3-sRNA_ABUW_RS01235	3-ETS_tRNA-Phe	17	39	90439	15119356	72.8722	2.84285e-18	CDS	tRNA
449	AB5075UW	NZ_CP008706.1	1996424	1996598	+	ig-ABUW_RS09700-ABUW_RS09705	ig-ABUW_RS09700-ABUW_RS09705	AB5075UW	NZ_CP008706.1	1989140	1989165	+	as-ABUW_RS09655	as-ABUW_RS09655	17	38	4	15209792	1.7011e+06	2.89288e-84	IG	AS
450	AB5075UW	NZ_CP008706.1	2331459	2331638	+	ABUW_RS11430	purT	AB5075UW	NZ_CP008706.1	3063582	3063586	-	3-sRNA_ABUW_RS14740	ABUW_RS14740-3'	17	38	41833	15167963	162.208	4.54669e-24	CDS	sRNA	RNA2
451	AB5075UW	NZ_CP008706.1	3614023	3614034	+	ABUW_RS17310	recN	AB5075UW	NZ_CP008706.1	395422	395423	-	3-sRNA_ABUW_RS01825	ABUW_RS01825-3'	17	32	56837	15152965	141.633	7.81172e-23	CDS	sRNA	RNA2
452	AB5075UW	NZ_CP008706.1	1165826	1165828	-	ABUW_RS05580	epmB	AB5075UW	NZ_CP008706.1	563038	563043	+	ABUW_RS02765	oxa23	17	15	597	15209222	28872.9	2.25562e-60	CDS	CDS
453	AB5075UW	NZ_CP008706.1	1039998	1040086	-	as-ABUW_RS05045	as-ABUW_RS05045	AB5075UW	NZ_CP008706.1	3641862	3642024	-	3-sRNA_ABUW_RS17440	ompZ	17	7	1854707	13355120	17.4873	0.000106549	AS	sRNA	RNA2
454	AB5075UW	NZ_CP008706.1	3570488	3570512	-	sRNA99	sRNA99	AB5075UW	NZ_CP008706.1	3294009	3294038	-	ig-ABUW_RS15845-ABUW_RS15850	ig-ABUW_RS15845-ABUW_RS15850	16	390716	36	14819083	16.8569	3.84247e-07	sRNA	IG
455	AB5075UW	NZ_CP008706.1	3570461	3570509	-	sRNA99	sRNA99	p1AB5075	NZ_CP008707.1	17155	17163	-	as-ABUW_RS19165	as-ABUW_RS19165	16	390716	29	14819090	20.9258	2.84419e-08	sRNA	AS
456	AB5075UW	NZ_CP008706.1	3570461	3570516	-	sRNA99	sRNA99	AB5075UW	NZ_CP008706.1	3062812	3062986	-	ABUW_RS14735	ABUW_RS14735	16	390716	92	14819027	6.59615	0.0483259	sRNA	CDS
457	AB5075UW	NZ_CP008706.1	3570492	3570527	-	sRNA99	sRNA99	AB5075UW	NZ_CP008706.1	1227864	1227865	-	ABUW_RS05830	ampC	16	390716	36	14819083	16.8569	3.84247e-07	sRNA	CDS
458	AB5075UW	NZ_CP008706.1	3570495	3570499	-	sRNA99	sRNA99	AB5075UW	NZ_CP008706.1	3413317	3413319	-	ABUW_RS16395-3'	3-utr_bamB	16	233407	33	14976395	31.11	4.8728e-11	sRNA	3
459	AB5075UW	NZ_CP008706.1	3570907	3570965	-	sRNA100	sRNA100	AB5075UW	NZ_CP008706.1	768852	768857	+	ABUW_RS03855-5'	5-utr_ABUW_RS03855	16	191948	134	15017753	9.34193	0.00028572	sRNA	5
460	AB5075UW	NZ_CP008706.1	3570927	3570927	-	sRNA100	sRNA100	AB5075UW	NZ_CP008706.1	777011	777011	-	as-ABUW_RS20565	as-ABUW_RS20565	16	191948	41	15017846	30.5323	3.65254e-11	sRNA	AS
461	AB5075UW	NZ_CP008706.1	3570910	3570933	-	sRNA100	sRNA100	AB5075UW	NZ_CP008706.1	467995	468031	+	ABUW_RS02235	ABUW_RS02235	16	191948	44	15017843	28.4506	9.10577e-11	sRNA	CDS
462	AB5075UW	NZ_CP008706.1	3570516	3570539	-	sRNA99	sRNA99	AB5075UW	NZ_CP008706.1	1490850	1490855	+	as-ABUW_RS07335	as-uraH2	16	157293	77	15052465	19.8851	7.63887e-09	sRNA	AS
463	AB5075UW	NZ_CP008706.1	3570515	3570534	-	sRNA99	sRNA99	AB5075UW	NZ_CP008706.1	748703	748706	-	ABUWs013	art12	16	157293	147	15052395	10.4159	5.6258e-05	sRNA	sRNA
464	AB5075UW	NZ_CP008706.1	3570531	3570540	-	sRNA99	sRNA99	AB5075UW	NZ_CP008706.1	505689	505694	-	ABUW_RS02425	rplM	16	157293	236	15052306	6.48786	0.033224	sRNA	CDS
465	AB5075UW	NZ_CP008706.1	154726	154778	+	as-sRNA2	as-sRNA2	AB5075UW	NZ_CP008706.1	2162952	2162979	-	ABUW_RS10600	ABUW_RS10600	16	42812	380	15166643	14.9163	1.81893e-07	AS	CDS
466	AB5075UW	NZ_CP008706.1	2130845	2130874	-	ABUWs039	art36	p1AB5075	NZ_CP008707.1	42307	42309	+	ig-ABUW_RS19350-ABUW_RS19360	ig-ABUW_RS19350-ABUW_RS19360	16	24506	13	15185316	762.655	3.42826e-31	sRNA	IG
467	AB5075UW	NZ_CP008706.1	2130855	2130869	-	ABUWs039	art36	AB5075UW	NZ_CP008706.1	179956	179963	+	ABUW_RS00805-5'	5-utr-guaB	16	24506	64	15185265	154.914	1.26043e-22	sRNA	5
468	AB5075UW	NZ_CP008706.1	2130848	2130873	-	ABUWs039	art36	AB5075UW	NZ_CP008706.1	1607824	1607831	-	ABUW_RS07880	ABUW_RS07880	16	24506	32	15185297	309.828	1.1067e-26	sRNA	CDS
469	AB5075UW	NZ_CP008706.1	2130838	2130882	-	ABUWs039	art36	AB5075UW	NZ_CP008706.1	2853311	2853313	-	ABUW_RS13805	ABUW_RS13805	16	24506	30	15185299	330.483	4.88115e-27	sRNA	CDS
470	AB5075UW	NZ_CP008706.1	2160120	2160157	-	ABUW_RS10585-3'	3-utr_ABUW_RS10585	AB5075UW	NZ_CP008706.1	3076925	3076934	-	ABUW_RS14810	rhtC	16	22176	406	15187253	26.9892	2.16512e-11	3	CDS
471	AB5075UW	NZ_CP008706.1	2022065	2022213	-	ABUW_RS09900	ABUW_RS09900	AB5075UW	NZ_CP008706.1	1997128	1997259	-	ABUW_RS09710	ABUW_RS09710	16	3865	132	15205838	476.878	8.23442e-31	CDS	CDS
472	AB5075UW	NZ_CP008706.1	3312014	3312021	+	ABUW_RS15920	ABUW_RS15920	AB5075UW	NZ_CP008706.1	3407484	3407552	-	ABUW_RS16355	ABUW_RS16355	16	3299	1226	15205310	60.1509	6.72595e-17	CDS	sRNA
473	AB5075UW	NZ_CP008706.1	2022047	2022169	-	ABUW_RS09900	ABUW_RS09900	AB5075UW	NZ_CP008706.1	3540290	3540290	+	ABUW_RS16975-3'	3-utr_rpmE2	16	3272	269	15206294	276.425	3.04259e-27	CDS	3
474	AB5075UW	NZ_CP008706.1	646268	646268	+	ABUW_RS03160-5'	5-utr_ABUW_RS03160	AB5075UW	NZ_CP008706.1	3802427	3802427	-	ABUW_RS18235	ABUW_RS18235	16	2967	212	15206656	386.812	1.63561e-29	5	CDS
475	AB5075UW	NZ_CP008706.1	2018709	2018711	-	ABUW_RS09880	ABUW_RS09880	AB5075UW	NZ_CP008706.1	433386	433387	+	ABUW_RS02000	rplD	16	1075	169	15208591	1339.41	4.9861e-38	CDS	CDS
476	AB5075UW	NZ_CP008706.1	1111680	1111681	+	ig-ABUW_RS05360-ABUW_RS05365	crispr_RNA	AB5075UW	NZ_CP008706.1	437369	437374	+	ABUW_RS02045	rplN	16	1009	271	15208555	889.913	2.59962e-35	crispr	CDS
477	AB5075UW	NZ_CP008706.1	1803318	1803345	+	ABUW_RS08795	rpiA	AB5075UW	NZ_CP008706.1	563039	563063	+	ABUW_RS02765	oxa23	16	994	598	15208243	409.366	4.86418e-30	CDS	CDS
478	AB5075UW	NZ_CP008706.1	1443763	1443837	-	ABUW_RS07070	ABUW_RS07070	AB5075UW	NZ_CP008706.1	563039	563040	+	ABUW_RS02765	oxa23	16	669	598	15208568	608.248	9.31845e-33	CDS	CDS
479	AB5075UW	NZ_CP008706.1	865031	865483	+	ig-ABUW_RS04325-ABUW_RS04330	ig-ABUW_RS04325-ABUW_RS04330	AB5075UW	NZ_CP008706.1	3063583	3063584	-	3-sRNA_ABUW_RS14740	ABUW_RS14740-3'	16	458	41834	15167543	12.666	1.96477e-06	IG	sRNA	RNA2
480	p2AB5075	NZ_CP008708.1	2099	2099	-	ABUW_RS19600	ABUW_RS19600	AB5075UW	NZ_CP008706.1	2952078	2952078	+	as-ABUW_RS14260	as-def	16	410	0	15209425	inf	2.6788e-67	CDS	AS
481	AB5075UW	NZ_CP008706.1	168829	168872	+	as-ABUW_RS00760	as-ABUW_RS00760	AB5075UW	NZ_CP008706.1	3677136	3677139	+	sRNA103	sRNA103	16	338	89462	15120035	8.00051	0.00162211	AS	sRNA
482	AB5075UW	NZ_CP008706.1	136099	136099	+	ABUW_RS00600	ABUW_RS00600	AB5075UW	NZ_CP008706.1	232160	232160	-	ABUW_RS01020	ycaC	16	310	5	15209520	157001	6.89857e-65	CDS	CDS
483	AB5075UW	NZ_CP008706.1	221944	221998	+	ABUW_RS00970	ABUW_RS00970	AB5075UW	NZ_CP008706.1	2544472	2544474	+	sRNA64	sRNA64	16	228	116762	15092845	9.07099	0.000317743	CDS	sRNA
484	AB5075UW	NZ_CP008706.1	2018665	2018695	-	ig-ABUW_RS09875-ABUW_RS09880	ig-ABUW_RS09875-ABUW_RS09880	AB5075UW	NZ_CP008706.1	3641942	3642031	-	ABUW_RS17440-3'	3-utr_ABUW_RS17440	16	211	169850	15039774	6.71449	0.0218412	IG	3
485	AB5075UW	NZ_CP008706.1	1025542	1025583	-	ABUW_RS04975	dapD	AB5075UW	NZ_CP008706.1	3063583	3063585	-	3-sRNA_ABUW_RS14740	ABUW_RS14740-3'	16	169	41834	15167832	34.3263	7.96576e-13	CDS	sRNA	RNA2
486	AB5075UW	NZ_CP008706.1	95561	95579	+	ABUW_RS00430	ABUW_RS00430	AB5075UW	NZ_CP008706.1	744671	744677	-	ABUW_RS03670-3'	3-utr_ABUW_RS03670	16	150	1755	15207930	924.319	1.96359e-35	CDS	3
487	AB5075UW	NZ_CP008706.1	2265426	2265428	+	ABUW_RS11090	ABUW_RS11090	AB5075UW	NZ_CP008706.1	3063583	3063584	-	3-sRNA_ABUW_RS14740	ABUW_RS14740-3'	16	127	41834	15167874	45.6785	1.17657e-14	CDS	sRNA	RNA2
488	p1AB5075	NZ_CP008707.1	82557	82560	-	ABUW_RS19580-3'	3-utr-ABUW_19580	AB5075UW	NZ_CP008706.1	330834	330863	-	3-sRNA_ABUW_RS01510	ABUW_RS01510-3'	16	79	63985	15145771	47.9409	9.66522e-15	3	sRNA	RNA2
489	AB5075UW	NZ_CP008706.1	3500874	3500930	+	ABUW_RS16790	ABUW_RS16790	AB5075UW	NZ_CP008706.1	2955476	2955478	-	ig-sRNA_ABUW_RS14270-RS14275	ig-sRNA_ABUW_RS14270-RS14275	16	79	1525	15208231	2019.77	1.55149e-40	CDS	sRNA	RNA2
490	AB5075UW	NZ_CP008706.1	2285216	2285231	-	ABUW_RS20510-5'	5-utr_ABUW_RS20510	AB5075UW	NZ_CP008706.1	3783243	3783262	-	sRNA105	sRNA105	16	65	329160	14880610	11.1281	5.08968e-05	5	sRNA
491	p2AB5075	NZ_CP008708.1	2483	2514	+	ig-ABUW_RS19600-ABUW_RS19605	ig-ABUW_RS19600-ABUW_RS19605	AB5075UW	NZ_CP008706.1	1998794	1998795	-	ig-ABUW_RS09720-ABUW_RS09725	ig-ABUW_RS09720-ABUW_RS09725	16	37	4944	15204854	1329.91	5.82203e-37	IG	IG
492	AB5075UW	NZ_CP008706.1	2644735	2644736	-	ABUW_RS12830-5'	5-utr_ABUW_RS12830	AB5075UW	NZ_CP008706.1	3783244	3783250	-	sRNA105	sRNA105	16	28	329160	14880647	25.8331	1.34827e-09	5	sRNA
493	AB5075UW	NZ_CP008706.1	3596514	3596560	+	ABUW_RS17205	ABUW_RS17205	AB5075UW	NZ_CP008706.1	3109287	3109289	-	ABUW_RS14950	tRNA-Met	16	15	10992	15198828	1474.9	4.14288e-36	CDS	tRNA
494	AB5075UW	NZ_CP008706.1	997808	997861	+	ABUW_RS04825	rbtA	AB5075UW	NZ_CP008706.1	330839	330863	-	3-sRNA_ABUW_RS01510	ABUW_RS01510-3'	16	9	63985	15145841	420.816	4.72243e-26	CDS	sRNA	RNA2
495	AB5075UW	NZ_CP008706.1	190333	190367	+	ABUW_RS00845	ABUW_RS00845	AB5075UW	NZ_CP008706.1	3677135	3677140	+	sRNA103	sRNA103	16	3	89462	15120370	901.41	4.86635e-27	CDS	sRNA
496	AB5075UW	NZ_CP008706.1	704894	704895	+	as-ABUW_RS03445	as-yccS	AB5075UW	NZ_CP008706.1	2138806	2138831	-	3-sRNA_ABUW_RS10475	ABUW_RS10475-3'	16	0	1643	15208192	inf	9.27395e-58	AS	sRNA	RNA2
497	AB5075UW	NZ_CP008706.1	3641906	3641951	-	3-sRNA_ABUW_RS17440	ompZ	AB5075UW	NZ_CP008706.1	1205301	1205303	-	as-ABUW_RS05745	as-bauA	15	1470192	12	13739632	11.6818	0.00832253	sRNA	AS	RNA1
498	AB5075UW	NZ_CP008706.1	3570509	3570946	-	sRNA99	sRNA99	AB5075UW	NZ_CP008706.1	3298519	3298552	-	ABUW_RS15875	ABUW_RS15875	15	533298	38	14676500	10.8633	0.000651262	sRNA	CDS
499	AB5075UW	NZ_CP008706.1	3570462	3570475	-	sRNA99	sRNA99	AB5075UW	NZ_CP008706.1	3371201	3371208	-	ig-ABUW_RS16210-ABUW_RS16215	ig-ABUW_RS16210-ABUW_RS16215	15	233408	12	14976416	80.2051	2.23855e-14	sRNA	IG
500	AB5075UW	NZ_CP008706.1	3570481	3570483	-	sRNA99	sRNA99	AB5075UW	NZ_CP008706.1	1598224	1598275	+	ABUW_RS07825	ABUW_RS07825	15	233408	17	14976411	56.6154	6.77614e-13	sRNA	CDS
501	AB5075UW	NZ_CP008706.1	3495862	3495922	-	sRNA97	csrB	AB5075UW	NZ_CP008706.1	309812	309840	+	ABUW_RS01425	pilM	15	73141	154	15136541	20.1575	2.23158e-08	sRNA	CDS
502	AB5075UW	NZ_CP008706.1	3063653	3063898	-	ABUW_RS14740	ABUW_RS14740	AB5075UW	NZ_CP008706.1	594898	595168	-	ABUW_RS02930	ABUW_RS02930	15	53482	75	15156279	56.6781	1.38284e-14	CDS	CDS
503	AB5075UW	NZ_CP008706.1	1048768	1048768	-	ABUW_RS05100	tRNA-Asn	AB5075UW	NZ_CP008706.1	2317916	2317916	-	ABUW_RS11350	ABUW_RS11350	15	41313	253	15168270	21.7681	5.73252e-09	tRNA	CDS
504	AB5075UW	NZ_CP008706.1	3642301	3642309	-	ABUW_RS17440	ABUW_RS17440	AB5075UW	NZ_CP008706.1	402110	402127	-	3-sRNA_ABUW_RS01850	hemZ	15	9022	559	15200255	45.2093	1.12401e-13	CDS	sRNA	RNA2
505	AB5075UW	NZ_CP008706.1	505953	505994	-	ABUW_RS02425-5'	5-utr_rplM	AB5075UW	NZ_CP008706.1	3693934	3693938	-	as-sRNA_ABUW_RS17700	as-sRNA_ABUW_RS17700	15	1824	2093	15205919	59.7461	1.67858e-15	CDS	sRNA	RNA2
506	p1AB5075	NZ_CP008707.1	41592	41666	+	ABUW_RS19350	ABUW_RS19350	AB5075UW	NZ_CP008706.1	2618467	2618468	-	3-sRNA_ABUW_RS12725	ABUW_RS12725-3'	15	1613	10342	15197881	13.6658	2.96419e-06	CDS	sRNA	RNA2
507	AB5075UW	NZ_CP008706.1	3593197	3593197	+	ABUW_RS17195	ABUW_RS17195	AB5075UW	NZ_CP008706.1	3444715	3444715	-	ABUW_RS16520	ABUW_RS16520	15	506	151	15209179	2985.86	1.68881e-40	CDS	CDS
508	p1AB5075	NZ_CP008707.1	31450	31454	-	ABUW_RS19280	bla-GES-11	AB5075UW	NZ_CP008706.1	744669	744671	-	ABUW_RS03670-3'	3-utr_ABUW_RS03670	15	467	1756	15207613	278.17	2.35777e-25	CDS	3
509	AB5075UW	NZ_CP008706.1	3059846	3059846	+	ABUW_RS14710	pilT	AB5075UW	NZ_CP008706.1	3801928	3801928	-	ABUW_RS18235	ABUW_RS18235	15	435	112	15209289	4682.66	2.65945e-43	CDS	CDS
510	AB5075UW	NZ_CP008706.1	3668816	3669261	-	ABUW_RS17570-5'	5-utr_ABUW_RS17570	AB5075UW	NZ_CP008706.1	3099132	3099132	-	ABUW_RS14905	tRNA-Met	15	369	58446	15151021	10.5378	0.000130914	5	tRNA
511	AB5075UW	NZ_CP008706.1	509250	509294	-	ABUW_RS02445	ABUW_RS02445	AB5075UW	NZ_CP008706.1	395422	395428	-	3-sRNA_ABUW_RS01825	ABUW_RS01825-3'	15	363	56839	15152634	11.0161	7.17461e-05	CDS	sRNA	RNA2
512	AB5075UW	NZ_CP008706.1	686904	686968	+	ig-ABUW_RS03350-ABUW_RS03355	ig-pilJ-pilL	AB5075UW	NZ_CP008706.1	3677136	3677140	+	sRNA103	sRNA103	15	351	89463	15120022	7.22259	0.02035	IG	sRNA
513	AB5075UW	NZ_CP008706.1	297064	297093	-	ABUW_RS01370	ABUW_RS01370	AB5075UW	NZ_CP008706.1	1101585	1101586	+	ABUW_RS05330-3'	3-utr_ABUW_RS05330	15	166	119	15209551	11549.2	5.07975e-49	CDS	3
514	AB5075UW	NZ_CP008706.1	1157210	1157246	+	ABUW_RS05550	ABUW_RS05550	AB5075UW	NZ_CP008706.1	2955477	2955480	-	ig-sRNA_ABUW_RS14270-RS14275	ig-sRNA_ABUW_RS14270-RS14275	15	160	1526	15208150	934.315	5.07179e-33	CDS	sRNA	RNA2
515	AB5075UW	NZ_CP008706.1	2084779	2084779	-	ABUW_RS10205	ABUW_RS10205	AB5075UW	NZ_CP008706.1	1963249	1963249	+	sRNA81	sRNA81	15	156	6568	15203112	222.57	1.02153e-23	CDS	sRNA
516	AB5075UW	NZ_CP008706.1	712049	712167	+	ABUW_RS03475	ilvA2	AB5075UW	NZ_CP008706.1	395422	395424	-	3-sRNA_ABUW_RS01825	ABUW_RS01825-3'	15	149	56839	15152848	26.8382	3.7725e-10	CDS	sRNA	RNA2
517	AB5075UW	NZ_CP008706.1	670171	670192	+	ABUW_RS03265	ABUW_RS03265	AB5075UW	NZ_CP008706.1	3570846	3570850	-	sRNA100	sRNA100	15	117	216056	14993663	8.89707	0.00216943	CDS	sRNA
518	AB5075UW	NZ_CP008706.1	1157735	1157735	+	ABUW_RS05550	ABUW_RS05550	AB5075UW	NZ_CP008706.1	3433459	3433459	-	ABUW_RS16485	ABUW_RS16485	15	113	128	15209595	15773.2	6.07979e-51	CDS	CDS
519	p1AB5075	NZ_CP008707.1	37305	37370	-	ABUW_RS19315	aadB	AB5075UW	NZ_CP008706.1	330833	330863	-	3-sRNA_ABUW_RS01510	ABUW_RS01510-3'	15	83	63986	15145767	42.7779	7.49647e-13	CDS	sRNA	RNA2
520	AB5075UW	NZ_CP008706.1	1153452	1153452	+	ABUW_RS05540	ABUW_RS05540	AB5075UW	NZ_CP008706.1	418851	418851	-	as-ABUW_RS01935	as-adeT2	15	81	7	15209748	402374	1.34381e-67	CDS	AS
521	AB5075UW	NZ_CP008706.1	2369221	2369231	-	ABUW_RS11590	tauA	AB5075UW	NZ_CP008706.1	2130787	2130791	-	ABUWs039	art36	15	80	18709	15191047	152.243	5.61944e-21	CDS	sRNA
522	AB5075UW	NZ_CP008706.1	624475	624475	+	ABUW_RS03065	accD	AB5075UW	NZ_CP008706.1	3891525	3891525	-	ABUW_RS18620	ABUW_RS18620	15	72	3715	15206049	852.739	4.3643e-32	CDS	CDS
523	AB5075UW	NZ_CP008706.1	2264874	2264893	+	ig-ABUW_RS11085-ABUW_RS11090	ig-ABUW_RS11085-ABUW_RS11090	AB5075UW	NZ_CP008706.1	2681379	2681380	+	sRNA73	sRNA73	15	58	155	15209623	25377.6	1.01459e-53	IG	sRNA
524	AB5075UW	NZ_CP008706.1	1904473	1904477	-	ABUW_RS09270	ABUW_RS09270	AB5075UW	NZ_CP008706.1	1308140	1308141	+	3-sRNA_ABUW_RS06280	ABUW_RS06280-3'	15	55	29574	15180207	139.99	3.49481e-20	CDS	sRNA	RNA2
525	AB5075UW	NZ_CP008706.1	2512493	2512493	-	ABUW_RS12255	ABUW_RS12255	AB5075UW	NZ_CP008706.1	744671	744671	-	ABUW_RS03670-3'	3-utr_ABUW_RS03670	15	52	1756	15208028	2498.25	7.89177e-39	CDS	3
526	AB5075UW	NZ_CP008706.1	1842089	1842097	+	ABUW_RS08975	ABUW_RS08975	AB5075UW	NZ_CP008706.1	3495797	3495851	-	sRNA97	csrB	15	51	45331	15164454	98.3904	7.53722e-18	CDS	sRNA
527	AB5075UW	NZ_CP008706.1	2971061	2971061	-	ABUW_RS14360	pgaD	AB5075UW	NZ_CP008706.1	2018550	2018550	-	ABUW_RS09875	ABUW_RS09875	15	50	184	15209602	24798.3	1.68942e-53	CDS	CDS
528	AB5075UW	NZ_CP008706.1	3682847	3682978	+	ABUW_RS17645	thiC	AB5075UW	NZ_CP008706.1	3063581	3063587	-	3-sRNA_ABUW_RS14740	ABUW_RS14740-3'	15	48	41835	15167953	113.302	1.04886e-18	CDS	sRNA	RNA2
529	AB5075UW	NZ_CP008706.1	62921	62987	-	ABUW_RS00280-5'	5-utr_ABUW_RS00280	AB5075UW	NZ_CP008706.1	330834	330863	-	3-sRNA_ABUW_RS01510	ABUW_RS01510-3'	15	35	63986	15145815	101.445	1.11619e-17	5	sRNA	RNA2
530	AB5075UW	NZ_CP008706.1	789557	789557	-	ABUW_RS03970	ABUW_RS03970	AB5075UW	NZ_CP008706.1	330834	330835	-	3-sRNA_ABUW_RS01510	ABUW_RS01510-3'	15	25	63986	15145825	142.023	2.07515e-19	CDS	sRNA	RNA2
531	AB5075UW	NZ_CP008706.1	1684522	1684522	+	ABUW_RS08220	ABUW_RS08220	AB5075UW	NZ_CP008706.1	1308139	1308141	+	3-sRNA_ABUW_RS06280	ABUW_RS06280-3'	15	22	29574	15180240	349.975	4.81738e-25	CDS	sRNA	RNA2
532	AB5075UW	NZ_CP008706.1	581876	581877	+	ABUW_RS02875	ABUW_RS02875	AB5075UW	NZ_CP008706.1	1295758	1295758	+	ig-ABUW_RS06160-ABUW_RS06165	ig-ABUW_RS06160-ABUW_RS06165	15	20	96	15209720	118826	2.65941e-62	CDS	IG
533	AB5075UW	NZ_CP008706.1	1382869	1382877	+	ABUW_RS06670	ABUW_RS06670	AB5075UW	NZ_CP008706.1	144080	144083	-	ABUW_RS00640-3'	3-utr_ABUW_RS00640	15	17	5011	15204808	2677.31	8.37408e-38	CDS	3
534	AB5075UW	NZ_CP008706.1	3167711	3167739	+	as-ABUW_RS15250	as-ABUW_RS15250	AB5075UW	NZ_CP008706.1	3099132	3099140	-	ABUW_RS14905	tRNA-Met	15	16	58446	15151374	243.035	4.15336e-22	AS	tRNA
535	AB5075UW	NZ_CP008706.1	307033	307033	+	ABUW_RS01415	ABUW_RS01415	AB5075UW	NZ_CP008706.1	861835	861835	-	sRNA21	aar	15	10	997835	14211991	21.3642	7.73273e-06	CDS	sRNA
536	AB5075UW	NZ_CP008706.1	2903131	2903131	+	as-ABUW_RS14060	as-cysN	AB5075UW	NZ_CP008706.1	2901168	2901168	+	ABUW_RS14045-3'	3-utr_ABUW_RS14045	15	0	44	15209792	inf	2.40316e-76	AS	3
537	AB5075UW	NZ_CP008706.1	3641978	3641978	-	3-sRNA_ABUW_RS17440	ompZ	AB5075UW	NZ_CP008706.1	2677968	2677968	-	ABUW_RS13045-5'	5-utr_ABUW_RS13045	14	1470193	0	13739644	inf	1.54438e-08	sRNA	5	RNA1
538	AB5075UW	NZ_CP008706.1	1841858	1841858	+	sRNA44	sRNA44	AB5075UW	NZ_CP008706.1	393905	393905	+	ABUW_RS01815	ABUW_RS01815	14	396799	10	14813028	52.2638	2.57703e-10	sRNA	CDS
539	AB5075UW	NZ_CP008706.1	3570481	3570507	-	sRNA99	sRNA99	AB5075UW	NZ_CP008706.1	888004	888099	-	ABUW_RS04380	carB	14	390718	63	14819056	8.42839	0.0247963	sRNA	CDS
540	AB5075UW	NZ_CP008706.1	3570496	3570515	-	sRNA99	sRNA99	AB5075UW	NZ_CP008706.1	2100008	2100016	+	ABUW_RS10275	chrA	14	390718	49	14819070	10.8365	0.00154672	sRNA	CDS
541	AB5075UW	NZ_CP008706.1	3570458	3570462	-	sRNA99	sRNA99	AB5075UW	NZ_CP008706.1	1731820	1731823	+	ABUW_RS08445	rimO	14	233409	13	14976415	69.0995	1.66036e-12	sRNA	CDS
542	AB5075UW	NZ_CP008706.1	3570472	3570487	-	sRNA99	sRNA99	AB5075UW	NZ_CP008706.1	472956	473002	+	ABUW_RS02265	ABUW_RS02265	14	233409	93	14976335	9.65902	0.00318792	sRNA	CDS
543	AB5075UW	NZ_CP008706.1	3570480	3570481	-	sRNA99	sRNA99	AB5075UW	NZ_CP008706.1	350905	351325	-	as-ABUW_RS01615	as-ABUW_RS01615	14	233409	77	14976351	11.6661	0.000352204	sRNA	AS
544	AB5075UW	NZ_CP008706.1	211010	211021	-	sRNA5	sRNA5	AB5075UW	NZ_CP008706.1	3780362	3780366	+	ABUW_RS18115	ABUW_RS18115	14	173755	12	15036070	100.959	1.36111e-14	sRNA	CDS
545	AB5075UW	NZ_CP008706.1	3642492	3642492	-	ABUW_RS17440	ABUW_RS17440	AB5075UW	NZ_CP008706.1	3744728	3744728	-	ABUW_RS17945	ppa	14	19616	13	15190208	833.946	1.73719e-27	CDS	CDS
546	AB5075UW	NZ_CP008706.1	330906	330915	-	3-sRNA_ABUW_RS01510	ABUW_RS01510-3'	AB5075UW	NZ_CP008706.1	3694962	3694963	+	ABUW_RS17705	ABUW_RS17705	14	14757	23	15195057	626.765	9.80236e-27	sRNA	CDS	RNA1
547	AB5075UW	NZ_CP008706.1	3642242	3642252	-	ABUW_RS17440	ABUW_RS17440	AB5075UW	NZ_CP008706.1	1166883	1167211	+	ABUW_RS05590	cstA	14	11133	1370	15197334	13.9496	1.26838e-05	CDS	CDS
548	AB5075UW	NZ_CP008706.1	3311914	3311914	+	ABUW_RS15920-5'	5-utr_ABUW_RS15920	AB5075UW	NZ_CP008706.1	3452635	3452635	+	ABUW_RS16550	leuA	14	5144	213	15204480	194.276	4.46323e-21	5	CDS
549	AB5075UW	NZ_CP008706.1	2988797	2988821	+	ABUW_RS14435-5'	5-utr_mqo	AB5075UW	NZ_CP008706.1	2870973	2870973	+	ig-ABUW_RS19905-ABUW_RS13905	ig-ssrS-ABUW_RS13905	14	3550	391	15205896	153.368	9.76779e-20	5	IG
550	AB5075UW	NZ_CP008706.1	1524946	1524946	+	sRNA31	sRNA31	AB5075UW	NZ_CP008706.1	736352	736352	+	ABUW_RS03590	ABUW_RS03590	14	2202	124	15207511	779.735	2.39886e-29	sRNA	CDS
551	AB5075UW	NZ_CP008706.1	233615	233627	-	sRNA7	sRNA7	AB5075UW	NZ_CP008706.1	2087984	2088002	+	sRNA48	sRNA48	14	546	735	15208556	530.562	3.07275e-27	sRNA	sRNA
552	AB5075UW	NZ_CP008706.1	18229	18233	+	ABUW_RS00075-5'	16S_rRNA_1	AB5075UW	NZ_CP008706.1	1308134	1308142	+	3-sRNA_ABUW_RS06280	ABUW_RS06280-3'	14	472	29575	15179790	15.2239	4.55789e-06	rRNA	sRNA	RNA2
553	AB5075UW	NZ_CP008706.1	18230	18233	+	ABUW_RS00075-5'	16S_rRNA_1	AB5075UW	NZ_CP008706.1	3099132	3099132	-	ABUW_RS14905	tRNA-Met	14	472	58447	15150918	7.68887	0.0274033	rRNA	tRNA
554	AB5075UW	NZ_CP008706.1	3561503	3561507	+	ABUW_RS17090-5'	5-utr_hslO	AB5075UW	NZ_CP008706.1	2850930	2850930	-	ABUW_RS13805-3'	3-utr_ABUW_RS13805	14	456	1238	15208143	377.154	3.54224e-25	5	3
555	AB5075UW	NZ_CP008706.1	222313	222324	+	ABUW_RS00975	ssb	AB5075UW	NZ_CP008706.1	395423	395429	-	3-sRNA_ABUW_RS01825	ABUW_RS01825-3'	14	424	56840	15152573	8.80227	0.00524025	CDS	sRNA	RNA2
556	AB5075UW	NZ_CP008706.1	686914	686971	+	ig-ABUW_RS03350-ABUW_RS03355	ig-pilJ-pilL	AB5075UW	NZ_CP008706.1	1764043	1764045	+	sRNA40	sRNA40	14	352	79790	15129695	7.54166	0.0367351	IG	sRNA
557	AB5075UW	NZ_CP008706.1	3817716	3817837	+	ABUW_RS18325	tRNA-Gly	AB5075UW	NZ_CP008706.1	266576	266583	+	3-sRNA_ABUW_RS01235	3-ETS_tRNA-Phe	14	279	90442	15119116	8.38842	0.0105206	tRNA	tRNA
558	AB5075UW	NZ_CP008706.1	630053	630499	+	ABUW_RS03095-5'	5-utr_secA	AB5075UW	NZ_CP008706.1	395422	395569	-	3-sRNA_ABUW_RS01825	ABUW_RS01825-3'	14	269	57848	15151720	13.6317	2.22055e-05	5	sRNA	RNA2
559	AB5075UW	NZ_CP008706.1	2185797	2185797	-	ABUW_RS10685	hup	AB5075UW	NZ_CP008706.1	2842565	2842565	+	ABUW_RS13765	ABUW_RS13765	14	220	59	15209558	16404.8	2.56927e-47	CDS	CDS
560	AB5075UW	NZ_CP008706.1	2912659	2912719	+	ABUW_RS14100	estB	AB5075UW	NZ_CP008706.1	3063583	3063583	-	3-sRNA_ABUW_RS14740	ABUW_RS14740-3'	14	158	41836	15167843	32.1251	3.11179e-10	CDS	sRNA	RNA2
561	AB5075UW	NZ_CP008706.1	610089	610093	+	ABUW_RS02995	baeR	AB5075UW	NZ_CP008706.1	3099132	3099135	-	ABUW_RS14905	tRNA-Met	14	133	58447	15151257	27.2874	3.14905e-09	CDS	tRNA
562	AB5075UW	NZ_CP008706.1	855277	855290	+	ABUW_RS04285	odhB	AB5075UW	NZ_CP008706.1	3570846	3570849	-	sRNA100	sRNA100	14	120	216057	14993660	8.09629	0.0234651	CDS	sRNA
563	AB5075UW	NZ_CP008706.1	58693	58693	+	as-ABUW_RS00260	as-ABUW_RS00260	AB5075UW	NZ_CP008706.1	1167843	1167843	+	ABUW_RS05590	cstA	14	112	301	15209424	6316.21	6.8064e-42	AS	CDS
564	AB5075UW	NZ_CP008706.1	3918032	3918033	+	ABUW_RS18745-5'	5-utr_ABUW_RS18745	AB5075UW	NZ_CP008706.1	3063583	3063584	-	3-sRNA_ABUW_RS14740	ABUW_RS14740-3'	14	98	41836	15167903	51.7937	6.60108e-13	5	sRNA	RNA2
565	AB5075UW	NZ_CP008706.1	730508	730509	-	ABUW_RS03565	ABUW_RS03565	AB5075UW	NZ_CP008706.1	475324	475324	-	ABUW_RS02275	ABUW_RS02275	14	84	189	15209564	13412.3	2.91362e-46	CDS	CDS
566	AB5075UW	NZ_CP008706.1	1375235	1375294	+	ABUW_RS06645-5'	5-utr_dctA3	AB5075UW	NZ_CP008706.1	3441686	3441687	+	3-sRNA_ABUW_RS16505	ptaZ	14	66	7251	15202520	444.735	1.15619e-25	5	sRNA	RNA2
567	AB5075UW	NZ_CP008706.1	456239	456251	-	ABUW_RS02175	ABUW_RS02175	AB5075UW	NZ_CP008706.1	2047011	2047038	-	ig-ABUW_RS10025-ABUW_RS10035	ig-ABUW_RS10025-ABUW_RS10035	14	65	31932	15177840	102.376	8.82314e-17	CDS	IG
568	AB5075UW	NZ_CP008706.1	128369	128369	+	ABUW_RS00570	ABUW_RS00570	AB5075UW	NZ_CP008706.1	210956	210971	-	sRNA5	sRNA5	14	55	198526	15011256	19.2471	8.1667e-07	CDS	sRNA
569	AB5075UW	NZ_CP008706.1	2743122	2743125	+	ABUW_RS13365-5'	5-utr_ABUW_RS13365	AB5075UW	NZ_CP008706.1	2741492	2741498	+	ABUW_RS13350-5'	5-utr_csrA	14	47	377	15209413	12017.1	2.43027e-45	5	5
570	AB5075UW	NZ_CP008706.1	825521	825524	-	ABUW_RS04140	ABUW_RS04140	AB5075UW	NZ_CP008706.1	3495801	3495801	-	sRNA97	csrB	14	45	18869	15190923	250.467	6.44983e-22	CDS	sRNA
571	AB5075UW	NZ_CP008706.1	3175365	3175569	+	ABUW_RS15285	metG	AB5075UW	NZ_CP008706.1	3063582	3063583	-	3-sRNA_ABUW_RS14740	ABUW_RS14740-3'	14	37	41836	15167964	137.184	4.15411e-18	CDS	sRNA	RNA2
572	AB5075UW	NZ_CP008706.1	3261567	3261592	-	ABUW_RS15695	fghA	AB5075UW	NZ_CP008706.1	3677135	3677139	+	sRNA103	sRNA103	14	35	89464	15120338	67.6041	8.22037e-14	CDS	sRNA
573	AB5075UW	NZ_CP008706.1	2281305	2281305	-	ABUW_RS11165	tkt	AB5075UW	NZ_CP008706.1	432306	432306	+	ABUW_RS01990	rpsJ	14	31	356	15209450	19294.3	8.20841e-48	CDS	CDS
574	AB5075UW	NZ_CP008706.1	2304301	2304301	-	ABUW_RS11280	ABUW_RS11280	AB5075UW	NZ_CP008706.1	64358	64358	-	ABUW_RS00295-3'	3-utr_ABUW_RS00295	14	23	1001	15208813	9248.29	4.8097e-43	CDS	3
575	AB5075UW	NZ_CP008706.1	3290150	3290164	+	ABUW_RS15825	ABUW_RS15825	AB5075UW	NZ_CP008706.1	1295757	1295758	+	ig-ABUW_RS06160-ABUW_RS06165	ig-ABUW_RS06160-ABUW_RS06165	14	20	97	15209720	109761	1.78715e-57	CDS	IG
576	AB5075UW	NZ_CP008706.1	2916537	2916557	-	ABUW_RS14115	ppk1	AB5075UW	NZ_CP008706.1	2261184	2261184	-	sRNA54	sRNA54	14	10	222564	14987263	94.2748	8.76771e-14	CDS	sRNA
577	AB5075UW	NZ_CP008706.1	3325875	3325881	-	ABUW_RS15990	yjgA	AB5075UW	NZ_CP008706.1	3641856	3641862	-	3-sRNA_ABUW_RS17440	ompZ	14	6	1684844	13524987	18.7307	0.00209773	CDS	sRNA	RNA2
578	AB5075UW	NZ_CP008706.1	35274	35274	-	ABUW_RS00150	ABUW_RS00150	AB5075UW	NZ_CP008706.1	3783243	3783243	-	sRNA105	sRNA105	14	6	329162	14880669	105.485	4.21291e-13	CDS	sRNA
579	AB5075UW	NZ_CP008706.1	775480	775558	+	ABUW_RS03910	ABUW_RS03910	AB5075UW	NZ_CP008706.1	3783243	3783272	-	sRNA105	sRNA105	14	6	329162	14880669	105.485	4.21291e-13	CDS	sRNA
580	AB5075UW	NZ_CP008706.1	1012932	1012932	-	ABUW_RS04910	ABUW_RS04910	AB5075UW	NZ_CP008706.1	3641896	3641896	-	ABUW_RS17440-3'	3-utr_ABUW_RS17440	14	4	1684844	13524989	28.0961	0.000205893	CDS	3
581	AB5075UW	NZ_CP008706.1	3421401	3421401	-	ABUW_RS16435-5'	5-utr_iscX	AB5075UW	NZ_CP008706.1	3083665	3083665	+	as-ABUW_RS14835	as-rimI	14	3	13	15209821	5.45994e+06	8.33094e-74	5	AS
582	AB5075UW	NZ_CP008706.1	3625130	3625131	-	ABUW_RS17365	uvrC	AB5075UW	NZ_CP008706.1	2544424	2544477	+	sRNA64	sRNA64	14	2	116764	15093071	904.829	7.26332e-22	CDS	sRNA
583	AB5075UW	NZ_CP008706.1	2946082	2946086	+	ABUW_RS14230	ABUW_RS14230	AB5075UW	NZ_CP008706.1	2955476	2955485	-	ig-sRNA_ABUW_RS14270-RS14275	ig-sRNA_ABUW_RS14270-RS14275	14	2	1527	15208308	69717.2	3.37364e-48	CDS	sRNA	RNA2
584	AB5075UW	NZ_CP008706.1	2511976	2511979	-	ABUW_RS12255	ABUW_RS12255	AB5075UW	NZ_CP008706.1	3783243	3783276	-	sRNA105	sRNA105	14	0	329162	14880675	inf	1.22845e-17	CDS	sRNA
585	AB5075UW	NZ_CP008706.1	3570479	3570506	-	sRNA99	sRNA99	AB5075UW	NZ_CP008706.1	2265695	2265696	+	ABUW_RS11090	ABUW_RS11090	13	390719	44	14819075	11.2059	0.00447484	sRNA	CDS
586	AB5075UW	NZ_CP008706.1	3495863	3495919	-	sRNA97	csrB	AB5075UW	NZ_CP008706.1	281641	281661	+	ABUW_RS01290	ABUW_RS01290	13	73143	51	15136644	52.7509	1.91345e-11	sRNA	CDS
587	AB5075UW	NZ_CP008706.1	1048771	1048771	-	ABUW_RS05100	tRNA-Asn	AB5075UW	NZ_CP008706.1	3304686	3304686	-	ABUW_RS15885	ABUW_RS15885	13	41315	161	15168362	29.6448	9.88334e-09	tRNA	CDS
588	AB5075UW	NZ_CP008706.1	3642335	3642406	-	ABUW_RS17440	ABUW_RS17440	AB5075UW	NZ_CP008706.1	372969	373380	+	ABUW_RS01720	ABUW_RS01720	13	28654	417	15180767	16.5164	1.04033e-05	CDS	CDS
589	AB5075UW	NZ_CP008706.1	3642192	3642193	-	3-sRNA_ABUW_RS17440	ompZ	AB5075UW	NZ_CP008706.1	635671	635671	-	ABUW_RS03110	ABUW_RS03110	13	26965	325	15182548	22.5219	2.38456e-07	sRNA	CDS	RNA1
590	AB5075UW	NZ_CP008706.1	2130882	2130882	-	ABUWs039	art36	AB5075UW	NZ_CP008706.1	1126327	1126327	+	ABUW_RS05425-5'	5-utr_ABUW_RS05425	13	24509	6	15185323	1342.43	3.31156e-26	sRNA	5
591	AB5075UW	NZ_CP008706.1	2130855	2130855	-	ABUWs039	art36	AB5075UW	NZ_CP008706.1	475425	475429	-	ABUW_RS02275	ABUW_RS02275	13	24509	44	15185285	183.058	2.82298e-18	sRNA	CDS
592	AB5075UW	NZ_CP008706.1	2130870	2130882	-	ABUWs039	art36	AB5075UW	NZ_CP008706.1	1789308	1789308	-	ABUW_RS08740	ABUW_RS08740	13	24509	150	15185179	53.6966	5.54335e-12	sRNA	CDS
593	AB5075UW	NZ_CP008706.1	2138852	2138857	-	3-sRNA_ABUW_RS10475	ABUW_RS10475-3'	AB5075UW	NZ_CP008706.1	1305333	1305367	+	ABUWs022	art20	13	12056	1368	15196414	11.9783	0.000450684	sRNA	sRNA	RNA1
594	AB5075UW	NZ_CP008706.1	3891351	3891545	-	ABUW_RS18620	ABUW_RS18620	AB5075UW	NZ_CP008706.1	3900409	3900774	+	ABUW_RS18660	ptk	13	9629	298	15199911	68.8632	1.75142e-13	CDS	CDS
595	AB5075UW	NZ_CP008706.1	3063735	3063735	-	ABUW_RS14740	ABUW_RS14740	AB5075UW	NZ_CP008706.1	3889153	3889153	+	ig-ABUW_RS18605-ABUW_RS18615	ig-ABUW_RS18605-ABUW_RS18615	13	3096	2	15206740	31926.3	2.76562e-40	CDS	IG
596	AB5075UW	NZ_CP008706.1	3891367	3891367	-	ABUW_RS18620	ABUW_RS18620	AB5075UW	NZ_CP008706.1	3580574	3580574	+	ABUW_RS17145	ABUW_RS17145	13	2565	134	15207139	575.173	3.13033e-25	CDS	CDS
597	AB5075UW	NZ_CP008706.1	3592238	3592238	+	ABUW_RS17195-5'	5-utr_ABUW_RS17195	AB5075UW	NZ_CP008706.1	64365	64365	-	ABUW_RS00295-3'	3-utr_ABUW_RS00295	13	2484	1002	15206352	79.4235	2.34829e-14	5	3
598	AB5075UW	NZ_CP008706.1	2018699	2018741	-	ig-ABUW_RS09875-ABUW_RS09880	ig-ABUW_RS09875-ABUW_RS09880	AB5075UW	NZ_CP008706.1	327844	327882	+	ABUW_RS01495	pilA	13	1305	624	15207909	242.783	1.39681e-20	IG	CDS
599	AB5075UW	NZ_CP008706.1	2018755	2018756	-	ABUW_RS09880	ABUW_RS09880	AB5075UW	NZ_CP008706.1	555321	555324	-	ABUWs010	art10	13	1078	4095	15204665	44.7762	3.51432e-11	CDS	sRNA
600	AB5075UW	NZ_CP008706.1	1803337	1803350	+	ABUW_RS08795	rpiA	AB5075UW	NZ_CP008706.1	1777247	1777555	+	ABUW_RS08660	map	13	997	58	15208783	3419.12	6.49808e-35	CDS	CDS
601	AB5075UW	NZ_CP008706.1	281995	281995	+	ABUW_RS01290	ABUW_RS01290	AB5075UW	NZ_CP008706.1	1304353	1304353	+	ABUW_RS06255	ABUW_RS06255	13	715	41	15209082	6744.6	1.70745e-38	CDS	CDS
602	AB5075UW	NZ_CP008706.1	3476231	3476239	+	ABUW_RS16675	rpmB	AB5075UW	NZ_CP008706.1	3898412	3898412	+	ABUW_RS18650	wza	13	638	171	15209029	1812.29	1.02054e-31	CDS	CDS
603	AB5075UW	NZ_CP008706.1	233624	233624	-	sRNA7	sRNA7	AB5075UW	NZ_CP008706.1	3916565	3916565	+	ABUW_RS18735	ABUW_RS18735	13	547	76	15209215	4756.08	6.91818e-37	sRNA	CDS
604	AB5075UW	NZ_CP008706.1	2729591	2729604	+	ABUW_RS13305-5'	5-utr_crp	AB5075UW	NZ_CP008706.1	3920241	3920242	+	ABUW_RS18755	argA	13	532	63	15209243	5899.28	5.26193e-38	5	CDS
605	AB5075UW	NZ_CP008706.1	484730	484747	+	ABUW_RS02325	ABUW_RS02325	AB5075UW	NZ_CP008706.1	3959125	3959166	+	ABUWs084	art78	13	496	2095	15207247	190.252	3.31301e-19	CDS	sRNA
606	AB5075UW	NZ_CP008706.1	3888864	3888878	-	ABUW_RS18605	ABUW_RS18605	AB5075UW	NZ_CP008706.1	2955478	2955478	-	ig-sRNA_ABUW_RS14270-RS14275	ig-sRNA_ABUW_RS14270-RS14275	13	321	1528	15207989	403.076	2.2167e-23	CDS	sRNA	RNA2
607	AB5075UW	NZ_CP008706.1	3123256	3123256	+	ABUW_RS15040	rplY	AB5075UW	NZ_CP008706.1	3109290	3109290	-	ABUW_RS14950	tRNA-Met	13	313	10995	15198530	57.4124	1.76927e-12	CDS	tRNA
608	AB5075UW	NZ_CP008706.1	3593301	3593302	+	ABUW_RS17195	ABUW_RS17195	AB5075UW	NZ_CP008706.1	3149040	3149041	-	3-sRNA_ABUW_RS15185	ABUW_RS15185_3'	13	252	10971	15198615	71.4662	1.14588e-13	CDS	sRNA	RNA2
609	AB5075UW	NZ_CP008706.1	44994	44994	+	ABUW_RS00175	ABUW_RS00175	AB5075UW	NZ_CP008706.1	1841888	1841888	+	sRNA44	sRNA44	13	240	15282	15194316	53.8559	4.33944e-12	CDS	sRNA
610	AB5075UW	NZ_CP008706.1	317763	317763	+	ig-ABUW_RS01460-ABUW_RS01465	ig-ABUW_RS01460-gltB	AB5075UW	NZ_CP008706.1	3495797	3495800	-	sRNA97	csrB	13	224	26450	15183164	33.3144	1.97469e-09	IG	sRNA
611	AB5075UW	NZ_CP008706.1	1996981	1996993	-	ABUW_RS09705	ABUW_RS09705	AB5075UW	NZ_CP008706.1	2018307	2018391	-	ABUW_RS09875	ABUW_RS09875	13	211	270	15209357	3470.63	2.41347e-35	CDS	CDS
612	AB5075UW	NZ_CP008706.1	2261082	2261082	-	sRNA54	sRNA54	AB5075UW	NZ_CP008706.1	3063932	3063932	-	ABUW_RS14740	ABUW_RS14740	13	185	754	15208899	1417.42	2.34102e-30	sRNA	CDS
613	AB5075UW	NZ_CP008706.1	505303	505303	-	ABUW_RS02420	rpsI	AB5075UW	NZ_CP008706.1	3099137	3099137	-	ABUW_RS14905	tRNA-Met	13	140	58448	15151250	24.071	1.4396e-07	CDS	tRNA
614	AB5075UW	NZ_CP008706.1	1175746	1175746	-	ABUW_RS05620	ABUW_RS05620	AB5075UW	NZ_CP008706.1	395421	395421	-	3-sRNA_ABUW_RS01825	ABUW_RS01825-3'	13	114	56841	15152883	30.3999	8.83493e-09	CDS	sRNA	RNA2
615	AB5075UW	NZ_CP008706.1	42870	42985	+	ABUW_RS00170	arpB	AB5075UW	NZ_CP008706.1	2299340	2299378	-	sRNA56	sRNA56	13	100	43478	15166260	45.3474	6.23623e-11	CDS	sRNA
616	AB5075UW	NZ_CP008706.1	684764	684793	+	ig-ABUW_RS03345-ABUW_RS03350	ig-pilI-pilJ	AB5075UW	NZ_CP008706.1	1745533	1745534	+	as-ABUW_RS08510	as-recX	13	98	85	15209655	23736.6	1.0704e-45	IG	AS
617	AB5075UW	NZ_CP008706.1	2825737	2825741	-	ABUW_RS13705	ABUW_RS13705	AB5075UW	NZ_CP008706.1	562976	562979	+	ABUW_RS02765-5'	5-utr_oxa23	13	96	1449	15208293	1421.29	3.26492e-30	CDS	5
618	AB5075UW	NZ_CP008706.1	199773	199782	-	ABUW_RS00895	ABUW_RS00895	AB5075UW	NZ_CP008706.1	3642462	3642463	-	ABUW_RS17440-3'	3-utr_ABUW_RS17440	13	93	10855	15198890	195.723	4.67118e-19	CDS	3
619	AB5075UW	NZ_CP008706.1	3673935	3673935	-	ABUW_RS17600	ABUW_RS17600	AB5075UW	NZ_CP008706.1	3677140	3677140	+	sRNA103	sRNA103	13	93	89465	15120280	23.6247	2.40098e-07	CDS	sRNA
620	AB5075UW	NZ_CP008706.1	3744358	3744366	+	as-ABUW_RS17945	as-ppa	AB5075UW	NZ_CP008706.1	3570846	3570846	-	sRNA100	sRNA100	13	91	216058	14993689	9.9138	0.00874344	AS	sRNA
621	AB5075UW	NZ_CP008706.1	2128666	2128666	-	ABUW_RS10405	ABUW_RS10405	AB5075UW	NZ_CP008706.1	1776464	1776464	-	ABUW_RS08655	brnQ	13	76	73	15209689	35639.1	8.11766e-48	CDS	CDS
622	AB5075UW	NZ_CP008706.1	1121694	1121694	+	ABUW_RS05400-5'	5-utr_ABUW_RS05400	AB5075UW	NZ_CP008706.1	266583	266583	+	3-sRNA_ABUW_RS01235	3-ETS_tRNA-Phe	13	75	90443	15119320	28.9761	2.29179e-08	5	tRNA
623	p1AB5075	NZ_CP008707.1	41986	41995	+	ABUW_RS19355-5'	5-utr_ABUW_RS19355	AB5075UW	NZ_CP008706.1	2607717	2607781	-	ABUW_RS12700	ABUW_RS12700	13	72	30	15209736	91540.1	1.79293e-52	5	CDS
624	AB5075UW	NZ_CP008706.1	543301	543420	-	ABUW_RS02625-5'	5-utr_ABUW_RS02625	AB5075UW	NZ_CP008706.1	1764044	1764044	+	sRNA40	sRNA40	13	72	79791	15129975	34.237	2.94764e-09	5	sRNA
625	AB5075UW	NZ_CP008706.1	3512936	3512939	+	ABUW_RS16865	ptsP	AB5075UW	NZ_CP008706.1	3063583	3063585	-	3-sRNA_ABUW_RS14740	ABUW_RS14740-3'	13	64	41837	15167937	73.6426	2.00449e-13	CDS	sRNA	RNA2
626	AB5075UW	NZ_CP008706.1	271415	271415	-	ABUW_RS01260-5'	5-utr_ompR	AB5075UW	NZ_CP008706.1	2273314	2273314	+	ABUW_RS11125	putA	13	64	0	15209774	inf	1.21929e-63	5	CDS
627	AB5075UW	NZ_CP008706.1	1695768	1695798	-	ABUW_RS08270-5'	5-utr_aroQ	AB5075UW	NZ_CP008706.1	1618920	1618921	-	3-sRNA_ABUW_RS07925	ABUW_RS07925-3'	13	61	19789	15189988	163.586	7.42781e-18	5	sRNA	RNA2
628	AB5075UW	NZ_CP008706.1	2642327	2642327	-	ABUW_RS12825	ABUW_RS12825	AB5075UW	NZ_CP008706.1	1566097	1566097	-	as-ABUW_RS07705	as-ABUW_RS07705	13	59	0	15209779	inf	4.70522e-64	CDS	AS
629	AB5075UW	NZ_CP008706.1	3949705	3949761	-	as-ABUW_RS18900	as-ABUW_RS18900	AB5075UW	NZ_CP008706.1	395422	395424	-	3-sRNA_ABUW_RS01825	ABUW_RS01825-3'	13	54	56841	15152943	64.1778	1.45135e-12	AS	sRNA	RNA2
630	AB5075UW	NZ_CP008706.1	1047833	1047833	+	ABUW_RS05095	ABUW_RS05095	AB5075UW	NZ_CP008706.1	3196240	3196240	-	ABUW_RS15400	nuoH	13	51	43	15209744	90162.6	1.64727e-52	CDS	CDS
631	AB5075UW	NZ_CP008706.1	825519	825529	-	ABUW_RS04140	ABUW_RS04140	AB5075UW	NZ_CP008706.1	678106	678111	-	ABUW_RS03315	ABUW_RS03315	13	46	87	15209705	49406.8	1.90923e-49	CDS	CDS
632	AB5075UW	NZ_CP008706.1	39073	39073	-	ABUW_RS00155	ppc	AB5075UW	NZ_CP008706.1	3890082	3890082	-	ABUW_RS18615	ABUW_RS18615	13	45	116	15209677	37878.5	4.92834e-48	CDS	CDS
633	AB5075UW	NZ_CP008706.1	3902955	3902972	+	ABUW_RS18665	ABUW_RS18665	AB5075UW	NZ_CP008706.1	1841901	1841918	+	sRNA44	sRNA44	13	41	402499	14807298	11.6646	0.00310777	CDS	sRNA
634	AB5075UW	NZ_CP008706.1	1265660	1265660	-	ABUW_RS05980	ahcY	AB5075UW	NZ_CP008706.1	2130787	2130787	-	ABUWs039	art36	13	41	18711	15191086	257.425	3.90157e-20	CDS	sRNA
635	AB5075UW	NZ_CP008706.1	711925	711948	+	ABUW_RS03475	ilvA2	AB5075UW	NZ_CP008706.1	925324	925345	+	ig-sRNA_ABUW_RS04505-RS04510	ig-sRNA_ABUW_RS04505-04510	13	39	3479	15206320	1456.96	7.53435e-30	CDS	sRNA	RNA2
636	p2AB5075	NZ_CP008708.1	4635	4636	-	as-ABUW_RS19615	as-znuD2	AB5075UW	NZ_CP008706.1	2687481	2687482	-	sRNA76	sRNA76	13	38	62574	15147226	82.8131	9.90973e-14	AS	sRNA
637	AB5075UW	NZ_CP008706.1	2707754	2707756	-	ABUW_RS13205	ABUW_RS13205	AB5075UW	NZ_CP008706.1	3570402	3570407	-	sRNA99	sRNA99	13	35	190611	15019192	29.2667	5.98961e-08	CDS	sRNA
638	AB5075UW	NZ_CP008706.1	3597962	3597986	+	ABUW_RS17215	ABUW_RS17215	AB5075UW	NZ_CP008706.1	395422	395423	-	3-sRNA_ABUW_RS01825	ABUW_RS01825-3'	13	33	56841	15152964	105.018	6.26186e-15	CDS	sRNA	RNA2
639	AB5075UW	NZ_CP008706.1	3419066	3419073	-	ABUW_RS16420	pilW	AB5075UW	NZ_CP008706.1	3677140	3677140	+	sRNA103	sRNA103	13	31	89465	15120342	70.8745	1.09934e-12	CDS	sRNA
640	AB5075UW	NZ_CP008706.1	1093145	1093145	+	ABUW_RS05300	ABUW_RS05300	AB5075UW	NZ_CP008706.1	1308139	1308139	+	3-sRNA_ABUW_RS06280	ABUW_RS06280-3'	13	30	29576	15180232	222.413	4.90704e-19	CDS	sRNA	RNA2
641	AB5075UW	NZ_CP008706.1	1691644	1691644	+	ABUW_RS08250	ABUW_RS08250	AB5075UW	NZ_CP008706.1	695632	695632	-	ABUW_RS03375	dapE	13	29	1	15209808	6.81819e+06	2.37069e-66	CDS	CDS
642	AB5075UW	NZ_CP008706.1	3249446	3249446	+	ABUW_RS15615	add	AB5075UW	NZ_CP008706.1	3369063	3369063	-	sRNA15	sRNA15	13	28	2666	15207144	2648.33	6.64687e-33	CDS	sRNA
643	AB5075UW	NZ_CP008706.1	3039228	3039228	+	as-ABUW_RS14635	as-ABUW_RS14635	AB5075UW	NZ_CP008706.1	3783243	3783243	-	sRNA105	sRNA105	13	26	329163	14880649	22.6038	2.72172e-06	AS	sRNA
644	AB5075UW	NZ_CP008706.1	91346	91346	+	ABUW_RS00410	ABUW_RS00410	AB5075UW	NZ_CP008706.1	3642773	3642773	-	ABUW_RS17445-3'	3-utr_ABUW_RS17445	13	19	25	15209794	416268	1.24815e-59	CDS	3
645	AB5075UW	NZ_CP008706.1	3540689	3540755	+	ABUW_RS16980	ABUW_RS16980	AB5075UW	NZ_CP008706.1	3783242	3783243	-	sRNA105	sRNA105	13	18	329163	14880657	32.6499	8.12687e-08	CDS	sRNA
646	AB5075UW	NZ_CP008706.1	3748448	3748448	-	ABUW_RS17965	parC	AB5075UW	NZ_CP008706.1	3746937	3746937	-	ABUW_RS17960	ABUW_RS17960	13	15	11	15209812	1.19835e+06	6.20175e-64	CDS	CDS
647	AB5075UW	NZ_CP008706.1	1081568	1081568	-	ABUW_RS05255	ABUW_RS05255	AB5075UW	NZ_CP008706.1	1508607	1508607	-	ABUW_RS07435	ABUW_RS07435	13	13	0	15209825	inf	6.90155e-71	CDS	CDS
648	AB5075UW	NZ_CP008706.1	376191	376191	+	ABUW_RS01730	astD	AB5075UW	NZ_CP008706.1	377620	377620	+	ABUW_RS01735	astB	13	11	62	15209765	289922	2.09689e-57	CDS	CDS
649	AB5075UW	NZ_CP008706.1	3517950	3517950	-	ABUW_RS16875	ABUW_RS16875	AB5075UW	NZ_CP008706.1	3642027	3642027	-	ABUW_RS17440-3'	3-utr_ABUW_RS17440	13	9	30938	15178891	708.678	1.24342e-23	CDS	3
650	AB5075UW	NZ_CP008706.1	1100335	1100335	-	ABUW_RS05325	ABUW_RS05325	AB5075UW	NZ_CP008706.1	3679053	3679053	-	ABUW_RS17625	ABUW_RS17625	13	7	9	15209822	3.13853e+06	2.55873e-67	CDS	CDS
651	AB5075UW	NZ_CP008706.1	3952040	3952099	-	ABUW_RS18910	ABUW_RS18910	AB5075UW	NZ_CP008706.1	3641857	3641861	-	3-sRNA_ABUW_RS17440	ompZ	13	6	1684845	13524987	17.3928	0.0133045	CDS	sRNA	RNA2
652	AB5075UW	NZ_CP008706.1	2001925	2002033	+	as-ABUW_RS09740	as-ABUW_RS09740	AB5075UW	NZ_CP008706.1	3641861	3641862	-	3-sRNA_ABUW_RS17440	ompZ	13	6	1684845	13524987	17.3928	0.0133045	AS	sRNA	RNA2
653	AB5075UW	NZ_CP008706.1	2209487	2209505	+	as-ABUW_RS10810	as-ABUW_RS10810	AB5075UW	NZ_CP008706.1	2687482	2687487	-	sRNA76	sRNA76	13	4	62574	15147260	786.726	5.64012e-22	AS	sRNA
654	AB5075UW	NZ_CP008706.1	546046	546046	+	ABUW_RS02645	ABUW_RS02645	AB5075UW	NZ_CP008706.1	861835	861835	-	sRNA21	aar	13	3	997837	14211998	61.7188	4.80561e-07	CDS	sRNA
655	AB5075UW	NZ_CP008706.1	3493467	3493501	+	ABUW_RS16765	ABUW_RS16765	AB5075UW	NZ_CP008706.1	3641857	3641860	-	3-sRNA_ABUW_RS17440	ompZ	13	3	1684845	13524990	34.7856	0.000379985	CDS	sRNA	RNA2
656	AB5075UW	NZ_CP008706.1	1577059	1577083	-	ABUW_RS07745	ABUW_RS07745	AB5075UW	NZ_CP008706.1	266576	266582	+	3-sRNA_ABUW_RS01235	3-ETS_tRNA-Phe	13	1	90443	15119394	2173.22	4.02386e-22	CDS	tRNA

## Sheet: SP chimeras
Number	RNA1 chromosome	RNA1 RefSeq chromosome	RNA1 from	RNA1 to	RNA1 Strand	RNA1 Gene	RNA1 name	RNA2 chromosome	RNA2 RefSeq chromosome	RNA2 from	RNA2 to	RNA2 Strand	RNA2 Gene	RNA2 name	Number of interactions	Other Interactions of RNA1	Other interactions of RNA2	Total other interactions	Odds Ratio	Fisher's exact test p-value	annotation class RNA1	annotation class RNA2	novel sRNA
1	AB5075UW	NZ_CP008706.1	3570424	3570550	-	sRNA99	sRNA99	AB5075UW	NZ_CP008706.1	861833	861888	-	sRNA21	aar	177985	317285	1583465	5332301	1.88904	0	sRNA	sRNA			3-sRNA_ABUW_RS01510
2	AB5075UW	NZ_CP008706.1	3570424	3570894	-	sRNA99	sRNA99	p2AB5075	NZ_CP008708.1	1748	1808	-	3-sRNA_ABUW_RS19600	ABUW_RS19600-3'	24581	699013	52421	6635021	4.45094	0	sRNA	sRNA	RNA2		3-sRNA_ABUW_RS01825
3	AB5075UW	NZ_CP008706.1	3570508	3570998	-	sRNA99	sRNA99	AB5075UW	NZ_CP008706.1	2342090	2342149	+	3-sRNA_ABUW_RS11470	ABUW_RS11470_3'	19788	637824	128848	6624576	1.59508	0	sRNA	sRNA	RNA2		3-sRNA_ABUW_RS03025
4	AB5075UW	NZ_CP008706.1	3495826	3495969	-	sRNA97	csrB	AB5075UW	NZ_CP008706.1	1307253	1307324	+	ig-sRNA_ABUW_RS06275-RS06280	ig-sRNA_ABUW_RS06275-06280	14422	80070	567140	6749404	2.14354	0	sRNA	sRNA	RNA2		3-sRNA_ABUW_RS06280
5	AB5075UW	NZ_CP008706.1	3570461	3570543	-	sRNA99	sRNA99	AB5075UW	NZ_CP008706.1	1754558	1754600	+	sRNA38	sRNA38	10219	485051	9211	6906555	15.797	0	sRNA	sRNA			3-sRNA_ABUW_RS07925
6	AB5075UW	NZ_CP008706.1	2687505	2687588	-	sRNA76	sRNA76	AB5075UW	NZ_CP008706.1	2342098	2342147	+	3-sRNA_ABUW_RS11470	ABUW_RS11470_3'	5548	50339	143088	7212061	5.55505	0	sRNA	sRNA	RNA2		3-sRNA_ABUW_RS08635
7	AB5075UW	NZ_CP008706.1	2130813	2130886	-	ABUWs039	art36	AB5075UW	NZ_CP008706.1	3677082	3677141	+	sRNA103	sRNA103	4121	31420	437979	6937516	2.07753	0	sRNA	sRNA			3-sRNA_ABUW_RS10010
8	AB5075UW	NZ_CP008706.1	3495838	3495930	-	sRNA97	csrB	AB5075UW	NZ_CP008706.1	266566	266584	+	3-sRNA_ABUW_RS01235	3-ETS_tRNA-Phe	3405	91087	9022	7307522	30.2781	0	sRNA	tRNA			3-sRNA_ABUW_RS10475
9	AB5075UW	NZ_CP008706.1	3570915	3570996	-	sRNA100	sRNA100	AB5075UW	NZ_CP008706.1	210953	210994	-	sRNA5	sRNA5	2744	204224	19519	7184549	4.9456	0	sRNA	sRNA			3-sRNA_ABUW_RS10850
10	AB5075UW	NZ_CP008706.1	3495827	3495900	-	sRNA97	csrB	AB5075UW	NZ_CP008706.1	1764010	1764045	+	sRNA40	sRNA40	1359	71505	64406	7273766	2.14643	1.56107e-128	sRNA	sRNA			3-sRNA_ABUW_RS11470
11	AB5075UW	NZ_CP008706.1	3495838	3495958	-	sRNA97	csrB	AB5075UW	NZ_CP008706.1	1841855	1842118	+	sRNA44	sRNA44	1144	93348	14985	7301559	5.97145	0	sRNA	sRNA			3-sRNA_ABUW_RS12725
12	AB5075UW	NZ_CP008706.1	3495826	3495969	-	sRNA97	csrB	AB5075UW	NZ_CP008706.1	58626	58758	-	ABUW_RS00260	ABUW_RS00260	796	93696	7830	7308714	7.92996	0	sRNA	CDS			3-sRNA_ABUW_RS12975
13	AB5075UW	NZ_CP008706.1	3570911	3570996	-	sRNA100	sRNA100	AB5075UW	NZ_CP008706.1	2618466	2618474	-	3-sRNA_ABUW_RS12725	ABUW_RS12725-3'	775	206193	14536	7189532	1.85902	2.76064e-47	sRNA	sRNA	RNA2		3-sRNA_ABUW_RS14740
14	AB5075UW	NZ_CP008706.1	3570457	3570508	-	sRNA99	sRNA99	AB5075UW	NZ_CP008706.1	3094036	3094424	+	ABUW_RS14880	hemJ	772	494498	478	6915288	22.5858	0	sRNA	CDS			3-sRNA_ABUW_RS15185
15	AB5075UW	NZ_CP008706.1	1147905	1147926	-	ABUW_RS05505	ABUW_RS05505	AB5075UW	NZ_CP008706.1	3570844	3570850	-	sRNA100	sRNA100	716	196	254284	7155840	102.801	0	CDS	sRNA			3-sRNA_ABUW_RS16505
16	AB5075UW	NZ_CP008706.1	3570466	3570509	-	sRNA99	sRNA99	AB5075UW	NZ_CP008706.1	553301	553309	+	ABUW_RS02695	ABUW_RS02695	701	494569	106	6915660	92.4738	0	sRNA	CDS			3-sRNA_ABUW_RS16550
17	AB5075UW	NZ_CP008706.1	58635	58808	-	ABUW_RS00260	ABUW_RS00260	AB5075UW	NZ_CP008706.1	3495796	3495915	-	sRNA97	csrB	673	9345	65525	7335493	8.06228	0	CDS	sRNA			3-sRNA_ABUW_RS17440
18	AB5075UW	NZ_CP008706.1	2932208	2932286	-	sRNA87	sRNA87	AB5075UW	NZ_CP008706.1	1764021	1764045	+	sRNA40	sRNA40	669	31377	65096	7313894	2.39557	3.37944e-79	sRNA	sRNA			3-sRNA_ABUW_RS19600
19	AB5075UW	NZ_CP008706.1	3495826	3495894	-	sRNA97	csrB	AB5075UW	NZ_CP008706.1	3864004	3864060	+	sRNA109	sRNA109	649	72215	13442	7324730	4.89717	9.26358e-215	sRNA	sRNA			as-sRNA_ABUW_RS03925
20	AB5075UW	NZ_CP008706.1	1998801	1998898	-	ig-ABUW_RS09720-ABUW_RS09725	ig-ABUW_RS09720-ABUW_RS09725	AB5075UW	NZ_CP008706.1	2261081	2261188	-	sRNA54	sRNA54	634	1558	446864	6961980	6.33985	7.59934e-239	ig	sRNA			as-sRNA_ABUW_RS06870
21	AB5075UW	NZ_CP008706.1	3570432	3570515	-	sRNA99	sRNA99	AB5075UW	NZ_CP008706.1	3063582	3063594	-	3-sRNA_ABUW_RS14740	ABUW_RS14740-3'	631	494639	820	6914946	10.7576	0	sRNA	sRNA	RNA2		as-sRNA_ABUW_RS17700
22	AB5075UW	NZ_CP008706.1	3570460	3570500	-	sRNA99	sRNA99	AB5075UW	NZ_CP008706.1	266540	266583	+	3-sRNA_ABUW_RS01235	3-ETS_tRNA-Phe	585	272365	11842	7126244	1.29253	0.00417314	sRNA	tRNA			as-sRNA_ABUW_RS20565
23	AB5075UW	NZ_CP008706.1	3570916	3570984	-	sRNA100	sRNA100	AB5075UW	NZ_CP008706.1	2675904	2675926	-	ABUW_RS13040-3'	3-utr_ABUW_RS13040	570	206398	2848	7201220	6.98289	2.94922e-248	sRNA	3			ig-sRNA_ABUW_RS00840-RS00845
24	AB5075UW	NZ_CP008706.1	2988766	2988830	+	ABUW_RS14435-5'	5-utr_mqo	AB5075UW	NZ_CP008706.1	3570844	3570892	-	sRNA100	sRNA100	421	1197	254579	7154839	9.88474	9.31851e-228	5	sRNA			ig-sRNA_ABUW_RS02145-RS02150
25	AB5075UW	NZ_CP008706.1	1512205	1512281	-	ABUW_RS07450-3'	3-utr_ABUW_RS074450	AB5075UW	NZ_CP008706.1	3570516	3570896	-	sRNA99	sRNA99	419	1433	257174	7152010	8.13147	1.47721e-199	3	sRNA			ig-sRNA_ABUW_RS02735-RS02740
26	AB5075UW	NZ_CP008706.1	3495837	3495887	-	sRNA97	csrB	AB5075UW	NZ_CP008706.1	395511	395594	-	ABUW_RS01825	ABUW_RS01825	399	72465	3317	7334855	12.1756	1.67275e-261	sRNA	CDS			ig-sRNA_ABUW_RS04505-RS04510
27	AB5075UW	NZ_CP008706.1	3570433	3570533	-	sRNA99	sRNA99	AB5075UW	NZ_CP008706.1	1134262	1134299	+	ABUW_RS05450	ABUW_RS05450	393	494877	192	6915574	28.6037	7.40728e-303	sRNA	CDS			ig-sRNA_ABUW_RS06275-RS06280
28	AB5075UW	NZ_CP008706.1	3570465	3570517	-	sRNA99	sRNA99	AB5075UW	NZ_CP008706.1	756239	756257	+	ABUW_RS03755	tRNA-Arg	387	494883	229	6915537	23.6156	3.38779e-281	sRNA	tRNA			ig-sRNA_ABUW_RS07165-RS07170
29	AB5075UW	NZ_CP008706.1	3495837	3495927	-	sRNA97	csrB	AB5075UW	NZ_CP008706.1	2047011	2047070	-	ig-ABUW_RS10025-ABUW_RS10035	ig-ABUW_RS10025-ABUW_RS10035	366	94126	9319	7307225	3.04898	5.809e-65	sRNA	ig			ig-sRNA_ABUW_RS12420-RS12425
30	AB5075UW	NZ_CP008706.1	3495854	3495881	-	sRNA97	csrB	AB5075UW	NZ_CP008706.1	370513	370536	+	ABUW_RS01710-5'	3-utr_ABUW_RS01710	339	72525	221	7337951	155.201	0	sRNA	3			ig-sRNA_ABUW_RS14270-RS14275
31	AB5075UW	NZ_CP008706.1	3570453	3570498	-	sRNA99	sRNA99	AB5075UW	NZ_CP008706.1	1460033	1460079	+	ig-sRNA_ABUW_RS07165-RS07170	ig-sRNA_ABUW_RS07165-RS07170	339	272611	5410	7132676	1.6395	1.60255e-10	sRNA	sRNA	RNA2		ig-sRNA_ABUW_RS19585-RS19030
32	AB5075UW	NZ_CP008706.1	3570462	3570500	-	sRNA99	sRNA99	AB5075UW	NZ_CP008706.1	1512208	1512270	-	ABUW_RS07450-3'	3-utr_ABUW_RS074450	339	272611	1773	7136313	5.0052	4.42544e-107	sRNA	3			ig-sRNA_ABUW_RS19600-RS19605
33	AB5075UW	NZ_CP008706.1	3570455	3570500	-	sRNA99	sRNA99	AB5075UW	NZ_CP008706.1	1305001	1305371	+	ABUW_RS06260	ABUW_RS06260	301	272649	1293	7136793	6.0935	2.19157e-113	sRNA	CDS			ig-sRNA_ABUW_RS19685-RS03310
34	AB5075UW	NZ_CP008706.1	1026523	1026596	+	ABUW_RS04980-5'	5-utr_carO	AB5075UW	NZ_CP008706.1	861835	861887	-	sRNA21	aar	283	122	1761167	5649464	7.44103	2.98195e-79	5	sRNA			int-sRNA_ABUW_RS08920
35	AB5075UW	NZ_CP008706.1	2421955	2422124	-	ABUW_RS20705	ABUW_RS20705	AB5075UW	NZ_CP008706.1	3051661	3051767	+	sRNA90	sabS	265	3467	5080	7402224	111.376	0	CDS	sRNA			int-sRNA_ABUW_RS09115
36	AB5075UW	NZ_CP008706.1	3495826	3495952	-	sRNA97	csrB	AB5075UW	NZ_CP008706.1	2299335	2299389	-	sRNA56	sRNA56	261	94231	2532	7314012	8.0009	2.97813e-128	sRNA	sRNA			int-sRNA_ABUW_RS14485
37	AB5075UW	NZ_CP008706.1	3570456	3570534	-	sRNA99	sRNA99	AB5075UW	NZ_CP008706.1	2618501	2618517	-	3-sRNA_ABUW_RS12725	ABUW_RS12725-3'	254	495016	1060	6914706	3.34721	3.94028e-46	sRNA	sRNA	RNA2
38	AB5075UW	NZ_CP008706.1	2710523	2710644	+	ABUW_RS13220	ABUW_RS13220	AB5075UW	NZ_CP008706.1	3051619	3051769	+	sRNA90	sabS	253	469	5092	7405222	784.508	0	CDS	sRNA
39	AB5075UW	NZ_CP008706.1	2261109	2261225	-	sRNA54	sRNA54	AB5075UW	NZ_CP008706.1	1754784	1754800	+	sRNA39	sRNA39	216	447693	242	6962885	13.8818	2.9963e-128	sRNA	sRNA
40	AB5075UW	NZ_CP008706.1	2130848	2130882	-	ABUWs039	art36	AB5075UW	NZ_CP008706.1	3051714	3051769	+	sRNA90	sabS	210	35331	3302	7372193	13.2704	6.18495e-145	sRNA	sRNA
41	AB5075UW	NZ_CP008706.1	563506	563517	+	ABUW_RS02765	oxa23	AB5075UW	NZ_CP008706.1	3441680	3441688	+	3-sRNA_ABUW_RS16505	ptaZ	205	7	4152	7406672	52242.2	0	CDS	sRNA	RNA2
42	AB5075UW	NZ_CP008706.1	2429002	2429081	+	ABUW_RS11870-3'	3-utr_ABUW_RS11870	AB5075UW	NZ_CP008706.1	3783242	3783287	-	sRNA105	sRNA105	196	3292	52610	7354938	8.32352	1.59595e-99	3	sRNA
43	AB5075UW	NZ_CP008706.1	3570918	3570996	-	sRNA100	sRNA100	AB5075UW	NZ_CP008706.1	925323	925346	+	ig-sRNA_ABUW_RS04505-RS04510	ig-sRNA_groL-dgkA	177	206791	1030	7203038	5.98577	3.0167e-65	sRNA	sRNA	RNA2
44	AB5075UW	NZ_CP008706.1	2675901	2675948	-	ABUW_RS13040	ABUW_RS13040	AB5075UW	NZ_CP008706.1	1308134	1308141	+	3-sRNA_ABUW_RS06280	ABUW_RS06280-3'	177	63283	11672	7335904	1.7579	7.4448e-06	CDS	sRNA	RNA2
45	AB5075UW	NZ_CP008706.1	351142	351155	+	as-ABUW_RS01620	as-ABUW_RS01620	AB5075UW	NZ_CP008706.1	3677098	3677140	+	sRNA103	sRNA103	173	9	441927	6968927	303.123	5.69293e-192	as	sRNA
46	AB5075UW	NZ_CP008706.1	3570458	3570483	-	sRNA99	sRNA99	AB5075UW	NZ_CP008706.1	1754785	1754830	+	sRNA39	sRNA39	160	272790	1085	7137001	3.85814	9.41762e-36	sRNA	sRNA
47	AB5075UW	NZ_CP008706.1	2429044	2429092	+	ABUW_RS11870-3'	3-utr_ABUW_RS11870	AB5075UW	NZ_CP008706.1	2872873	2872900	-	sRNA85	sRNA85	157	3331	336	7407212	1039.06	0	3	sRNA
48	AB5075UW	NZ_CP008706.1	1130869	1130898	+	ABUW_RS05435	ABUW_RS05435	AB5075UW	NZ_CP008706.1	3570400	3570448	-	sRNA99	sRNA99	146	117	229183	7181590	39.1026	2.07919e-139	CDS	sRNA
49	AB5075UW	NZ_CP008706.1	2932210	2932280	-	sRNA87	sRNA87	AB5075UW	NZ_CP008706.1	210883	210891	+	sRNA4	sRNA4	138	31908	5520	7373470	5.77713	6.08134e-51	sRNA	sRNA
50	AB5075UW	NZ_CP008706.1	3495826	3495922	-	sRNA97	csrB	AB5075UW	NZ_CP008706.1	3081849	3081904	-	ig-ABUW_RS14820-ABUW_RS14825	ig-trxB-aat	130	94362	74	7316470	136.212	1.55262e-184	sRNA	ig
51	AB5075UW	NZ_CP008706.1	236905	236941	+	sRNA8	sRNA8	AB5075UW	NZ_CP008706.1	3783242	3783250	-	sRNA105	sRNA105	129	10414	52677	7347816	1.72786	0.0119293	sRNA	sRNA
52	AB5075UW	NZ_CP008706.1	3495837	3495912	-	sRNA97	csrB	AB5075UW	NZ_CP008706.1	2741432	2741497	+	ABUW_RS13350-5'	5-utr_csrA	120	94372	76	7316468	122.413	8.77959e-167	sRNA	5
53	AB5075UW	NZ_CP008706.1	3495826	3495877	-	sRNA97	csrB	AB5075UW	NZ_CP008706.1	2423555	2423620	+	ABUW_RS11850	ABUW_RS11850	119	72745	595	7337577	20.1734	9.96289e-98	sRNA	CDS
54	AB5075UW	NZ_CP008706.1	58631	58689	-	ABUW_RS00260	ABUW_RS00260	AB5075UW	NZ_CP008706.1	3570845	3570883	-	sRNA100	sRNA100	117	1788	254883	7154248	1.83671	0.00424489	CDS	sRNA
55	p1AB5075	NZ_CP008707.1	37410	37476	-	ABUW_RS19315	aadB	AB5075UW	NZ_CP008706.1	3677132	3677140	+	sRNA103	sRNA103	116	350	438895	6971675	5.26461	5.63988e-34	CDS	sRNA
56	AB5075UW	NZ_CP008706.1	2670022	2670097	-	ABUW_RS13005	ABUW_RS13005	AB5075UW	NZ_CP008706.1	3570400	3570408	-	sRNA99	sRNA99	115	222	229214	7181485	16.23	1.35759e-78	CDS	sRNA
57	AB5075UW	NZ_CP008706.1	3495859	3495879	-	sRNA97	csrB	AB5075UW	NZ_CP008706.1	3642424	3642507	-	ABUW_RS17440	ABUW_RS17440	114	72750	5139	7333033	2.23603	4.59548e-08	sRNA	CDS
58	AB5075UW	NZ_CP008706.1	3838181	3838226	-	ig-ABUW_RS18390-ABUW_RS18395	ig-ABUW_RS18390-ABUW_RS18395	AB5075UW	NZ_CP008706.1	861835	861881	-	sRNA21	aar	110	74	1761340	5649512	4.76792	3.11155e-19	ig	sRNA
59	AB5075UW	NZ_CP008706.1	2544425	2544450	+	sRNA64	sRNA64	AB5075UW	NZ_CP008706.1	3570511	3570516	-	sRNA99	sRNA99	109	53588	2483	7354856	6.02499	1.01386e-40	sRNA	sRNA
60	AB5075UW	NZ_CP008706.1	1644731	1644797	+	ABUW_RS08040	ABUW_RS08040	AB5075UW	NZ_CP008706.1	2425101	2425125	-	ABUW_RS11855	katE	108	1100	1957	7407871	371.65	2.69547e-223	CDS	CDS
61	AB5075UW	NZ_CP008706.1	2042738	2042773	-	ABUW_RS10010	ABUW_RS10010	AB5075UW	NZ_CP008706.1	3051717	3051768	+	sRNA90	sabS	97	16434	3415	7391090	12.7746	7.927e-64	CDS	sRNA
62	AB5075UW	NZ_CP008706.1	2130847	2130882	-	ABUWs039	art36	AB5075UW	NZ_CP008706.1	1305334	1305368	+	ABUWs022	art20	88	35453	1495	7374000	12.2431	1.36551e-55	sRNA	sRNA
63	AB5075UW	NZ_CP008706.1	841070	841079	-	ABUW_RS04225	ABUW_RS04225	AB5075UW	NZ_CP008706.1	395421	395424	-	3-sRNA_ABUW_RS01825	ABUW_RS01825-3'	88	138	37573	7373237	125.137	1.81285e-132	CDS	sRNA	RNA2
64	AB5075UW	NZ_CP008706.1	2710537	2710578	+	ABUW_RS13220	ABUW_RS13220	AB5075UW	NZ_CP008706.1	3149039	3149046	-	3-sRNA_ABUW_RS15185	ABUW_RS15185-3'	86	568	3069	7407313	365.438	6.90539e-176	CDS	sRNA	RNA2
65	AB5075UW	NZ_CP008706.1	2165501	2165522	-	ABUW_RS10605	ABUW_RS10605	AB5075UW	NZ_CP008706.1	861835	861874	-	sRNA21	aar	85	1	1761365	5649585	272.638	8.03869e-46	CDS	sRNA
66	AB5075UW	NZ_CP008706.1	3495863	3495952	-	sRNA97	csrB	AB5075UW	NZ_CP008706.1	635123	635167	-	ABUW_RS03110	ABUW_RS03110	85	94407	28	7316516	235.267	2.19563e-129	sRNA	CDS
67	AB5075UW	NZ_CP008706.1	3570456	3570496	-	sRNA99	sRNA99	AB5075UW	NZ_CP008706.1	144079	144083	-	ABUW_RS00640	ABUW_RS00640	83	272867	215	7137871	10.0985	8.51771e-42	sRNA	CDS
68	AB5075UW	NZ_CP008706.1	2707749	2707757	-	ABUW_RS13205	ABUW_RS13205	AB5075UW	NZ_CP008706.1	3570402	3570407	-	sRNA99	sRNA99	82	289	227812	7182853	8.94615	1.15198e-38	CDS	sRNA
69	AB5075UW	NZ_CP008706.1	3965538	3965554	+	ABUW_RS18980	ABUW_RS18980	AB5075UW	NZ_CP008706.1	3570844	3570953	-	sRNA100	sRNA100	82	370	399842	7010742	3.88586	1.03143e-15	CDS	sRNA
70	AB5075UW	NZ_CP008706.1	3275406	3275480	-	ABUW_RS15755	pilY1	AB5075UW	NZ_CP008706.1	2342109	2342145	+	3-sRNA_ABUW_RS11470	ABUW_RS11470_3'	81	101	146612	7264242	39.736	2.26768e-80	CDS	sRNA	RNA2
71	AB5075UW	NZ_CP008706.1	3570931	3570979	-	sRNA100	sRNA100	AB5075UW	NZ_CP008706.1	695900	695960	-	ABUW_RS03380-3'	3-utr_ABUW_RS03380	80	206888	1055	7203013	2.64008	2.1791e-07	sRNA	3
72	AB5075UW	NZ_CP008706.1	3495827	3495922	-	sRNA97	csrB	AB5075UW	NZ_CP008706.1	110691	110939	+	ABUW_RS00485	aciT	79	94413	1834	7314710	3.33728	9.60822e-13	sRNA	CDS
73	AB5075UW	NZ_CP008706.1	2988766	2988819	+	ABUW_RS14435-5'	5-utr_mqo	AB5075UW	NZ_CP008706.1	3570943	3570968	-	sRNA100	sRNA100	77	1541	144847	7264571	2.50604	1.60307e-06	5	sRNA
74	AB5075UW	NZ_CP008706.1	1904471	1904496	-	ABUW_RS09270	ABUW_RS09270	AB5075UW	NZ_CP008706.1	1308137	1308141	+	3-sRNA_ABUW_RS06280	ABUW_RS06280-3'	76	219	11773	7398968	218.099	1.53709e-135	CDS	sRNA	RNA2
75	AB5075UW	NZ_CP008706.1	3570464	3570500	-	sRNA99	sRNA99	AB5075UW	NZ_CP008706.1	2795301	2795329	-	ABUW_RS13590	ABUW_RS13590	72	272878	21	7138065	89.6861	1.32347e-77	sRNA	CDS
76	AB5075UW	NZ_CP008706.1	2020337	2020410	-	ig-ABUW_RS09885-ABUW_RS09890	ig-ABUW_RS09885-ABUW_RS09890	AB5075UW	NZ_CP008706.1	330833	330873	-	3-sRNA_ABUW_RS01510	ABUW_RS01510-3'	71	300	9735	7400930	179.923	7.35732e-122	ig	sRNA	RNA2
77	AB5075UW	NZ_CP008706.1	3570459	3570489	-	sRNA99	sRNA99	AB5075UW	NZ_CP008706.1	2668508	2668518	-	ig-ABUW_RS12990-ABUW_RS12995	ig-ABUW_RS12990-ABUW_RS12995	70	272880	522	7137564	3.50757	3.42563e-11	sRNA	ig
78	AB5075UW	NZ_CP008706.1	2020338	2020366	-	ig-ABUW_RS09885-ABUW_RS09890	ig-ABUW_RS09885-ABUW_RS09890	AB5075UW	NZ_CP008706.1	2342111	2342145	+	3-sRNA_ABUW_RS11470	ABUW_RS11470_3'	70	224	146623	7264119	15.4821	6.04756e-47	ig	sRNA	RNA2
79	AB5075UW	NZ_CP008706.1	3495864	3495877	-	sRNA97	csrB	AB5075UW	NZ_CP008706.1	107566	107573	-	ABUW_RS00475	ABUW_RS00475	69	72795	671	7337501	10.3651	1.24504e-37	sRNA	CDS
80	AB5075UW	NZ_CP008706.1	3495854	3495886	-	sRNA97	csrB	AB5075UW	NZ_CP008706.1	2951938	2951968	-	ABUW_RS14255-5'	5-utr_ABUW_14255	68	72796	60	7338112	114.244	4.28656e-94	sRNA	5
81	AB5075UW	NZ_CP008706.1	3495864	3495912	-	sRNA97	csrB	AB5075UW	NZ_CP008706.1	441213	441286	+	ABUW_RS02090	rplO	67	94425	22	7316522	235.977	4.70106e-101	sRNA	CDS
82	AB5075UW	NZ_CP008706.1	1112643	1112649	+	ig-ABUW_RS05360-ABUW_RS05365	crispr_RNA	AB5075UW	NZ_CP008706.1	3677097	3677140	+	sRNA103	sRNA103	65	5	442035	6968931	204.952	3.12318e-67	crispr	sRNA
83	AB5075UW	NZ_CP008706.1	3642010	3642054	-	ABUW_RS17440	ABUW_RS17440	AB5075UW	NZ_CP008706.1	2618467	2618468	-	3-sRNA_ABUW_RS12725	ABUW_RS12725-3'	64	12892	15247	7382833	2.4038	0.000893689	CDS	sRNA	RNA2
84	AB5075UW	NZ_CP008706.1	2516745	2517035	-	ABUW_RS12275	paaX	AB5075UW	NZ_CP008706.1	3570844	3570888	-	sRNA100	sRNA100	64	350	254936	7155686	5.13254	2.48259e-17	CDS	sRNA
85	AB5075UW	NZ_CP008706.1	1597927	1597959	+	ABUW_RS07825	ABUW_RS07825	AB5075UW	NZ_CP008706.1	861834	861841	-	sRNA21	aar	63	16	1761387	5649570	12.6294	1.98845e-19	CDS	sRNA
86	AB5075UW	NZ_CP008706.1	1133488	1133546	+	ABUW_RS05450	ABUW_RS05450	AB5075UW	NZ_CP008706.1	2875876	2875952	+	sRNA86	sRNA86	63	372	36744	7373857	33.9865	1.10518e-63	CDS	sRNA
87	AB5075UW	NZ_CP008706.1	3570449	3570499	-	sRNA99	sRNA99	AB5075UW	NZ_CP008706.1	107565	107585	-	ABUW_RS00475	ABUW_RS00475	62	272888	678	7137408	2.39176	0.00459217	sRNA	CDS
88	AB5075UW	NZ_CP008706.1	2428738	2428757	+	ABUW_RS11870	ABUW_RS11870	AB5075UW	NZ_CP008706.1	1459786	1460078	+	ig-sRNA_ABUW_RS07165-RS07170	ig-sRNA_ABUW_RS07165-RS07170	61	399	5701	7404875	198.575	1.27365e-107	CDS	sRNA	RNA2
89	AB5075UW	NZ_CP008706.1	2130847	2130877	-	ABUWs039	art36	AB5075UW	NZ_CP008706.1	2853310	2853314	-	ABUW_RS13805	ABUW_RS13805	60	35481	61	7375434	204.462	1.30418e-98	sRNA	CDS
90	AB5075UW	NZ_CP008706.1	553829	553859	-	ABUW_RS02700	ABUW_RS02700	AB5075UW	NZ_CP008706.1	3959110	3959168	+	ABUWs084	art78	59	49	2252	7408676	3961.21	1.36502e-170	CDS	sRNA
91	AB5075UW	NZ_CP008706.1	3570461	3570549	-	sRNA99	sRNA99	AB5075UW	NZ_CP008706.1	1906744	1906749	+	ABUW_RS09285	ABUW_RS09285	59	495211	204	6915562	4.03886	2.32441e-10	sRNA	CDS
92	AB5075UW	NZ_CP008706.1	1829166	1829174	+	int-sRNA_ABUW_RS08920	int-sRNA_ABUW_RS08920	AB5075UW	NZ_CP008706.1	2305681	2305689	-	ig-ABUW_RS11285-sRNA57	ig-ABUW_RS11285-sRNA57	58	5502	1523	7403953	51.2473	9.65133e-70	CDS	ig	RNA1
93	AB5075UW	NZ_CP008706.1	3570475	3570534	-	sRNA99	sRNA99	AB5075UW	NZ_CP008706.1	2544605	2544622	-	sRNA65	AbsR25	56	495214	214	6915552	3.65433	4.67616e-08	sRNA	sRNA
94	AB5075UW	NZ_CP008706.1	3570928	3570936	-	sRNA100	sRNA100	AB5075UW	NZ_CP008706.1	1922104	1922108	-	ABUW_RS09365	ABUW_RS09365	55	206913	57	7204011	33.595	3.56948e-48	sRNA	CDS
95	AB5075UW	NZ_CP008706.1	2429006	2429091	+	ABUW_RS11870-3'	3-utr_ABUW_RS11870	AB5075UW	NZ_CP008706.1	2875876	2875954	+	sRNA86	sRNA86	54	3434	36753	7370795	3.15366	1.58233e-06	3	sRNA
96	AB5075UW	NZ_CP008706.1	2051576	2051624	-	ABUW_RS19800	pqqA	AB5075UW	NZ_CP008706.1	615529	615554	-	3-sRNA_ABUW_RS03025	ABUW_RS03025-3'	53	281	2270	7408432	615.559	2.30682e-118	CDS	sRNA	RNA2
97	AB5075UW	NZ_CP008706.1	1013777	1013778	-	ABUW_RS04910	ABUW_RS04910	AB5075UW	NZ_CP008706.1	2999962	2999962	-	int-sRNA_ABUW_RS14485	int-sRNA_ABUW_RS14485	52	44	16985	7393955	514.472	3.27689e-104	CDS	sRNA	RNA2
98	AB5075UW	NZ_CP008706.1	3570501	3570547	-	sRNA99	sRNA99	AB5075UW	NZ_CP008706.1	2875876	2875900	+	sRNA86	sRNA86	52	222268	428	7188288	3.92924	4.69194e-09	sRNA	sRNA
99	AB5075UW	NZ_CP008706.1	233608	233634	-	sRNA7	sRNA7	AB5075UW	NZ_CP008706.1	3641857	3641884	-	3-sRNA_ABUW_RS17440	ompZ	51	192	624243	6786550	2.88778	0.00154463	sRNA	sRNA	RNA2
100	AB5075UW	NZ_CP008706.1	170484	170525	+	ABUW_RS00770	aceE	AB5075UW	NZ_CP008706.1	3677110	3677140	+	sRNA103	sRNA103	51	63	438960	6971962	12.8576	6.47067e-26	CDS	sRNA
101	AB5075UW	NZ_CP008706.1	44093	44278	+	ABUW_RS00170	arpB	AB5075UW	NZ_CP008706.1	3570400	3570430	-	sRNA99	sRNA99	51	568	229278	7181139	2.81224	0.000695964	CDS	sRNA
102	AB5075UW	NZ_CP008706.1	1166816	1166869	+	ABUW_RS05590-5'	5-utr_cstA	AB5075UW	NZ_CP008706.1	3441685	3441688	+	3-sRNA_ABUW_RS16505	ptaZ	50	108	4307	7406571	796.138	1.28039e-114	5	sRNA	RNA2
103	AB5075UW	NZ_CP008706.1	3495861	3495894	-	sRNA97	csrB	AB5075UW	NZ_CP008706.1	696012	696046	-	ABUW_RS03380	ABUW_RS03380	50	72814	324	7337848	15.5517	1.15466e-33	sRNA	CDS
104	AB5075UW	NZ_CP008706.1	3063717	3063744	-	ABUW_RS14740	ABUW_RS14740	AB5075UW	NZ_CP008706.1	3677091	3677140	+	sRNA103	sRNA103	50	115	442050	6968821	6.85425	4.89225e-16	CDS	sRNA
105	AB5075UW	NZ_CP008706.1	3570463	3570500	-	sRNA99	sRNA99	AB5075UW	NZ_CP008706.1	3454105	3454152	+	3-sRNA_ABUW_RS16550	ABUW_RS16550-3'	49	272901	298	7137788	4.30069	1.87343e-09	sRNA	sRNA	RNA2
106	AB5075UW	NZ_CP008706.1	3495855	3495877	-	sRNA97	csrB	AB5075UW	NZ_CP008706.1	2684702	2684749	-	sRNA74	sRNA74	49	72815	820	7337352	6.02145	8.90668e-16	sRNA	sRNA
107	AB5075UW	NZ_CP008706.1	3570509	3570535	-	sRNA99	sRNA99	AB5075UW	NZ_CP008706.1	2955476	2955477	-	ig-sRNA_ABUW_RS14270-RS14275	ig-sRNA_ABUW_RS14270-RS14275	49	222271	372	7188344	4.2599	1.73827e-09	sRNA	sRNA	RNA2
108	AB5075UW	NZ_CP008706.1	3570479	3570517	-	sRNA99	sRNA99	AB5075UW	NZ_CP008706.1	2265696	2265699	+	ABUW_RS11090	ABUW_RS11090	49	495221	35	6915731	19.5509	1.75256e-29	sRNA	CDS
109	AB5075UW	NZ_CP008706.1	3495859	3495887	-	sRNA97	csrB	AB5075UW	NZ_CP008706.1	3604302	3604359	-	ABUW_RS17255	tRNA-Leu	47	72817	705	7337467	6.71772	8.96505e-17	sRNA	tRNA
110	AB5075UW	NZ_CP008706.1	1870694	1870737	-	ABUW_RS09105	ABUW_RS09105	AB5075UW	NZ_CP008706.1	3570845	3570847	-	sRNA100	sRNA100	47	6	254953	7156030	219.866	4.18134e-56	CDS	sRNA
111	AB5075UW	NZ_CP008706.1	1133616	1133629	+	ABUW_RS05450	ABUW_RS05450	AB5075UW	NZ_CP008706.1	2687481	2687484	-	sRNA76	sRNA76	46	316	46547	7364127	23.0303	4.61332e-38	CDS	sRNA
112	AB5075UW	NZ_CP008706.1	236906	236922	+	sRNA8	sRNA8	AB5075UW	NZ_CP008706.1	861902	861905	-	sRNA21	aar	46	10497	93	7400400	348.71	1.78155e-88	sRNA	sRNA
113	AB5075UW	NZ_CP008706.1	3955881	3955885	+	ABUW_RS18930	mpl	AB5075UW	NZ_CP008706.1	1308136	1308141	+	3-sRNA_ABUW_RS06280	ABUW_RS06280-3'	46	0	11803	7399187	inf	2.91998e-123	CDS	sRNA	RNA2
114	AB5075UW	NZ_CP008706.1	2265421	2265430	+	ABUW_RS11090	ABUW_RS11090	AB5075UW	NZ_CP008706.1	3570400	3570406	-	sRNA99	sRNA99	46	60	229283	7181647	24.0137	1.95358e-34	CDS	sRNA
115	AB5075UW	NZ_CP008706.1	3570461	3570503	-	sRNA99	sRNA99	AB5075UW	NZ_CP008706.1	2670016	2670041	-	ABUW_RS13005	ABUW_RS13005	46	495224	163	6915603	3.94093	9.17239e-07	sRNA	CDS
116	AB5075UW	NZ_CP008706.1	2041702	2041747	-	ABUW_RS10005	ABUW_RS10005	AB5075UW	NZ_CP008706.1	553308	553309	+	ABUW_RS02695	ABUW_RS02695	45	3052	762	7407177	143.326	9.81836e-73	CDS	CDS
117	AB5075UW	NZ_CP008706.1	1754759	1754763	+	sRNA39	sRNA39	AB5075UW	NZ_CP008706.1	2261123	2261153	-	sRNA54	sRNA54	45	885	47132	7362974	7.9434	8.53581e-19	sRNA	sRNA
118	AB5075UW	NZ_CP008706.1	3495864	3495906	-	sRNA97	csrB	AB5075UW	NZ_CP008706.1	456736	456775	-	ABUW_RS02175	ABUW_RS02175	45	94447	181	7316363	19.2593	5.03819e-33	sRNA	CDS
119	AB5075UW	NZ_CP008706.1	3570490	3570535	-	sRNA99	sRNA99	AB5075UW	NZ_CP008706.1	57007	57009	-	ABUW_RS00245	mutY	45	495225	160	6915606	3.92754	1.78354e-06	sRNA	CDS
120	AB5075UW	NZ_CP008706.1	3482561	3482578	-	ABUW_RS16715	ABUW_RS16715	AB5075UW	NZ_CP008706.1	3570844	3570882	-	sRNA100	sRNA100	44	90	254956	7155946	13.7218	1.27804e-24	CDS	sRNA
121	AB5075UW	NZ_CP008706.1	395611	395640	-	ABUW_RS01825	ABUW_RS01825	AB5075UW	NZ_CP008706.1	3495802	3495844	-	sRNA97	csrB	44	282	44264	7366446	25.9664	2.56598e-38	CDS	sRNA
122	AB5075UW	NZ_CP008706.1	3495841	3495892	-	sRNA97	csrB	AB5075UW	NZ_CP008706.1	1512405	1512483	-	ABUW_RS07450	ABUW_RS07450	44	72820	210	7337962	21.1134	3.87348e-34	sRNA	CDS
123	AB5075UW	NZ_CP008706.1	3570451	3570491	-	sRNA99	sRNA99	AB5075UW	NZ_CP008706.1	1995500	1995531	+	ABUW_RS09695	ABUW_RS09695	44	272906	199	7137887	5.78304	4.14539e-12	sRNA	CDS
124	AB5075UW	NZ_CP008706.1	654115	654218	+	ABUW_RS03195-5'	5-utr_ompA	AB5075UW	NZ_CP008706.1	3051678	3051698	+	sRNA90	sabS	44	1386	1789	7407817	131.453	1.5304e-69	5	sRNA
125	AB5075UW	NZ_CP008706.1	3495840	3495960	-	sRNA97	csrB	AB5075UW	NZ_CP008706.1	3454100	3454149	+	3-sRNA_ABUW_RS16550	ABUW_RS16550-3'	44	94448	312	7316232	10.9243	5.06367e-23	sRNA	sRNA	RNA2
126	AB5075UW	NZ_CP008706.1	1998903	1998939	-	ig-ABUW_RS09720-ABUW_RS09725	ig-ABUW_RS09720-ABUW_RS09725	AB5075UW	NZ_CP008706.1	2261118	2261185	-	sRNA54	sRNA54	43	904	47134	7362955	7.4305	3.51545e-17	ig	sRNA
127	AB5075UW	NZ_CP008706.1	3475893	3475895	+	ABUW_RS16670	ABUW_RS16670	AB5075UW	NZ_CP008706.1	3783242	3783277	-	sRNA105	sRNA105	42	7	52764	7358223	836.732	7.11061e-77	CDS	sRNA
128	AB5075UW	NZ_CP008706.1	236888	236913	+	sRNA8	sRNA8	AB5075UW	NZ_CP008706.1	2079601	2079604	+	ABUW_RS10185	ABUW_RS10185	42	26432	55	7384507	213.343	9.68795e-70	sRNA	CDS
129	AB5075UW	NZ_CP008706.1	1892558	1892576	+	ABUW_RS09210	ABUW_RS09210	AB5075UW	NZ_CP008706.1	3677083	3677140	+	sRNA103	sRNA103	42	54	442058	6968882	12.2614	6.07403e-20	CDS	sRNA
130	AB5075UW	NZ_CP008706.1	3495864	3495915	-	sRNA97	csrB	AB5075UW	NZ_CP008706.1	863686	863690	-	as-ABUW_RS04320	as-ABUW_RS04320	41	94451	14	7316530	226.858	1.03167e-59	sRNA	as
131	AB5075UW	NZ_CP008706.1	2194066	2194087	-	ABUW_RS10735	cyaB	AB5075UW	NZ_CP008706.1	1782071	1782076	-	ABUW_RS08690	ABUW_RS08690	40	1297	35	7409664	6529.06	3.87936e-123	CDS	CDS
132	AB5075UW	NZ_CP008706.1	3570503	3570537	-	sRNA99	sRNA99	AB5075UW	NZ_CP008706.1	790854	790858	-	as-sRNA_ABUW_RS03925	as-sRNA_ABUW_RS03925	40	222280	457	7188259	2.83053	0.038867	sRNA	sRNA	RNA2
133	AB5075UW	NZ_CP008706.1	166403	166481	+	ABUW_RS00750	ftsZ	AB5075UW	NZ_CP008706.1	3677139	3677140	+	sRNA103	sRNA103	40	42	438971	6971983	15.1262	3.66713e-21	CDS	sRNA
134	AB5075UW	NZ_CP008706.1	1616009	1616013	-	ABUW_RS07910	ABUW_RS07910	AB5075UW	NZ_CP008706.1	3570845	3570856	-	sRNA100	sRNA100	40	72	254960	7155964	15.5928	1.32939e-23	CDS	sRNA
135	AB5075UW	NZ_CP008706.1	178389	178402	-	ABUW_RS00790	ABUW_RS00790	AB5075UW	NZ_CP008706.1	2687481	2687507	-	sRNA76	sRNA76	40	7	50473	7360516	833.319	1.74184e-73	CDS	sRNA
136	AB5075UW	NZ_CP008706.1	3495867	3495935	-	sRNA97	csrB	AB5075UW	NZ_CP008706.1	695902	695987	-	ABUW_RS03380-3'	3-utr_ABUW_RS03380	40	94452	1053	7315491	2.94214	0.00311894	sRNA	3
137	AB5075UW	NZ_CP008706.1	2041838	2041901	-	ABUW_RS10005	ABUW_RS10005	AB5075UW	NZ_CP008706.1	1618920	1618928	-	3-sRNA_ABUW_RS07925	ABUW_RS07925-3'	40	5587	11172	7394237	4.73853	5.84715e-09	CDS	sRNA	RNA2
138	AB5075UW	NZ_CP008706.1	696020	696094	-	ABUW_RS03380	ABUW_RS03380	AB5075UW	NZ_CP008706.1	3495796	3495901	-	sRNA97	csrB	40	661	66158	7344177	6.71768	1.20224e-13	CDS	sRNA
139	p1AB5075	NZ_CP008707.1	37016	37054	-	ABUW_RS19315	aadB	AB5075UW	NZ_CP008706.1	3495802	3495849	-	sRNA97	csrB	39	2216	44269	7364512	2.92778	0.0136372	CDS	sRNA
140	AB5075UW	NZ_CP008706.1	1224318	1224330	+	ABUW_RS05820	ABUW_RS05820	AB5075UW	NZ_CP008706.1	3495799	3495805	-	sRNA97	csrB	39	59	64481	7346457	75.3111	1.20429e-47	CDS	sRNA
141	AB5075UW	NZ_CP008706.1	3214837	3214849	-	ABUWs065	art59	AB5075UW	NZ_CP008706.1	468996	469008	-	ABUW_RS02240	ABUW_RS02240	39	204	67	7410726	21145.6	1.06748e-141	sRNA	CDS
142	AB5075UW	NZ_CP008706.1	3495856	3495913	-	sRNA97	csrB	AB5075UW	NZ_CP008706.1	13880	13938	+	ABUW_RS00055	erpA	39	94453	106	7316438	28.4999	1.59058e-33	sRNA	CDS
143	p2AB5075	NZ_CP008708.1	2427	2468	-	ABUW_RS19600-5'	5-utr_ABUW_19600	AB5075UW	NZ_CP008706.1	861835	861837	-	sRNA21	aar	38	28	1761412	5649558	4.3529	0.0057154	5	sRNA
144	AB5075UW	NZ_CP008706.1	3309822	3309892	+	ABUW_RS15910	trxA	AB5075UW	NZ_CP008706.1	3570400	3570473	-	sRNA99	sRNA99	38	339	229291	7181368	3.51078	0.000422495	CDS	sRNA
145	AB5075UW	NZ_CP008706.1	2526983	2526993	+	ABUW_RS12330	paaZ	AB5075UW	NZ_CP008706.1	3570397	3570405	-	sRNA99	sRNA99	38	39	229291	7181668	30.5181	2.4249e-30	CDS	sRNA
146	AB5075UW	NZ_CP008706.1	910861	910884	+	ABUW_RS04485	ABUW_RS04485	AB5075UW	NZ_CP008706.1	3570844	3570880	-	sRNA100	sRNA100	37	6	254963	7156030	173.079	4.7868e-42	CDS	sRNA
147	AB5075UW	NZ_CP008706.1	3839738	3839799	-	ABUW_RS18400	ABUW_RS18400	AB5075UW	NZ_CP008706.1	1308139	1308141	+	3-sRNA_ABUW_RS06280	ABUW_RS06280-3'	37	213	11812	7398974	108.81	7.38405e-54	CDS	sRNA	RNA2
148	AB5075UW	NZ_CP008706.1	2669838	2669889	-	ABUW_RS13005	ABUW_RS13005	AB5075UW	NZ_CP008706.1	3570846	3570922	-	sRNA100	sRNA100	37	177	399887	7010935	3.66494	0.00052832	CDS	sRNA
149	AB5075UW	NZ_CP008706.1	2280199	2280214	-	ABUW_RS11155	ABUW_RS11155	AB5075UW	NZ_CP008706.1	3570844	3570851	-	sRNA100	sRNA100	37	11	254963	7156025	94.4069	1.49628e-38	CDS	sRNA
150	AB5075UW	NZ_CP008706.1	3716307	3716314	+	ABUW_RS17805	ABUW_RS17805	AB5075UW	NZ_CP008706.1	3783242	3783263	-	sRNA105	sRNA105	36	4	52770	7358226	1254.96	5.92936e-67	CDS	sRNA
151	AB5075UW	NZ_CP008706.1	3570462	3570500	-	sRNA99	sRNA99	AB5075UW	NZ_CP008706.1	3633842	3634092	-	ig-ABUW_RS17395-ABUW_RS17400	ig-ABUW_RS17395-ABUW_RS17400	36	272914	157	7137929	5.99721	1.67779e-09	sRNA	ig
152	AB5075UW	NZ_CP008706.1	1811512	1811567	+	ABUWs034	art31	AB5075UW	NZ_CP008706.1	861835	861842	-	sRNA21	aar	35	19	1761415	5649567	5.90837	0.000245146	sRNA	sRNA
153	AB5075UW	NZ_CP008706.1	892366	892383	+	ABUWs017	art15	AB5075UW	NZ_CP008706.1	3570845	3570850	-	sRNA100	sRNA100	34	170	254966	7155866	5.61319	4.59915e-08	sRNA	sRNA
154	AB5075UW	NZ_CP008706.1	3495922	3495952	-	sRNA97	csrB	AB5075UW	NZ_CP008706.1	395522	395568	-	ABUW_RS01825	ABUW_RS01825	34	21594	3682	7385726	3.15831	0.00618574	sRNA	CDS
155	AB5075UW	NZ_CP008706.1	2185910	2185918	-	ABUW_RS10685-5'	5-utr_hup	AB5075UW	NZ_CP008706.1	2429473	2429475	+	ABUW_RS11875-3'	3-utr_surA1	34	4	2537	7408461	24821.4	1.85517e-107	5	3
156	AB5075UW	NZ_CP008706.1	3646013	3646099	-	ABUW_RS17460	ABUW_RS17460	AB5075UW	NZ_CP008706.1	2544472	2544479	+	sRNA64	sRNA64	34	66	62078	7348858	60.9842	1.11274e-38	CDS	sRNA
157	AB5075UW	NZ_CP008706.1	3570952	3570996	-	sRNA100	sRNA100	AB5075UW	NZ_CP008706.1	2669303	2669306	-	ig-ABUW_RS13000-ABUW_RS20760	ig-ABUW_RS13000-ABUW_RS20760	34	206934	225	7203843	5.26052	1.6241e-07	sRNA	ig
158	AB5075UW	NZ_CP008706.1	867381	867404	+	ABUW_RS19720	ABUW_RS19720	AB5075UW	NZ_CP008706.1	1841869	1841918	+	sRNA44	sRNA44	34	47	15991	7394964	334.535	2.17769e-62	CDS	sRNA
159	AB5075UW	NZ_CP008706.1	1512448	1512531	-	ABUW_RS07450	ABUW_RS07450	AB5075UW	NZ_CP008706.1	3495801	3495902	-	sRNA97	csrB	34	857	45952	7364193	6.35798	2.40855e-10	CDS	sRNA
160	AB5075UW	NZ_CP008706.1	1605031	1605055	+	ABUW_RS07865	ABUW_RS07865	AB5075UW	NZ_CP008706.1	3570844	3570847	-	sRNA100	sRNA100	33	165	254967	7155871	5.61317	1.08239e-07	CDS	sRNA
161	AB5075UW	NZ_CP008706.1	2741442	2741470	+	ABUW_RS13350-5'	5-utr_csrA	AB5075UW	NZ_CP008706.1	3495802	3495807	-	sRNA97	csrB	33	121	44275	7366607	45.3772	1.22657e-34	5	sRNA
162	AB5075UW	NZ_CP008706.1	3933644	3933665	+	ABUW_RS18820	ABUW_RS18820	AB5075UW	NZ_CP008706.1	309617	309620	-	ABUW_RS01420	ponA	33	17	26	7410960	553307	8.95574e-155	CDS	CDS
163	AB5075UW	NZ_CP008706.1	2130848	2130870	-	ABUWs039	art36	AB5075UW	NZ_CP008706.1	1323286	1323291	+	ABUWs023	art21	33	35508	1463	7374032	4.68434	2.07886e-06	sRNA	sRNA
164	AB5075UW	NZ_CP008706.1	3570911	3570936	-	sRNA100	sRNA100	AB5075UW	NZ_CP008706.1	1605077	1605083	+	ABUW_RS07865	ABUW_RS07865	32	206936	142	7203926	7.84503	4.65304e-11	sRNA	CDS
165	AB5075UW	NZ_CP008706.1	200039	200041	-	ABUW_RS00895	ABUW_RS00895	AB5075UW	NZ_CP008706.1	3570846	3570851	-	sRNA100	sRNA100	32	55	254968	7155981	16.3294	1.95408e-18	CDS	sRNA
166	p1AB5075	NZ_CP008707.1	71088	71095	+	ABUW_RS19535	traN	AB5075UW	NZ_CP008706.1	861835	861839	-	sRNA21	aar	32	2	1761418	5649584	51.3185	4.80233e-12	CDS	sRNA
167	AB5075UW	NZ_CP008706.1	3918023	3918059	+	ig-ABUW_RS18740-ABUW_RS18745	ig-ABUW_RS18740-ABUW_RS18745	AB5075UW	NZ_CP008706.1	2261081	2261113	-	sRNA54	sRNA54	32	19	447466	6963519	26.2099	2.01798e-20	ig	sRNA
168	AB5075UW	NZ_CP008706.1	3304710	3304720	-	ABUW_RS15885	ABUW_RS15885	AB5075UW	NZ_CP008706.1	3570844	3570908	-	sRNA100	sRNA100	32	7	399892	7011105	80.1486	3.79006e-28	CDS	sRNA
169	p2AB5075	NZ_CP008708.1	6881	6898	+	ig-ABUW_RS19620-ABUW_RS20495	ig-ABUW_RS19620-ABUW_RS20495	AB5075UW	NZ_CP008706.1	2425101	2425168	-	ABUW_RS11855	katE	31	581	2034	7408390	194.338	7.90631e-53	ig	CDS
170	AB5075UW	NZ_CP008706.1	2185831	2185855	-	ABUW_RS10685-5'	5-utr_hup	AB5075UW	NZ_CP008706.1	3677139	3677140	+	sRNA103	sRNA103	31	49	438980	6971976	10.0479	9.51538e-12	5	sRNA
171	AB5075UW	NZ_CP008706.1	3495854	3495912	-	sRNA97	csrB	AB5075UW	NZ_CP008706.1	2669754	2669799	-	ABUW_RS13005	ABUW_RS13005	31	94461	69	7316475	34.7986	7.02711e-28	sRNA	CDS
172	AB5075UW	NZ_CP008706.1	3570478	3570495	-	sRNA99	sRNA99	AB5075UW	NZ_CP008706.1	3965574	3965578	+	ABUW_RS18980	ABUW_RS18980	30	272920	129	7137957	6.08233	2.72464e-07	sRNA	CDS
173	AB5075UW	NZ_CP008706.1	1224265	1224279	+	ABUW_RS05820	ABUW_RS05820	AB5075UW	NZ_CP008706.1	3677133	3677140	+	sRNA103	sRNA103	30	79	438981	6971946	6.03118	1.17605e-06	CDS	sRNA
174	AB5075UW	NZ_CP008706.1	2429202	2429305	+	ABUW_RS11875	surA1	AB5075UW	NZ_CP008706.1	2544621	2544652	-	sRNA65	AbsR25	30	3224	240	7407542	287.203	1.23886e-55	CDS	sRNA
175	AB5075UW	NZ_CP008706.1	255734	255821	-	ABUW_RS01160	aqpZ	AB5075UW	NZ_CP008706.1	1308136	1308141	+	3-sRNA_ABUW_RS06280	ABUW_RS06280-3'	30	150	11819	7399037	125.206	1.77149e-44	CDS	sRNA	RNA2
176	AB5075UW	NZ_CP008706.1	3495862	3495879	-	sRNA97	csrB	AB5075UW	NZ_CP008706.1	1964087	1964106	+	ABUW_RS09530	ABUW_RS09530	30	72834	13	7338159	232.504	2.59469e-44	sRNA	CDS
177	AB5075UW	NZ_CP008706.1	3570917	3570989	-	sRNA100	sRNA100	AB5075UW	NZ_CP008706.1	861903	861905	-	sRNA21	aar	29	206939	110	7203958	9.17771	3.74265e-11	sRNA	sRNA
178	AB5075UW	NZ_CP008706.1	2130867	2130882	-	ABUWs039	art36	AB5075UW	NZ_CP008706.1	3147553	3147553	+	as-ABUW_RS15180	as-ligA	29	35512	16	7375479	376.438	4.43098e-50	sRNA	as
179	AB5075UW	NZ_CP008706.1	2429222	2429242	+	ABUW_RS11875	surA1	AB5075UW	NZ_CP008706.1	210884	210889	+	sRNA4	sRNA4	29	1844	5629	7403534	20.6845	9.38699e-22	CDS	sRNA
180	AB5075UW	NZ_CP008706.1	2041846	2041897	-	ABUW_RS10005	ABUW_RS10005	AB5075UW	NZ_CP008706.1	2194013	2194013	-	ABUW_RS10735	ABUW_RS10735	28	3159	1374	7406475	47.7786	1.19176e-30	CDS	CDS
181	AB5075UW	NZ_CP008706.1	3495867	3495894	-	sRNA97	csrB	AB5075UW	NZ_CP008706.1	1153214	1153228	+	ABUW_RS05540	ABUW_RS05540	28	72836	41	7338131	68.804	9.43849e-32	sRNA	CDS
182	AB5075UW	NZ_CP008706.1	2130847	2130866	-	ABUWs039	art36	AB5075UW	NZ_CP008706.1	1872420	1872421	-	int-sRNA_ABUW_RS09115	int-sRNA_ABUW_RS09115	28	35513	1068	7374427	5.44412	3.33494e-06	sRNA	sRNA	RNA2
183	AB5075UW	NZ_CP008706.1	2114236	2114255	-	ABUW_RS10340	lpdA2	AB5075UW	NZ_CP008706.1	3783243	3783272	-	sRNA105	sRNA105	28	187	52778	7358043	20.875	2.94898e-20	CDS	sRNA
184	AB5075UW	NZ_CP008706.1	3570504	3570550	-	sRNA99	sRNA99	AB5075UW	NZ_CP008706.1	382805	383024	+	as-ABUW_RS01756	as-ABUW_RS01756	28	222292	64	7188652	14.1482	1.50583e-14	sRNA	as
185	AB5075UW	NZ_CP008706.1	3495826	3495889	-	sRNA97	csrB	AB5075UW	NZ_CP008706.1	3755891	3756131	+	ABUW_RS17995	mdtD	28	72836	126	7338046	22.3883	1.06949e-20	sRNA	CDS
186	AB5075UW	NZ_CP008706.1	58654	58675	-	ABUW_RS00260	ABUW_RS00260	p2AB5075	NZ_CP008708.1	6963	6996	+	as-ABUW_RS20495	as-ABUW_RS20495	27	1878	476	7408655	223.769	4.62112e-47	CDS	as
187	AB5075UW	NZ_CP008706.1	222629	222654	+	ABUW_RS00975	ssb	AB5075UW	NZ_CP008706.1	1308139	1308141	+	3-sRNA_ABUW_RS06280	ABUW_RS06280-3'	27	71	11822	7399116	238.01	3.78838e-46	CDS	sRNA	RNA2
188	AB5075UW	NZ_CP008706.1	2130847	2130875	-	ABUWs039	art36	p1AB5075	NZ_CP008707.1	55718	55719	+	as-ABUW_RS20385	as-ABUW_RS20385	27	35514	1	7375494	5607.32	8.95821e-56	sRNA	as
189	AB5075UW	NZ_CP008706.1	2438687	2438730	-	ABUW_RS11925	ABUW_RS11925	AB5075UW	NZ_CP008706.1	1308139	1308140	+	3-sRNA_ABUW_RS06280	ABUW_RS06280-3'	27	37	11822	7399150	456.723	3.32015e-52	CDS	sRNA	RNA2
190	AB5075UW	NZ_CP008706.1	236907	236931	+	sRNA8	sRNA8	AB5075UW	NZ_CP008706.1	1998747	1998910	-	ig-ABUW_RS09720-ABUW_RS09725	ig-ABUW_RS09720-ABUW_RS09725	27	10516	2419	7398074	7.85228	1.58716e-09	sRNA	ig
191	AB5075UW	NZ_CP008706.1	3759508	3759549	-	as-ABUW_RS18010	as-ABUW_RS18010	AB5075UW	NZ_CP008706.1	3677138	3677140	+	sRNA103	sRNA103	26	3	438985	6972022	137.645	5.0331e-23	as	sRNA
192	AB5075UW	NZ_CP008706.1	326882	326887	+	ABUW_RS01490	ABUW_RS01490	AB5075UW	NZ_CP008706.1	330834	330866	-	3-sRNA_ABUW_RS01510	ABUW_RS01510-3'	26	22	9780	7401208	894.364	5.02688e-56	CDS	sRNA	RNA2
193	AB5075UW	NZ_CP008706.1	2305703	2305722	-	ig-ABUW_RS11285-sRNA57	ig-ABUW_RS11285-sRNA57	AB5075UW	NZ_CP008706.1	2544419	2544477	+	sRNA64	sRNA64	26	339	62086	7348585	9.07786	3.62785e-10	ig	sRNA
194	AB5075UW	NZ_CP008706.1	3495837	3495887	-	sRNA97	csrB	AB5075UW	NZ_CP008706.1	392391	392422	+	ABUW_RS01810	ABUW_RS01810	26	72838	381	7337791	6.87473	1.79998e-07	sRNA	CDS
195	AB5075UW	NZ_CP008706.1	3495854	3495876	-	sRNA97	csrB	AB5075UW	NZ_CP008706.1	221849	222183	+	ABUW_RS00970	ABUW_RS00970	26	72838	190	7337982	13.786	3.63623e-14	sRNA	CDS
196	AB5075UW	NZ_CP008706.1	3926121	3926154	+	ABUW_RS18785	ABUW_RS18785	AB5075UW	NZ_CP008706.1	2955476	2955477	-	ig-sRNA_ABUW_RS14270-RS14275	ig-sRNA_ABUW_RS14270-RS14275	25	13	396	7410602	35987.8	2.54753e-91	CDS	sRNA	RNA2
197	AB5075UW	NZ_CP008706.1	1811452	1811454	+	ABUWs034	art31	AB5075UW	NZ_CP008706.1	1077188	1077191	-	ABUW_RS05235	ABUW_RS05235	25	7167	15	7403829	1721.74	2.41526e-59	sRNA	CDS
198	AB5075UW	NZ_CP008706.1	3051597	3051617	+	ABUWs060	art55	AB5075UW	NZ_CP008706.1	2710551	2710565	+	ABUW_RS13220	ABUW_RS13220	25	1636	50	7409325	2264.46	3.37376e-66	sRNA	CDS
199	AB5075UW	NZ_CP008706.1	3570461	3570501	-	sRNA99	sRNA99	AB5075UW	NZ_CP008706.1	3413312	3413319	-	ABUW_RS16395-3'	3-utr_bamB	25	495245	19	6915747	18.3741	2.25729e-12	sRNA	3
200	AB5075UW	NZ_CP008706.1	58673	58713	-	ABUW_RS00260	ABUW_RS00260	AB5075UW	NZ_CP008706.1	2872876	2872892	-	sRNA85	sRNA85	25	9728	468	7400815	40.6397	5.03127e-25	CDS	sRNA
201	AB5075UW	NZ_CP008706.1	3570481	3570509	-	sRNA99	sRNA99	AB5075UW	NZ_CP008706.1	3047775	3047781	-	ABUW_RS14660-5'	5-utrABUW_RS14660	25	495245	7	6915759	49.8726	1.19528e-17	sRNA	5
202	AB5075UW	NZ_CP008706.1	1522497	1522597	-	ABUW_RS07500	ABUW_RS07500	AB5075UW	NZ_CP008706.1	2687482	2687506	-	sRNA76	sRNA76	25	485	50488	7360038	7.51433	6.63847e-08	CDS	sRNA
203	AB5075UW	NZ_CP008706.1	2428903	2429247	+	ABUW_RS11870	ABUW_RS11870	AB5075UW	NZ_CP008706.1	2425102	2425142	-	ABUW_RS11855	katE	25	16567	2040	7392404	5.46829	3.89309e-05	CDS	CDS
204	AB5075UW	NZ_CP008706.1	3946850	3946851	+	ABUW_RS18890	dnaK	AB5075UW	NZ_CP008706.1	1308138	1308141	+	3-sRNA_ABUW_RS06280	ABUW_RS06280-3'	24	1	11825	7399186	15017.4	2.55158e-60	CDS	sRNA	RNA2
205	AB5075UW	NZ_CP008706.1	3864013	3864031	+	sRNA109	sRNA109	AB5075UW	NZ_CP008706.1	3677093	3677097	+	sRNA103	sRNA103	24	4493	3065	7403454	12.9026	1.23366e-12	sRNA	sRNA
206	AB5075UW	NZ_CP008706.1	3495864	3495885	-	sRNA97	csrB	AB5075UW	NZ_CP008706.1	1998907	1999276	-	ig-ABUW_RS09720-ABUW_RS09725	ig-ABUW_RS09720-ABUW_RS09725	24	72840	195	7337977	12.3989	9.08377e-12	sRNA	ig
207	AB5075UW	NZ_CP008706.1	3570500	3570509	-	sRNA99	sRNA99	AB5075UW	NZ_CP008706.1	2130208	2130212	+	as-ABUW_RS10420	as-ABUW_RS10420	24	495246	30	6915736	11.1714	1.62875e-08	sRNA	as
208	AB5075UW	NZ_CP008706.1	676241	676308	+	ABUW_RS03310	ABUW_RS03310	AB5075UW	NZ_CP008706.1	2687482	2687503	-	sRNA76	sRNA76	24	40	50489	7360483	87.4703	2.60436e-29	CDS	sRNA
209	AB5075UW	NZ_CP008706.1	2130846	2130853	-	ABUWs039	art36	AB5075UW	NZ_CP008706.1	2422651	2422653	+	ABUW_RS11845	ABUW_RS11845	23	35518	22	7375473	217.093	2.26691e-35	sRNA	CDS
210	AB5075UW	NZ_CP008706.1	2251323	2251330	+	ABUW_RS11025	ABUW_RS11025	AB5075UW	NZ_CP008706.1	1308139	1308141	+	3-sRNA_ABUW_RS06280	ABUW_RS06280-3'	23	0	11826	7399187	inf	6.40582e-59	CDS	sRNA	RNA2
211	AB5075UW	NZ_CP008706.1	1998253	1998268	+	as-ABUW_RS09715	as-ABUW_RS09715	AB5075UW	NZ_CP008706.1	2687482	2687485	-	sRNA76	sRNA76	23	10	46570	7364433	363.715	2.69394e-37	as	sRNA
212	AB5075UW	NZ_CP008706.1	2138851	2138854	-	3-sRNA_ABUW_RS10475	ABUW_RS10475-3'	AB5075UW	NZ_CP008706.1	3063582	3063583	-	3-sRNA_ABUW_RS14740	ABUW_RS14740-3'	23	1844	1428	7407741	64.703	2.40034e-27	sRNA	sRNA	RNA1, RNA2
213	AB5075UW	NZ_CP008706.1	3570459	3570462	-	sRNA99	sRNA99	AB5075UW	NZ_CP008706.1	366581	366582	+	as-ABUW_RS01700	as-ABUW_RS01700	23	272927	0	7138086	inf	1.41476e-27	sRNA	as
214	p1AB5075	NZ_CP008707.1	79408	79438	+	as-ABUW_RS19565	as-ABUW_RS19565	AB5075UW	NZ_CP008706.1	3495802	3495806	-	sRNA97	csrB	23	40	44285	7366688	95.6497	7.26329e-29	as	sRNA
215	AB5075UW	NZ_CP008706.1	3495838	3495891	-	sRNA97	csrB	AB5075UW	NZ_CP008706.1	3343685	3343695	+	ABUW_RS16075	ABUW_RS16075	23	72841	0	7338172	inf	9.06704e-41	sRNA	CDS
216	AB5075UW	NZ_CP008706.1	2285210	2285231	-	ABUW_RS20510	ABUW_RS20510	AB5075UW	NZ_CP008706.1	3495798	3495841	-	sRNA97	csrB	23	52	64497	7346464	50.3806	4.25443e-23	CDS	sRNA
217	AB5075UW	NZ_CP008706.1	2130814	2130859	-	ABUWs039	art36	AB5075UW	NZ_CP008706.1	2724766	2724767	-	ABUW_RS13285-3'	3-utr_clpB	22	35519	432	7375063	10.5741	2.65345e-09	sRNA	3
218	AB5075UW	NZ_CP008706.1	2618488	2618499	+	as_3-sRNA_ABUW_RS12725	ABUW_RS12725-3'	AB5075UW	NZ_CP008706.1	2618467	2618495	-	3-sRNA_ABUW_RS12725	ABUW_RS12725-3'	22	9	15289	7395716	1182.45	2.24567e-46	AS	sRNA	RNA2
219	AB5075UW	NZ_CP008706.1	3199903	3199958	-	ABUW_RS15410	nuoF	AB5075UW	NZ_CP008706.1	861834	861840	-	sRNA21	aar	22	4	1761428	5649582	17.6406	0.000134018	CDS	sRNA
220	AB5075UW	NZ_CP008706.1	1783488	1783499	+	ABUW_RS08700	ABUW_RS08700	AB5075UW	NZ_CP008706.1	1764038	1764045	+	sRNA40	sRNA40	22	486	65743	7344785	5.05727	0.00296887	CDS	sRNA
221	AB5075UW	NZ_CP008706.1	2041844	2041854	-	ABUW_RS10005	ABUW_RS10005	AB5075UW	NZ_CP008706.1	696036	696049	-	ABUW_RS03380	ABUW_RS03380	22	3165	352	7407497	146.278	1.77963e-33	CDS	CDS
222	AB5075UW	NZ_CP008706.1	3863969	3863970	+	sRNA109	sRNA109	AB5075UW	NZ_CP008706.1	1998896	1998967	-	ig-ABUW_RS09720-ABUW_RS09725	ig-ABUW_RS09720-ABUW_RS09725	22	11121	1571	7398322	9.31614	2.36003e-08	sRNA	ig
223	AB5075UW	NZ_CP008706.1	3184632	3185036	-	ABUW_RS15330	ABUW_RS15330	AB5075UW	NZ_CP008706.1	2429252	2429473	+	ABUW_RS11875-3'	3-utr_surA1	22	2325	5468	7403221	12.8113	3.8831e-11	CDS	3
224	AB5075UW	NZ_CP008706.1	219735	219747	+	ABUW_RS00965	ABUW_RS00965	AB5075UW	NZ_CP008706.1	2261082	2261082	-	sRNA54	sRNA54	21	16	400300	7010699	22.9866	1.79284e-11	CDS	sRNA
225	AB5075UW	NZ_CP008706.1	1789459	1789465	-	ABUW_RS08740	ABUW_RS08740	AB5075UW	NZ_CP008706.1	3959165	3959167	+	ABUWs084	art78	21	50	2290	7408675	1358.8	1.5595e-50	CDS	sRNA
226	AB5075UW	NZ_CP008706.1	3570467	3570496	-	sRNA99	sRNA99	AB5075UW	NZ_CP008706.1	1633348	1633372	+	ABUW_RS07975-3'	3-utr_ABUW_RS07975	21	272929	12	7138074	45.7688	2.40948e-16	sRNA	3
227	AB5075UW	NZ_CP008706.1	3570476	3570497	-	sRNA99	sRNA99	AB5075UW	NZ_CP008706.1	2724825	2724830	-	ABUW_RS13285-3'	3-utr_clpB	21	272929	90	7137996	6.10244	0.00097894	sRNA	3
228	AB5075UW	NZ_CP008706.1	3570462	3570494	-	sRNA99	sRNA99	AB5075UW	NZ_CP008706.1	3758878	3758878	+	ABUW_RS18005-3'	3-utr_dinB	21	272929	0	7138086	inf	1.04314e-24	sRNA	3
229	AB5075UW	NZ_CP008706.1	2130855	2130862	-	ABUWs039	art36	AB5075UW	NZ_CP008706.1	1567366	1567366	+	ABUW_RS07715	ABUW_RS07715	21	35520	6	7375489	726.751	7.63913e-38	sRNA	CDS
230	AB5075UW	NZ_CP008706.1	2671247	2671252	-	ABUW_RS13010	ABUW_RS13010	AB5075UW	NZ_CP008706.1	3677132	3677140	+	sRNA103	sRNA103	21	26	438990	6971999	12.8277	6.24142e-08	CDS	sRNA
231	AB5075UW	NZ_CP008706.1	2130849	2130882	-	ABUWs039	art36	AB5075UW	NZ_CP008706.1	125195	125195	-	ABUW_RS00555	ABUW_RS00555	21	35520	28	7375467	155.732	9.11071e-30	sRNA	CDS
232	AB5075UW	NZ_CP008706.1	3570479	3570509	-	sRNA99	sRNA99	AB5075UW	NZ_CP008706.1	1228018	1228052	+	ig-ABUW_RS05830-ABUW_RS05835	ig-ampC-folE	21	495249	28	6915738	10.4731	1.75458e-06	sRNA	ig
233	AB5075UW	NZ_CP008706.1	2317974	2317982	-	ABUW_RS11350	ABUW_RS11350	AB5075UW	NZ_CP008706.1	3570846	3570953	-	sRNA100	sRNA100	21	33	399903	7011079	11.1567	2.89797e-07	CDS	sRNA
234	AB5075UW	NZ_CP008706.1	3658915	3659070	-	ABUW_RS17505	secE	AB5075UW	NZ_CP008706.1	3641857	3641857	-	3-sRNA_ABUW_RS17440	ompZ	21	4	624273	6786738	57.075	3.3149e-13	CDS	sRNA	RNA2
235	AB5075UW	NZ_CP008706.1	743012	743041	-	ABUW_RS03650	ABUW_RS03650	AB5075UW	NZ_CP008706.1	861835	861888	-	sRNA21	aar	20	3	1761430	5649583	21.3826	0.000364972	CDS	sRNA
236	AB5075UW	NZ_CP008706.1	2428907	2428956	+	ABUW_RS11870	ABUW_RS11870	AB5075UW	NZ_CP008706.1	2875879	2875882	+	sRNA86	sRNA86	20	10201	460	7400355	31.5415	1.72984e-17	CDS	sRNA
237	AB5075UW	NZ_CP008706.1	222409	222494	+	ABUW_RS00975	ssb	AB5075UW	NZ_CP008706.1	395423	395425	-	3-sRNA_ABUW_RS01825	ABUW_RS01825-3'	20	91	37641	7373284	43.0515	6.0821e-19	CDS	sRNA	RNA2
238	AB5075UW	NZ_CP008706.1	630515	630518	+	ABUW_RS03095	secA	AB5075UW	NZ_CP008706.1	861836	861883	-	sRNA21	aar	20	6	1761430	5649580	10.6913	0.0220228	CDS	sRNA
239	AB5075UW	NZ_CP008706.1	1267869	1267872	-	ABUW_RS05995	ABUW_RS05995	AB5075UW	NZ_CP008706.1	1308126	1308141	+	3-sRNA_ABUW_RS06280	ABUW_RS06280-3'	20	17	11829	7399170	735.895	2.44223e-40	CDS	sRNA	RNA2
240	AB5075UW	NZ_CP008706.1	3495864	3495874	-	sRNA97	csrB	AB5075UW	NZ_CP008706.1	2905412	2905454	+	ig-ABUW_RS20285-ABUW_RS14070	ig-ABUW_RS20285-ABUW_RS14070	20	72844	0	7338172	inf	9.5485e-35	sRNA	ig
241	AB5075UW	NZ_CP008706.1	3495859	3495875	-	sRNA97	csrB	AB5075UW	NZ_CP008706.1	3407103	3407110	-	ABUW_RS16355	ABUW_RS16355	20	72844	118	7338054	17.074	1.91316e-11	sRNA	CDS
242	AB5075UW	NZ_CP008706.1	2130848	2130879	-	ABUWs039	art36	AB5075UW	NZ_CP008706.1	3967951	3967996	-	ABUW_RS19000-3'	3-utr_mnmE	20	35521	138	7375357	30.0918	3.24279e-16	sRNA	3
243	AB5075UW	NZ_CP008706.1	3570453	3570496	-	sRNA99	sRNA99	AB5075UW	NZ_CP008706.1	2527012	2527067	+	ABUW_RS12330	paaZ	20	272930	95	7137991	5.50594	0.0112571	sRNA	CDS
244	AB5075UW	NZ_CP008706.1	3057916	3057917	-	sRNA91	sRNA91	AB5075UW	NZ_CP008706.1	189309	189316	+	ig-sRNA_ABUW_RS00840-RS00845	ig-sRNA_ABUW_RS00840-RS00845	20	15753	558	7394705	16.8249	7.96983e-12	sRNA	sRNA	RNA2
245	AB5075UW	NZ_CP008706.1	214999	215000	-	ABUW_RS00935	uvrA	AB5075UW	NZ_CP008706.1	2684682	2684686	-	sRNA74	sRNA74	20	74	8635	7402307	231.688	3.64443e-33	CDS	sRNA
246	AB5075UW	NZ_CP008706.1	3495856	3495864	-	sRNA97	csrB	AB5075UW	NZ_CP008706.1	2523345	2523404	-	ABUW_RS12305	paaE	20	72844	233	7337939	8.64678	2.3559e-06	sRNA	CDS
247	AB5075UW	NZ_CP008706.1	327796	327847	+	ABUW_RS01495	pilA	AB5075UW	NZ_CP008706.1	1764004	1764041	+	sRNA40	sRNA40	20	21	65745	7345250	106.403	2.76721e-24	CDS	sRNA
248	p1AB5075	NZ_CP008707.1	37305	37374	-	ABUW_RS19315	aadB	AB5075UW	NZ_CP008706.1	330833	330864	-	3-sRNA_ABUW_RS01510	ABUW_RS01510-3'	19	277	9787	7400953	51.8695	7.82809e-20	CDS	sRNA	RNA2
249	AB5075UW	NZ_CP008706.1	3495855	3495888	-	sRNA97	csrB	AB5075UW	NZ_CP008706.1	1043959	1043984	+	ABUW_RS05070-5'	5-utr_era	19	72845	10	7338162	191.4	1.77156e-25	sRNA	5
250	AB5075UW	NZ_CP008706.1	3495857	3495864	-	sRNA97	csrB	AB5075UW	NZ_CP008706.1	1224351	1224360	+	ABUW_RS05820	ABUW_RS05820	19	72845	42	7338130	45.5711	1.94582e-17	sRNA	CDS
251	AB5075UW	NZ_CP008706.1	654142	654173	+	ABUW_RS03195-5'	5-utr_ompA	AB5075UW	NZ_CP008706.1	2618467	2618473	-	3-sRNA_ABUW_RS12725	ABUW_RS12725-3'	19	514	15292	7395211	17.8763	1.79968e-11	5	sRNA	RNA2
252	AB5075UW	NZ_CP008706.1	3864013	3864013	+	sRNA109	sRNA109	AB5075UW	NZ_CP008706.1	3090964	3090964	-	3-sRNA_ABUW_RS15185	ABUW_RS15185-3'	19	4498	630	7405889	49.6559	1.26084e-19	sRNA	sRNA	RNA2
253	AB5075UW	NZ_CP008706.1	2428967	2429000	+	ABUW_RS11870-3'	3-utr_ABUW_RS11870	AB5075UW	NZ_CP008706.1	392140	392197	+	ABUW_RS01810	ABUW_RS01810	19	10202	152	7400663	90.6766	3.78786e-24	3	CDS
254	AB5075UW	NZ_CP008706.1	3570507	3570549	-	sRNA99	sRNA99	AB5075UW	NZ_CP008706.1	856478	856480	+	ABUW_RS04290	lpdA1	19	222301	38	7188678	16.1688	3.3162e-09	sRNA	CDS
255	AB5075UW	NZ_CP008706.1	2046490	2046517	-	ig-ABUW_RS10025-ABUW_RS10035	ig-ABUW_RS10025-ABUW_RS10035	AB5075UW	NZ_CP008706.1	58755	58778	-	ABUW_RS00260	ABUW_RS00260	19	1805	7315	7401897	10.6514	1.35427e-07	ig	CDS
256	AB5075UW	NZ_CP008706.1	3051599	3051665	+	ABUWs060	art55	AB5075UW	NZ_CP008706.1	2522387	2522390	-	ABUW_RS12300	ABUW_RS12300	19	1642	162	7409213	529.222	1.29951e-38	sRNA	CDS
257	AB5075UW	NZ_CP008706.1	3806515	3806587	-	ABUW_RS18250	ABUW_RS18250	AB5075UW	NZ_CP008706.1	2684681	2684707	-	sRNA74	sRNA74	19	16	9505	7401496	924.7	6.17303e-40	CDS	sRNA
258	AB5075UW	NZ_CP008706.1	3185012	3185039	-	ABUW_RS15330	ABUW_RS15330	AB5075UW	NZ_CP008706.1	2428751	2428940	+	ABUW_RS11870	ABUW_RS11870	19	838	2170	7408009	77.4019	3.05044e-23	CDS	CDS
259	AB5075UW	NZ_CP008706.1	3891245	3891254	-	ABUW_RS18620	ABUW_RS18620	AB5075UW	NZ_CP008706.1	3570846	3570846	-	sRNA100	sRNA100	18	8	254982	7156028	63.1459	7.3568e-15	CDS	sRNA
260	AB5075UW	NZ_CP008706.1	3298565	3298600	-	ABUW_RS15875	ABUW_RS15875	AB5075UW	NZ_CP008706.1	3641860	3641862	-	3-sRNA_ABUW_RS17440	ompZ	18	6	624276	6786736	32.6141	5.01092e-09	CDS	sRNA	RNA2
261	AB5075UW	NZ_CP008706.1	233623	233633	-	sRNA7	sRNA7	p2AB5075	NZ_CP008708.1	6962	6995	+	as-ABUW_RS20495	as-ABUW_RS20495	18	225	485	7410308	1222.32	6.50705e-43	sRNA	as
262	AB5075UW	NZ_CP008706.1	3495862	3495877	-	sRNA97	csrB	AB5075UW	NZ_CP008706.1	361879	361880	-	ABUW_RS01670-3'	3-utr_sodC	18	72846	31	7338141	58.4913	8.54516e-18	sRNA	3
263	AB5075UW	NZ_CP008706.1	3752137	3752168	-	ABUW_RS17975	ABUW_RS17975	AB5075UW	NZ_CP008706.1	1308139	1308141	+	3-sRNA_ABUW_RS06280	ABUW_RS06280-3'	18	9	11831	7399178	1250.81	2.85882e-38	CDS	sRNA	RNA2
264	AB5075UW	NZ_CP008706.1	1224229	1224242	+	ABUW_RS05820	ABUW_RS05820	AB5075UW	NZ_CP008706.1	330835	330867	-	3-sRNA_ABUW_RS01510	ABUW_RS01510-3'	18	91	9788	7401139	149.567	3.04348e-26	CDS	sRNA	RNA2
265	AB5075UW	NZ_CP008706.1	696074	696076	-	ABUW_RS03380	ABUW_RS03380	AB5075UW	NZ_CP008706.1	2041806	2041815	-	ABUW_RS10005	ABUW_RS10005	18	683	4252	7406083	45.9036	9.17241e-18	CDS	CDS
266	AB5075UW	NZ_CP008706.1	2053837	2053864	-	ABUW_RS10060	ppk1	AB5075UW	NZ_CP008706.1	2618467	2618502	-	3-sRNA_ABUW_RS12725	ABUW_RS12725-3'	18	13	16607	7394398	616.511	5.52939e-34	CDS	sRNA	RNA2
267	AB5075UW	NZ_CP008706.1	1789935	1790055	-	ABUW_RS08740	ABUW_RS08740	AB5075UW	NZ_CP008706.1	1308140	1308142	+	3-sRNA_ABUW_RS06280	ABUW_RS06280-3'	18	297	11831	7398890	37.9019	3.50273e-16	CDS	sRNA	RNA2
268	AB5075UW	NZ_CP008706.1	3570489	3570510	-	sRNA99	sRNA99	AB5075UW	NZ_CP008706.1	3786475	3786475	+	ABUW_RS18140	ABUW_RS18140	18	495252	8	6915758	31.4193	8.79567e-10	sRNA	CDS
269	AB5075UW	NZ_CP008706.1	395648	395751	-	ABUW_RS01825	ABUW_RS01825	AB5075UW	NZ_CP008706.1	330834	330835	-	3-sRNA_ABUW_RS01510	ABUW_RS01510-3'	18	746	9788	7400484	18.2432	8.07652e-11	CDS	sRNA	RNA2
270	AB5075UW	NZ_CP008706.1	1842089	1842089	+	ABUW_RS08975	ABUW_RS08975	AB5075UW	NZ_CP008706.1	3495797	3495806	-	sRNA97	csrB	18	4	64502	7346512	512.531	7.83183e-28	CDS	sRNA
271	AB5075UW	NZ_CP008706.1	1604059	1604103	+	ABUW_RS07855	miaA	AB5075UW	NZ_CP008706.1	615529	615537	-	3-sRNA_ABUW_RS03025	ABUW_RS03025-3'	18	585	2305	7408128	98.8904	1.21342e-23	CDS	sRNA	RNA2
272	AB5075UW	NZ_CP008706.1	3135885	3135909	+	ABUW_RS15125	scpB	AB5075UW	NZ_CP008706.1	2138790	2138790	-	3-sRNA_ABUW_RS10475	ABUW_RS10475-3'	18	52	955	7410011	2685.87	3.55262e-48	CDS	sRNA	RNA2
273	AB5075UW	NZ_CP008706.1	856453	856524	+	ABUW_RS04290	lpdA1	AB5075UW	NZ_CP008706.1	2544422	2544478	+	sRNA64	sRNA64	18	42	62094	7348882	50.7218	3.69413e-17	CDS	sRNA
274	AB5075UW	NZ_CP008706.1	2138851	2138852	-	3-sRNA_ABUW_RS10475	ABUW_RS10475-3'	AB5075UW	NZ_CP008706.1	1604095	1604100	+	ABUW_RS07860	hfq	17	1850	386	7408783	176.375	2.94549e-26	sRNA	CDS	RNA1
275	AB5075UW	NZ_CP008706.1	3224832	3224832	-	ABUW_RS15515-3'	3-utr_ABUW_RS15515	AB5075UW	NZ_CP008706.1	266574	266574	+	3-sRNA_ABUW_RS01235	3-ETS_tRNA-Phe	17	591	12410	7398018	17.1477	1.62749e-09	3	tRNA
276	AB5075UW	NZ_CP008706.1	1855782	1855782	+	ABUW_RS09045	ABUW_RS09045	AB5075UW	NZ_CP008706.1	3570846	3570846	-	sRNA100	sRNA100	17	62	254983	7155974	7.69511	0.00185198	CDS	sRNA
277	AB5075UW	NZ_CP008706.1	3185318	3185320	-	ABUW_RS15335	ABUW_RS15335	AB5075UW	NZ_CP008706.1	1456409	1456415	-	ABUW_RS07145-3'	3-utr_ABUW_RS07145	17	470	2759	7407790	97.1154	6.30576e-22	CDS	3
278	AB5075UW	NZ_CP008706.1	901220	901251	-	ABUW_RS04445	tRNA-Cys	AB5075UW	NZ_CP008706.1	1450410	1450411	+	ABUW_RS07115	tRNA-Leu	17	1593	3116	7406310	25.3652	2.54983e-12	tRNA	tRNA
279	AB5075UW	NZ_CP008706.1	2676406	2676423	-	ABUW_RS13040	ABUW_RS13040	AB5075UW	NZ_CP008706.1	861835	861840	-	sRNA21	aar	17	3	1761433	5649583	18.1751	0.0176295	CDS	sRNA
280	AB5075UW	NZ_CP008706.1	2130850	2130882	-	ABUWs039	art36	AB5075UW	NZ_CP008706.1	2183574	2183577	+	ABUW_RS10675-3'	3-utr_ABUW_RS10675	17	35524	6	7375489	588.256	4.93689e-29	sRNA	3
281	AB5075UW	NZ_CP008706.1	110736	110736	+	ABUW_RS00485	aciT	AB5075UW	NZ_CP008706.1	2046064	2046066	-	ABUW_RS10025	ABUW_RS10025	17	707	127	7410185	1402.99	3.82928e-41	CDS	CDS
282	AB5075UW	NZ_CP008706.1	1730496	1730496	+	as-ABUW_RS08440	as-glnL	AB5075UW	NZ_CP008706.1	1742310	1742310	+	ABUW_RS08490	lpxD	17	0	0	7411019	inf	7.7895e-97	as	CDS
283	AB5075UW	NZ_CP008706.1	3057913	3057933	-	sRNA91	sRNA91	AB5075UW	NZ_CP008706.1	1408236	1408263	-	as-sRNA_ABUW_RS06870	as-sRNA_ABUW_RS06870	17	15756	297	7394966	26.8647	1.40435e-12	sRNA	sRNA	RNA2
284	AB5075UW	NZ_CP008706.1	3051692	3051694	+	ABUWs060	art55	AB5075UW	NZ_CP008706.1	2042715	2042716	-	3-sRNA_ABUW_RS10010	ABUW_RS10010-3'	17	1431	10377	7399211	8.47077	8.73385e-05	sRNA	sRNA	RNA2
285	AB5075UW	NZ_CP008706.1	654188	654199	+	ABUW_RS03195-5'	5-utr_ompA	AB5075UW	NZ_CP008706.1	2875914	2875950	+	sRNA86	sRNA86	17	516	36310	7374193	6.69095	0.0033023	5	sRNA
286	AB5075UW	NZ_CP008706.1	1892134	1892155	+	ABUW_RS09210	ABUW_RS09210	AB5075UW	NZ_CP008706.1	3495797	3495807	-	sRNA97	csrB	17	307	64503	7346209	6.30658	0.00893797	CDS	sRNA
287	AB5075UW	NZ_CP008706.1	3570461	3570496	-	sRNA99	sRNA99	AB5075UW	NZ_CP008706.1	1741059	1741306	+	ABUW_RS08480	bamA	17	272933	29	7138057	15.3312	3.56014e-07	sRNA	CDS
288	AB5075UW	NZ_CP008706.1	2428789	2428841	+	ABUW_RS11870	ABUW_RS11870	AB5075UW	NZ_CP008706.1	3184423	3184660	-	ABUW_RS15330	ABUW_RS15330	17	1652	703	7408664	108.448	9.19049e-23	CDS	CDS
289	AB5075UW	NZ_CP008706.1	3570481	3570508	-	sRNA99	sRNA99	AB5075UW	NZ_CP008706.1	3143215	3143218	+	ABUW_RS15160	otsB	17	495253	11	6915755	21.5809	1.4909e-07	sRNA	CDS
290	AB5075UW	NZ_CP008706.1	3495842	3495873	-	sRNA97	csrB	AB5075UW	NZ_CP008706.1	3020178	3020549	-	ABUW_RS14555	ABUW_RS14555	17	72847	41	7338131	41.7675	1.35534e-14	sRNA	CDS
291	AB5075UW	NZ_CP008706.1	2428978	2428999	+	ABUW_RS11870-3'	3-utr_ABUW_RS11870	AB5075UW	NZ_CP008706.1	2253174	2253174	+	ABUW_RS11025	ABUW_RS11025	16	10205	0	7400815	inf	2.27568e-40	3	CDS
292	AB5075UW	NZ_CP008706.1	2042886	2042886	-	ABUW_RS10010	ABUW_RS10010	AB5075UW	NZ_CP008706.1	1879446	1879446	+	ABUW_RS09155-3'	3-utr_ABUW_RS09155	16	87	10	7410923	136293	4.04995e-66	CDS	3
293	AB5075UW	NZ_CP008706.1	2516748	2516748	-	ABUW_RS12275	paaX	AB5075UW	NZ_CP008706.1	210956	210956	-	sRNA5	sRNA5	16	342	22247	7388431	15.5373	5.54105e-08	CDS	sRNA
294	AB5075UW	NZ_CP008706.1	3570487	3570487	-	sRNA99	sRNA99	AB5075UW	NZ_CP008706.1	3073671	3073671	+	ABUW_RS14785	ABUW_RS14785	16	272934	1	7138085	418.45	2.52689e-16	sRNA	CDS
295	AB5075UW	NZ_CP008706.1	251876	251876	+	ABUW_RS01135	ABUW_RS01135	AB5075UW	NZ_CP008706.1	2305683	2305683	-	ig-ABUW_RS11285-sRNA57	ig-ABUW_RS11285-sRNA57	16	0	1565	7409455	inf	2.2917e-53	CDS	ig
296	AB5075UW	NZ_CP008706.1	1892240	1892268	+	ABUW_RS09210	ABUW_RS09210	AB5075UW	NZ_CP008706.1	2875911	2875952	+	sRNA86	sRNA86	16	78	36311	7374631	41.6608	4.76243e-14	CDS	sRNA
297	AB5075UW	NZ_CP008706.1	2284776	2284776	-	as-ABUW_RS11170	as-metK	AB5075UW	NZ_CP008706.1	2305663	2305663	-	ig-ABUW_RS11285-sRNA57	ig-ABUW_RS11285-sRNA57	16	2	1565	7409453	37875.8	3.5049e-51	as	ig
298	AB5075UW	NZ_CP008706.1	1102814	1102814	+	ABUW_RS05340	cas3f	p2AB5075	NZ_CP008708.1	2651	2651	+	ig-sRNA_ABUW_RS19600-RS19605	ig-sRNA_ABUW_RS19600-RS19605	16	512	616	7409892	375.908	1.15636e-29	CDS	sRNA	RNA2
299	AB5075UW	NZ_CP008706.1	3312684	3312685	-	ABUW_RS15930	pheT	AB5075UW	NZ_CP008706.1	3677133	3677139	+	sRNA103	sRNA103	16	7	438995	6972018	36.3012	5.06954e-09	CDS	sRNA
300	AB5075UW	NZ_CP008706.1	3495865	3495878	-	sRNA97	csrB	AB5075UW	NZ_CP008706.1	3312418	3312507	-	ABUW_RS15925	ABUW_RS15925	16	72848	50	7338122	32.2342	5.49954e-12	sRNA	CDS
301	AB5075UW	NZ_CP008706.1	2079621	2080100	+	ABUW_RS10185	ABUW_RS10185	AB5075UW	NZ_CP008706.1	2081028	2081485	+	ABUW_RS10190	ABUW_RS10190	16	126	136	7410758	6919.48	3.1519e-49	CDS	CDS
302	AB5075UW	NZ_CP008706.1	3495865	3495921	-	sRNA97	csrB	AB5075UW	NZ_CP008706.1	3365727	3365734	+	ig-ABUW_RS16174-ABUW_RS16180	ig-ABUW_RS16174-ABUW_RS16180	16	94476	38	7316506	32.6076	8.73412e-12	sRNA	ig
303	AB5075UW	NZ_CP008706.1	3570508	3570979	-	sRNA99	sRNA99	AB5075UW	NZ_CP008706.1	1267641	1267663	-	ABUW_RS05995	ABUW_RS05995	16	657596	11	6753413	14.938	9.93257e-05	sRNA	CDS
304	AB5075UW	NZ_CP008706.1	3570496	3570496	-	sRNA99	sRNA99	AB5075UW	NZ_CP008706.1	326656	326730	+	ABUW_RS01485	ABUW_RS01485	16	272934	39	7138047	10.7294	0.000116129	sRNA	CDS
305	AB5075UW	NZ_CP008706.1	2429042	2429086	+	ABUW_RS11870-3'	3-utr_ABUW_RS11870	AB5075UW	NZ_CP008706.1	1535159	1535168	-	ABUW_RS07565	ABUW_RS07565	15	3473	23	7407525	1391.01	2.45974e-34	3	CDS
306	AB5075UW	NZ_CP008706.1	3057913	3057926	-	sRNA91	sRNA91	AB5075UW	NZ_CP008706.1	2547545	2547545	-	ig-sRNA_ABUW_RS12420-RS12425	ig-sRNA_ABUW_RS12420-12425	15	15758	551	7394712	12.775	4.61389e-06	sRNA	sRNA	RNA2
307	AB5075UW	NZ_CP008706.1	291073	291073	+	ABUW_RS01330	ABUW_RS01330	AB5075UW	NZ_CP008706.1	2687486	2687486	-	sRNA76	sRNA76	15	17	46578	7364426	139.508	6.50145e-19	CDS	sRNA
308	AB5075UW	NZ_CP008706.1	2953002	2953035	+	ABUW_RS14265	ABUW_RS14265	AB5075UW	NZ_CP008706.1	1308135	1308140	+	3-sRNA_ABUW_RS06280	ABUW_RS06280-3'	15	50	11834	7399137	187.573	2.92282e-22	CDS	sRNA	RNA2
309	AB5075UW	NZ_CP008706.1	3570463	3570495	-	sRNA99	sRNA99	AB5075UW	NZ_CP008706.1	3554342	3554357	-	ABUW_RS17060	ABUW_RS17060	15	272935	43	7138043	9.12311	0.00275872	sRNA	CDS
310	AB5075UW	NZ_CP008706.1	2724010	2724014	-	ABUW_RS13275	ABUW_RS13275	AB5075UW	NZ_CP008706.1	3495800	3495800	-	sRNA97	csrB	15	8	20197	7390816	686.131	2.20631e-27	CDS	sRNA
311	AB5075UW	NZ_CP008706.1	2669794	2669799	-	ABUW_RS13005	ABUW_RS13005	AB5075UW	NZ_CP008706.1	3495801	3495802	-	sRNA97	csrB	15	220	44293	7366508	11.3395	3.10637e-05	CDS	sRNA
312	AB5075UW	NZ_CP008706.1	3495859	3495876	-	sRNA97	csrB	AB5075UW	NZ_CP008706.1	2741504	2741507	+	ABUW_RS13350-5'	5-utr_csrA	15	72849	87	7338085	17.3673	5.41387e-08	sRNA	5
313	AB5075UW	NZ_CP008706.1	675795	675798	+	ig-sRNA_ABUW_RS19685-RS03310	ig-sRNA_ABUW_RS19685-RS03310	p2AB5075	NZ_CP008708.1	6997	6998	+	as-ABUW_RS20495	as-ABUW_RS20495	15	23	488	7410510	9903.57	5.02441e-47	sRNA	as	RNA1
314	p1AB5075	NZ_CP008707.1	32730	32730	-	ig-ABUW_RS20030-ABUW_RS19295	ig-intI1-aph6	AB5075UW	NZ_CP008706.1	450060	450060	+	ig-sRNA_ABUW_RS02145-RS02150	ig-sRNA_ABUW_RS02145-RS02150	15	7	3568	7407446	4448.74	4.08902e-39	ig	sRNA	RNA2
315	AB5075UW	NZ_CP008706.1	3149152	3149161	-	ABUW_RS15185	ABUW_RS15185	AB5075UW	NZ_CP008706.1	3150198	3150198	-	ABUW_RS15190	smc	15	1604	151	7409266	458.865	1.20059e-28	CDS	CDS
316	AB5075UW	NZ_CP008706.1	2337755	2337755	-	ABUW_RS11455	ABUW_RS11455	AB5075UW	NZ_CP008706.1	1935345	1935345	-	ABUW_RS09425	ABUW_RS09425	15	96	41	7410884	28242.7	3.47369e-54	CDS	CDS
317	AB5075UW	NZ_CP008706.1	3570506	3570515	-	sRNA99	sRNA99	AB5075UW	NZ_CP008706.1	2745152	2745157	-	ABUW_RS13375	ABUW_RS13375	15	222305	7	7188709	69.2939	2.69042e-12	sRNA	CDS
318	AB5075UW	NZ_CP008706.1	3037402	3037407	-	ABUWs058	art54	AB5075UW	NZ_CP008706.1	2687482	2687488	-	sRNA76	sRNA76	15	280	46578	7364163	8.46985	0.00145054	sRNA	sRNA
319	AB5075UW	NZ_CP008706.1	2429299	2429299	+	ABUW_RS11875	surA1	AB5075UW	NZ_CP008706.1	3455751	3455751	+	ABUW_RS16560	metW	15	1858	4	7409159	14953.9	5.39299e-45	CDS	CDS
320	AB5075UW	NZ_CP008706.1	2130853	2130855	-	ABUWs039	art36	AB5075UW	NZ_CP008706.1	3036822	3036822	+	ABUWs057	art53	15	35526	169	7375326	18.4264	4.08253e-08	sRNA	sRNA
321	AB5075UW	NZ_CP008706.1	2810198	2810198	+	as-ABUW_RS13650	as-ABUW_RS13650	AB5075UW	NZ_CP008706.1	1153447	1153447	+	ABUW_RS05540	ABUW_RS05540	15	0	40	7410981	inf	1.87169e-72	as	CDS
322	AB5075UW	NZ_CP008706.1	2666247	2666276	+	as-3-sRNA_ABUW_RS12975	as-ABUW_RS12975-3'	AB5075UW	NZ_CP008706.1	2666246	2666274	-	3-sRNA_ABUW_RS12975	ABUW_RS12975-3'	15	0	305073	7105948	inf	2.22037e-15	as	sRNA	RNA2
323	AB5075UW	NZ_CP008706.1	181671	181679	+	ABUW_RS00810	glmM	AB5075UW	NZ_CP008706.1	3693934	3693935	-	as-sRNA_ABUW_RS17700	as-sRNA_ABUW_RS17700	15	5	167	7410849	133129	8.20691e-60	CDS	sRNA	RNA2
324	AB5075UW	NZ_CP008706.1	3282271	3282277	-	ABUW_RS15790	hpf	AB5075UW	NZ_CP008706.1	57009	57021	-	ABUW_RS00245	mutY	15	114	190	7410717	5132.08	5.03781e-44	CDS	CDS
325	AB5075UW	NZ_CP008706.1	898795	898795	+	as-ABUW_RS04425	as-ABUW_RS04425	AB5075UW	NZ_CP008706.1	2429853	2429853	-	ABUW_RS11885	ABUW_RS11885	15	0	432	7410589	inf	5.39105e-58	as	CDS
326	AB5075UW	NZ_CP008706.1	1892153	1892192	+	ABUW_RS09210	ABUW_RS09210	AB5075UW	NZ_CP008706.1	861902	861904	-	sRNA21	aar	15	309	124	7410588	2901.11	1.91422e-40	CDS	sRNA
327	AB5075UW	NZ_CP008706.1	2336129	2336129	+	ABUW_RS11440	dapC	AB5075UW	NZ_CP008706.1	210956	210956	-	sRNA5	sRNA5	15	24	22248	7388749	207.568	4.60163e-22	CDS	sRNA
328	AB5075UW	NZ_CP008706.1	3570474	3570500	-	sRNA99	sRNA99	AB5075UW	NZ_CP008706.1	3957206	3957344	-	ABUW_RS18935	ABUW_RS18935	15	272935	2	7138084	196.148	5.30028e-14	sRNA	CDS
329	AB5075UW	NZ_CP008706.1	1924797	1924890	+	ABUW_RS09380	ABUW_RS09380	AB5075UW	NZ_CP008706.1	3495801	3495802	-	sRNA97	csrB	15	377	44293	7366351	6.61709	0.0335385	CDS	sRNA
330	AB5075UW	NZ_CP008706.1	481294	481349	+	ABUW_RS02300	ABUW_RS02300	AB5075UW	NZ_CP008706.1	2618467	2618468	-	3-sRNA_ABUW_RS12725	ABUW_RS12725-3'	15	103	15296	7395622	70.4127	2.10897e-16	CDS	sRNA	RNA2
331	AB5075UW	NZ_CP008706.1	3570461	3570504	-	sRNA99	sRNA99	AB5075UW	NZ_CP008706.1	3642501	3642511	-	ABUW_RS17440	ABUW_RS17440	15	495255	24	6915742	8.7275	0.0170203	sRNA	CDS
332	AB5075UW	NZ_CP008706.1	3570476	3570491	-	sRNA99	sRNA99	AB5075UW	NZ_CP008706.1	1987582	1987632	-	ig-ABUW_RS09635-ABUW_RS09640	ig-ABUW_RS09635-ABUW_RS09640	15	272935	11	7138075	35.6632	2.19536e-09	sRNA	ig
333	AB5075UW	NZ_CP008706.1	2041695	2041701	-	ABUW_RS10005	ABUW_RS10005	AB5075UW	NZ_CP008706.1	3899564	3899566	+	ABUW_RS18655	ABUW_RS18655	15	5301	162	7405558	129.353	1.76331e-20	CDS	CDS
334	AB5075UW	NZ_CP008706.1	3281879	3281898	-	ABUW_RS15785-5'	5-utr_ibaG	AB5075UW	NZ_CP008706.1	3495798	3495802	-	sRNA97	csrB	15	34	64505	7346482	50.2456	2.00183e-13	5	sRNA
335	AB5075UW	NZ_CP008706.1	91292	91292	-	ig-ABUW_RS00405-ABUW_RS00410	ig-ABUW_RS00405-ABUW_RS00410	AB5075UW	NZ_CP008706.1	3641862	3641862	-	3-sRNA_ABUW_RS17440	ompZ	14	0	624280	6786742	inf	1.21748e-09	ig	sRNA	RNA2
336	AB5075UW	NZ_CP008706.1	3570496	3570496	-	sRNA99	sRNA99	AB5075UW	NZ_CP008706.1	1673049	1673049	+	ABUW_RS08180	amvA	14	272936	0	7138086	inf	1.13526e-14	sRNA	CDS
337	AB5075UW	NZ_CP008706.1	2932240	2932257	+	as-sRNA87	as-sRNA87	AB5075UW	NZ_CP008706.1	2932203	2932246	-	sRNA87	sRNA87	14	18	19162	7391842	300.032	3.64051e-22	as	sRNA
338	AB5075UW	NZ_CP008706.1	1456699	1456699	-	ABUW_RS07145	ABUW_RS07145	AB5075UW	NZ_CP008706.1	3441687	3441688	+	3-sRNA_ABUW_RS16505	ptaZ	14	298	4343	7406381	80.1176	4.6565e-16	CDS	sRNA	RNA2
339	AB5075UW	NZ_CP008706.1	3570532	3570532	-	sRNA99	sRNA99	AB5075UW	NZ_CP008706.1	2739606	2739606	+	ABUW_RS13340	alaS	14	222306	4	7188712	113.18	1.75388e-12	sRNA	CDS
340	AB5075UW	NZ_CP008706.1	58758	58758	-	ABUW_RS00260	ABUW_RS00260	AB5075UW	NZ_CP008706.1	2379351	2379351	+	ABUW_RS11625	cydB	14	7834	120	7403068	110.249	8.99344e-18	CDS	CDS
341	AB5075UW	NZ_CP008706.1	3170507	3170507	+	ABUW_RS15265	ABUW_RS15265	AB5075UW	NZ_CP008706.1	3570846	3570846	-	sRNA100	sRNA100	14	4	254986	7156032	98.2254	1.1763e-11	CDS	sRNA
342	AB5075UW	NZ_CP008706.1	3204783	3204785	-	ABUW_RS15430	ndhC	AB5075UW	NZ_CP008706.1	3677140	3677140	+	sRNA103	sRNA103	14	19	438997	6972006	11.7023	0.00245302	CDS	sRNA
343	AB5075UW	NZ_CP008706.1	3495863	3495863	-	sRNA97	csrB	AB5075UW	NZ_CP008706.1	848582	848582	+	ABUW_RS04260	sdhC	14	72850	13	7338159	108.478	1.88358e-15	sRNA	CDS
344	p1AB5075	NZ_CP008707.1	37630	37630	-	ABUW_RS19315-5'	5-utr_aadB	AB5075UW	NZ_CP008706.1	2429451	2429451	+	ABUW_RS11875-3'	3-utr_surA1	14	1074	2557	7407391	37.7623	1.15321e-11	5	3
345	AB5075UW	NZ_CP008706.1	3863968	3863972	+	sRNA109	sRNA109	AB5075UW	NZ_CP008706.1	2079604	2079604	+	ABUW_RS10185	ABUW_RS10185	14	11129	83	7399810	112.154	1.00148e-17	sRNA	CDS
346	AB5075UW	NZ_CP008706.1	1931120	1931122	+	ABUW_RS09410	ABUW_RS09410	AB5075UW	NZ_CP008706.1	3570846	3570846	-	sRNA100	sRNA100	14	11	254986	7156025	35.7183	1.36382e-08	CDS	sRNA
347	AB5075UW	NZ_CP008706.1	3091126	3091126	-	ABUW_RS14870	ABUW_RS14870	AB5075UW	NZ_CP008706.1	207306	207306	+	ABUW_RS00920	ABUW_RS00920	14	82	20	7410920	63264	2.58798e-54	CDS	CDS
348	AB5075UW	NZ_CP008706.1	1140833	1140833	+	ABUW_RS05475	sohB	AB5075UW	NZ_CP008706.1	2046434	2046434	-	ig-ABUW_RS10025-ABUW_RS10035	ig-ABUW_RS10025-ABUW_RS10035	14	62	686	7410274	2439.19	3.62591e-36	CDS	ig
349	AB5075UW	NZ_CP008706.1	1441289	1441289	+	ABUW_RS07060	ABUW_RS07060	AB5075UW	NZ_CP008706.1	2261081	2261081	-	sRNA54	sRNA54	14	13	400307	7010702	18.8605	2.47953e-05	CDS	sRNA
350	AB5075UW	NZ_CP008706.1	3495906	3495906	-	sRNA97	csrB	AB5075UW	NZ_CP008706.1	1163049	1163049	-	ABUW_RS05570	ABUW_RS05570	14	21614	4	7389404	1196.58	1.31663e-26	sRNA	CDS
351	AB5075UW	NZ_CP008706.1	58719	58759	-	ABUW_RS00260	ABUW_RS00260	AB5075UW	NZ_CP008706.1	2875874	2875876	+	sRNA86	sRNA86	14	7834	466	7402722	28.389	6.10869e-10	CDS	sRNA
352	p1AB5075	NZ_CP008707.1	37106	37106	-	ABUW_RS19315	aadB	p1AB5075	NZ_CP008707.1	27850	27850	-	ABUW_RS19255	ABUW_RS19255	14	2892	18	7408112	1992.35	1.23928e-33	CDS	CDS
353	AB5075UW	NZ_CP008706.1	3570956	3570956	-	sRNA100	sRNA100	p2AB5075	NZ_CP008708.1	4196	4196	-	as-ABUW_RS19615	as-znuD2	14	206954	16	7204052	30.4587	2.24813e-08	sRNA	as
354	AB5075UW	NZ_CP008706.1	2422123	2422124	-	ABUW_RS20705	ABUW_RS20705	AB5075UW	NZ_CP008706.1	1308140	1308141	+	3-sRNA_ABUW_RS06280	ABUW_RS06280-3'	14	448	11835	7398739	19.5362	9.26186e-08	CDS	sRNA	RNA2
355	AB5075UW	NZ_CP008706.1	1489923	1489930	+	ABUW_RS07330	ABUW_RS07330	AB5075UW	NZ_CP008706.1	3677134	3677140	+	sRNA103	sRNA103	14	11	438997	6972014	20.2131	2.10085e-05	CDS	sRNA
356	AB5075UW	NZ_CP008706.1	1904504	1904516	-	ABUW_RS09270	ABUW_RS09270	p2AB5075	NZ_CP008708.1	2648	2651	+	ig-sRNA_ABUW_RS19600-RS19605	ig-sRNA_ABUW_RS19600-RS19605	14	113	618	7410291	1485.58	1.92007e-33	CDS	sRNA	RNA2
357	AB5075UW	NZ_CP008706.1	3570469	3570469	-	sRNA99	sRNA99	AB5075UW	NZ_CP008706.1	530433	530433	+	ABUW_RS02560	ABUW_RS02560	14	272936	5	7138081	73.2283	1.10833e-10	sRNA	CDS
358	AB5075UW	NZ_CP008706.1	1027169	1027169	+	ABUW_RS04980	carO	AB5075UW	NZ_CP008706.1	2867230	2867230	-	ABUW_RS13880	ABUW_RS13880	14	550	6	7410466	31438.3	9.67271e-48	CDS	CDS
359	AB5075UW	NZ_CP008706.1	3780320	3780320	+	ABUW_RS18115	ABUW_RS18115	AB5075UW	NZ_CP008706.1	3641860	3641860	-	3-sRNA_ABUW_RS17440	ompZ	14	5	624280	6786737	30.4396	9.40372e-06	CDS	sRNA	RNA2
360	AB5075UW	NZ_CP008706.1	3495889	3495889	-	sRNA97	csrB	AB5075UW	NZ_CP008706.1	513752	513752	-	ABUW_RS02470	ABUW_RS02470	14	72850	0	7338172	inf	1.05856e-22	sRNA	CDS
361	AB5075UW	NZ_CP008706.1	2851631	2851631	-	ABUW_RS13805	ABUW_RS13805	AB5075UW	NZ_CP008706.1	2160025	2160025	-	ABUW_RS10585-3'	3-utr_ABUW_RS10585	14	4	1538	7409480	16861.6	1.20894e-42	CDS	3
362	AB5075UW	NZ_CP008706.1	3570501	3570501	-	sRNA99	sRNA99	AB5075UW	NZ_CP008706.1	3170573	3170573	+	ABUW_RS15265	ABUW_RS15265	14	222306	4	7188712	113.18	1.75388e-12	sRNA	CDS
363	AB5075UW	NZ_CP008706.1	3570472	3570529	-	sRNA99	sRNA99	AB5075UW	NZ_CP008706.1	1903112	1903139	+	as-ABUW_RS09260	as-ABUW_RS09260	14	495256	5	6915761	39.0992	4.01355e-07	sRNA	as
364	AB5075UW	NZ_CP008706.1	3570496	3570510	-	sRNA99	sRNA99	p2AB5075	NZ_CP008708.1	5741	5744	-	as-ABUW_RS19615	as-znuD2	14	495256	7	6915759	27.928	3.52928e-06	sRNA	as
365	AB5075UW	NZ_CP008706.1	3570503	3570864	-	sRNA99	sRNA99	AB5075UW	NZ_CP008706.1	836097	836100	+	ABUW_RS04200	ABUW_RS04200	14	450630	16	6960376	13.5151	0.000726399	sRNA	CDS
366	AB5075UW	NZ_CP008706.1	1782121	1782124	+	as-ABUW_RS08690	as-ABUW_RS08690	AB5075UW	NZ_CP008706.1	3495800	3495801	-	sRNA97	csrB	14	1	64506	7346515	1594.44	2.86901e-22	as	sRNA
367	AB5075UW	NZ_CP008706.1	3570461	3570529	-	sRNA99	sRNA99	AB5075UW	NZ_CP008706.1	3062441	3062473	-	ABUW_RS14735	ABUW_RS14735	14	495256	8	6915758	24.437	9.10145e-06	sRNA	CDS
368	AB5075UW	NZ_CP008706.1	3495854	3495868	-	sRNA97	csrB	AB5075UW	NZ_CP008706.1	1715566	1715602	+	as-ABUW_RS08350	as-ABUW_RS08350	14	72850	8	7338164	176.277	3.14438e-17	sRNA	as
369	AB5075UW	NZ_CP008706.1	2522412	2522840	-	ABUW_RS12300	ABUW_RS12300	AB5075UW	NZ_CP008706.1	3051642	3051651	+	sRNA90	sabS	14	370	1819	7408833	154.114	5.1524e-20	CDS	sRNA
370	AB5075UW	NZ_CP008706.1	2231895	2231902	-	ABUW_RS10900	rpsA	AB5075UW	NZ_CP008706.1	776729	776730	-	as-sRNA_ABUW_RS20565	as-sRNA_ABUW_RS20565	14	57	2918	7408047	623.55	7.0678e-28	CDS	sRNA	RNA2
371	AB5075UW	NZ_CP008706.1	2424399	2424684	-	ABUW_RS11855	katE	AB5075UW	NZ_CP008706.1	395422	395423	-	3-sRNA_ABUW_RS01825	ABUW_RS01825-3'	14	215	37647	7373160	12.753	3.0904e-05	CDS	sRNA	RNA2
372	AB5075UW	NZ_CP008706.1	3570461	3570496	-	sRNA99	sRNA99	AB5075UW	NZ_CP008706.1	557492	557495	+	ig-sRNA_ABUW_RS02735-RS02740	ig-sRNA_ABUW_RS02735-RS02740	13	272937	28	7138058	12.1424	0.00205532	sRNA	sRNA	RNA2
373	AB5075UW	NZ_CP008706.1	492363	492363	+	ABUW_RS02360	ABUW_RS02360	AB5075UW	NZ_CP008706.1	3677139	3677139	+	sRNA103	sRNA103	13	0	438998	6972025	inf	1.48613e-10	CDS	sRNA
374	AB5075UW	NZ_CP008706.1	1382855	1382875	+	ABUW_RS06670	ABUW_RS06670	AB5075UW	NZ_CP008706.1	2687482	2687488	-	sRNA76	sRNA76	13	72	46580	7364371	28.5461	1.55988e-08	CDS	sRNA
375	AB5075UW	NZ_CP008706.1	199710	199716	-	ABUW_RS00895	ABUW_RS00895	AB5075UW	NZ_CP008706.1	1456629	1456671	-	ABUW_RS07145	ABUW_RS07145	13	240	70	7410713	5734.48	4.43477e-38	CDS	CDS
376	AB5075UW	NZ_CP008706.1	3570455	3570474	-	sRNA99	sRNA99	AB5075UW	NZ_CP008706.1	3593159	3593161	+	ABUW_RS17195	ABUW_RS17195	13	272937	38	7138048	8.94699	0.0393156	sRNA	CDS
377	AB5075UW	NZ_CP008706.1	236912	236912	+	sRNA8	sRNA8	AB5075UW	NZ_CP008706.1	1366021	1366021	+	ABUW_RS06595-3'	3-utrABUW_RS06595	13	10530	127	7400366	71.939	7.91345e-14	sRNA	3
378	AB5075UW	NZ_CP008706.1	2666299	2666299	-	3-sRNA_ABUW_RS12975	ABUW_RS12975-3'	AB5075UW	NZ_CP008706.1	154855	154855	-	sRNA2	sRNA2	13	47892	250	7362881	7.99444	0.0352892	sRNA	sRNA	RNA1
379	AB5075UW	NZ_CP008706.1	2428772	2428787	+	ABUW_RS11870	ABUW_RS11870	AB5075UW	NZ_CP008706.1	3077162	3077162	-	ABUW_RS14810	rhtC	13	447	16	7410560	13470	1.55861e-41	CDS	CDS
380	AB5075UW	NZ_CP008706.1	3495872	3495881	-	sRNA97	csrB	AB5075UW	NZ_CP008706.1	3238673	3238680	+	ABUW_RS15570-3'	3-utr-ABUW_RS15570	13	72851	30	7338142	43.6488	2.99209e-10	sRNA	3
381	AB5075UW	NZ_CP008706.1	843356	843356	-	ABUW_RS04230-5'	5-utr_rpoD	AB5075UW	NZ_CP008706.1	861838	861838	-	sRNA21	aar	13	0	1761437	5649586	inf	0.0103812	5	sRNA
382	AB5075UW	NZ_CP008706.1	3570913	3570913	-	sRNA100	sRNA100	AB5075UW	NZ_CP008706.1	3716350	3716350	-	as-ABUW_RS17805	as-ABUW_RS17805	13	206955	13	7204055	34.8098	6.24285e-08	sRNA	as
383	AB5075UW	NZ_CP008706.1	3389824	3389824	+	ABUWs072	art66	AB5075UW	NZ_CP008706.1	861836	861836	-	sRNA21	aar	13	0	1761437	5649586	inf	0.0103812	sRNA	sRNA
384	AB5075UW	NZ_CP008706.1	2705627	2705627	-	ABUW_RS13190	hrpA	AB5075UW	NZ_CP008706.1	3441680	3441680	+	3-sRNA_ABUW_RS16505	ptaZ	13	0	4344	7406679	inf	1.32315e-36	CDS	sRNA	RNA2
385	AB5075UW	NZ_CP008706.1	2425886	2425886	-	ABUW_RS11855	katE	AB5075UW	NZ_CP008706.1	3636974	3636974	+	sRNA102	sRNA102	13	22	196726	7214275	21.6696	3.72751e-06	CDS	sRNA
386	AB5075UW	NZ_CP008706.1	3570474	3570474	-	sRNA99	sRNA99	AB5075UW	NZ_CP008706.1	1088034	1088037	+	ABUW_RS05275-5'	5-utr_icd	13	272937	5	7138081	67.9974	2.21951e-09	sRNA	5
387	AB5075UW	NZ_CP008706.1	3165937	3165937	-	ABUW_RS15245	ABUW_RS15245	AB5075UW	NZ_CP008706.1	3783247	3783247	-	sRNA105	sRNA105	13	83	52793	7358147	21.8302	3.81322e-07	CDS	sRNA
388	AB5075UW	NZ_CP008706.1	2795201	2795210	-	ABUW_RS13590	ABUW_RS13590	AB5075UW	NZ_CP008706.1	1326468	1326468	+	ABUW_RS06415-3'	3-utr_ABUW_RS06415	13	164	59	7410800	9956.63	4.98559e-41	CDS	3
389	AB5075UW	NZ_CP008706.1	696094	696094	-	ABUW_RS03380	ABUW_RS03380	AB5075UW	NZ_CP008706.1	3099137	3099137	-	ABUW_RS14905	tRNA-Met	13	688	5374	7404961	26.0363	1.86891e-08	CDS	tRNA
390	AB5075UW	NZ_CP008706.1	2130849	2130885	-	ABUWs039	art36	AB5075UW	NZ_CP008706.1	296025	296028	-	ABUW_RS01365	gltX	13	35528	5	7375490	539.751	7.97403e-21	sRNA	CDS
391	AB5075UW	NZ_CP008706.1	3621452	3621495	+	sRNA101	sRNA101	AB5075UW	NZ_CP008706.1	3794617	3794618	-	ABUW_RS18190	atpE	13	304	42	7410677	7545.33	2.43477e-39	sRNA	CDS
392	AB5075UW	NZ_CP008706.1	3646080	3646080	-	ABUW_RS17460	ABUW_RS17460	AB5075UW	NZ_CP008706.1	2588133	2588133	-	ABUW_RS12605	ABUW_RS12605	13	87	12	7410924	92281.6	1.52093e-51	CDS	CDS
393	AB5075UW	NZ_CP008706.1	2428739	2428739	+	ABUW_RS11870	ABUW_RS11870	AB5075UW	NZ_CP008706.1	1761150	1761150	-	ABUW_RS08590	ABUW_RS08590	13	447	84	7410492	2565.69	1.06641e-33	CDS	CDS
394	AB5075UW	NZ_CP008706.1	3311930	3311974	+	ABUW_RS15920	ABUW_RS15920	AB5075UW	NZ_CP008706.1	3051621	3051671	+	sRNA90	sabS	13	596	1820	7408607	88.7896	3.26036e-15	CDS	sRNA
395	AB5075UW	NZ_CP008706.1	1998847	1998859	-	ig-ABUW_RS09720-ABUW_RS09725	ig-ABUW_RS09720-ABUW_RS09725	AB5075UW	NZ_CP008706.1	925343	925345	+	ig-sRNA_ABUW_RS04505-RS04510	ig-sRNA_groL-dgkA	13	2179	1194	7407650	37.0137	2.15608e-10	ig	sRNA	RNA2
396	AB5075UW	NZ_CP008706.1	3184652	3184652	-	ABUW_RS15330	ABUW_RS15330	AB5075UW	NZ_CP008706.1	1456326	1456326	-	ABUW_RS07145-3'	3-utr_ABUW_RS07145	13	325	20652	7390046	14.3135	3.40122e-05	CDS	3
397	AB5075UW	NZ_CP008706.1	2710524	2710530	+	ABUW_RS13220	ABUW_RS13220	AB5075UW	NZ_CP008706.1	2221485	2221486	+	3-sRNA_ABUW_RS10850	ABUW_RS10850-3'	13	641	474	7409908	317.044	2.67446e-22	CDS	sRNA	RNA2
398	AB5075UW	NZ_CP008706.1	3965532	3965551	+	ABUW_RS18980	ABUW_RS18980	AB5075UW	NZ_CP008706.1	1308135	1308140	+	3-sRNA_ABUW_RS06280	ABUW_RS06280-3'	13	439	11836	7398748	18.5111	1.37833e-06	CDS	sRNA	RNA2
399	AB5075UW	NZ_CP008706.1	3495861	3495875	-	sRNA97	csrB	AB5075UW	NZ_CP008706.1	2619003	2619011	-	ABUW_RS12725	ABUW_RS12725	13	72851	9	7338163	145.497	4.93226e-15	sRNA	CDS
400	AB5075UW	NZ_CP008706.1	3173783	3173787	-	ABUW_RS15280	ABUW_RS15280	AB5075UW	NZ_CP008706.1	3570847	3570852	-	sRNA100	sRNA100	13	26	254987	7156010	14.0321	0.000445346	CDS	sRNA
401	AB5075UW	NZ_CP008706.1	2428837	2428837	+	ABUW_RS11870	ABUW_RS11870	AB5075UW	NZ_CP008706.1	921796	921796	+	ABUW_RS04495	ABUW_RS04495	13	1196	0	7409827	inf	7.30095e-44	CDS	CDS
402	AB5075UW	NZ_CP008706.1	455956	456000	-	ABUW_RS02175	ABUW_RS02175	AB5075UW	NZ_CP008706.1	3677082	3677087	+	sRNA103	sRNA103	13	111	3076	7407836	282.05	1.9741e-21	CDS	sRNA
403	AB5075UW	NZ_CP008706.1	3495858	3495858	-	sRNA97	csrB	AB5075UW	NZ_CP008706.1	1483513	1483513	-	ABUW_RS07295	proP	13	72851	30	7338142	43.6488	2.99209e-10	sRNA	CDS
404	AB5075UW	NZ_CP008706.1	2424405	2424405	-	ABUW_RS11855	katE	AB5075UW	NZ_CP008706.1	3570846	3570846	-	sRNA100	sRNA100	13	36	254987	7156000	10.1343	0.0104248	CDS	sRNA
405	AB5075UW	NZ_CP008706.1	1860533	1860533	+	ABUW_RS09075	ABUW_RS09075	AB5075UW	NZ_CP008706.1	1829220	1829220	+	int-sRNA_ABUW_RS08920	int-sRNA_ABUW_RS08920	13	7	5690	7405326	2417	3.39312e-30	CDS	sRNA	RNA2
406	AB5075UW	NZ_CP008706.1	629516	629516	-	ABUW_RS03090	ABUW_RS03090	AB5075UW	NZ_CP008706.1	3547676	3547676	-	ABUW_RS17025	murI	13	28	4	7410991	860204	1.72509e-60	CDS	CDS
407	AB5075UW	NZ_CP008706.1	613569	613569	+	ABUW_RS03010	ABUW_RS03010	AB5075UW	NZ_CP008706.1	861838	861838	-	sRNA21	aar	13	0	1761437	5649586	inf	0.0103812	CDS	sRNA
408	AB5075UW	NZ_CP008706.1	168800	168800	+	as-ABUW_RS00760	as-ABUW_RS00760	AB5075UW	NZ_CP008706.1	3495798	3495798	-	sRNA97	csrB	13	16	20199	7390808	297.294	4.02931e-20	as	sRNA
409	AB5075UW	NZ_CP008706.1	3495877	3495877	-	sRNA97	csrB	AB5075UW	NZ_CP008706.1	1426909	1426909	+	ig-ABUW_RS06980-ABUW_RS06990	ig-ABUW_RS06980-ABUW_RS06990	13	72851	35	7338137	37.4133	1.50759e-09	sRNA	ig
410	AB5075UW	NZ_CP008706.1	200119	200119	-	ABUW_RS00895	ABUW_RS00895	AB5075UW	NZ_CP008706.1	563038	563038	+	ABUW_RS02765	oxa23	13	24	78	7410921	51464.7	2.80911e-49	CDS	CDS
411	AB5075UW	NZ_CP008706.1	3570509	3570535	-	sRNA99	sRNA99	AB5075UW	NZ_CP008706.1	2084935	2084976	-	ABUW_RS10205-5'	5-utr_ABUW_RS10205	13	222307	43	7188673	9.77621	0.0120543	sRNA	5
412	AB5075UW	NZ_CP008706.1	3183808	3183947	-	ABUW_RS15330	ABUW_RS15330	AB5075UW	NZ_CP008706.1	2428801	2428889	+	ABUW_RS11870	ABUW_RS11870	13	230	288	7410505	1454.36	1.00075e-30	CDS	CDS
413	AB5075UW	NZ_CP008706.1	957254	957274	-	ABUW_RS04655	ABUW_RS04655	AB5075UW	NZ_CP008706.1	3570403	3570847	-	sRNA99	sRNA99	13	11	485474	6925538	16.8592	0.000688945	CDS	sRNA
414	AB5075UW	NZ_CP008706.1	370486	370488	+	ABUW_RS01710	ABUW_RS01710	AB5075UW	NZ_CP008706.1	3495797	3495806	-	sRNA97	csrB	13	168	64507	7346348	8.81249	0.013166	CDS	sRNA
415	AB5075UW	NZ_CP008706.1	2209462	2209506	+	as-ABUW_RS10810	as-ABUW_RS10810	AB5075UW	NZ_CP008706.1	2687482	2687513	-	sRNA76	sRNA76	13	0	50500	7360523	inf	9.19441e-23	as	sRNA
416	AB5075UW	NZ_CP008706.1	1997559	1997559	-	ABUW_RS09710	ABUW_RS09710	AB5075UW	NZ_CP008706.1	504423	504423	-	ABUW_RS02415	ABUW_RS02415	12	2	0	7411022	inf	2.13408e-66	CDS	CDS
417	AB5075UW	NZ_CP008706.1	59599	59599	-	as-ABUW_RS00270	as-ABUW_RS00270	AB5075UW	NZ_CP008706.1	3051722	3051722	+	sRNA90	sabS	12	0	3500	7407524	inf	1.69167e-34	as	sRNA
418	AB5075UW	NZ_CP008706.1	2650444	2650444	-	as-ABUW_RS12875	as-ABUW_RS12875	p2AB5075	NZ_CP008708.1	5838	5838	+	ABUW_RS19615	znuD2	12	9	140	7410875	70579.8	1.40156e-45	as	CDS
419	AB5075UW	NZ_CP008706.1	2544643	2544646	-	sRNA65	AbsR25	AB5075UW	NZ_CP008706.1	1618920	1618922	-	3-sRNA_ABUW_RS07925	ABUW_RS07925-3'	12	271	11200	7399553	29.255	5.72497e-08	sRNA	sRNA	RNA2
420	AB5075UW	NZ_CP008706.1	3949773	3949773	-	as-ABUW_RS18900	as-ABUW_RS18900	AB5075UW	NZ_CP008706.1	3441687	3441687	+	3-sRNA_ABUW_RS16505	ptaZ	12	12	4345	7406667	1704.64	6.06329e-27	as	sRNA	RNA2
421	AB5075UW	NZ_CP008706.1	3631089	3631089	+	ABUW_RS17385	fadB	AB5075UW	NZ_CP008706.1	1307321	1307321	+	ig-sRNA_ABUW_RS06275-RS06280	ig-sRNA_ABUW_RS06275-06280	12	10	575221	6835793	14.2605	0.0197888	CDS	sRNA	RNA2
422	AB5075UW	NZ_CP008706.1	3495876	3495876	-	sRNA97	csrB	AB5075UW	NZ_CP008706.1	1058510	1058510	-	as-ABUW_RS05150	as-rarD	12	72852	70	7338102	17.2673	4.80064e-05	sRNA	as
423	AB5075UW	NZ_CP008706.1	423784	423784	+	ABUW_RS01950	ABUW_RS01950	AB5075UW	NZ_CP008706.1	58682	58682	-	ABUW_RS00260	ABUW_RS00260	12	23	1280	7409721	3020.27	8.36641e-31	CDS	CDS
424	AB5075UW	NZ_CP008706.1	2861583	2861583	+	ABUW_RS13845	ABUW_RS13845	AB5075UW	NZ_CP008706.1	3641857	3641857	-	3-sRNA_ABUW_RS17440	ompZ	12	0	624282	6786742	inf	1.71576e-07	CDS	sRNA	RNA2
425	AB5075UW	NZ_CP008706.1	3570503	3570503	-	sRNA99	sRNA99	AB5075UW	NZ_CP008706.1	533742	533742	-	ABUW_RS02580	ABUW_RS02580	12	222308	23	7188693	16.8713	0.000312539	sRNA	CDS
426	AB5075UW	NZ_CP008706.1	3369446	3369446	-	as-ABUW_RS16205	as-ABUW_RS16205	AB5075UW	NZ_CP008706.1	1307321	1307321	+	ig-sRNA_ABUW_RS06275-RS06280	ig-sRNA_ABUW_RS06275-06280	12	10	575221	6835793	14.2605	0.0197888	as	sRNA	RNA2
427	AB5075UW	NZ_CP008706.1	3495874	3495874	-	sRNA97	csrB	AB5075UW	NZ_CP008706.1	595232	595232	-	ABUW_RS02935	ABUW_RS02935	12	72852	0	7338172	inf	1.09545e-18	sRNA	CDS
428	p1AB5075	NZ_CP008707.1	31641	31641	-	ABUW_RS19280	ABUW_RS19280	AB5075UW	NZ_CP008706.1	924309	924309	+	ig-sRNA_ABUW_RS04505-RS04510	ig-sRNA_groL-dgkA	12	208	6	7410810	71257.8	8.60773e-45	CDS	sRNA	RNA2
429	AB5075UW	NZ_CP008706.1	80545	80545	+	ABUW_RS00370-5'	5_utr_hutC	AB5075UW	NZ_CP008706.1	3149040	3149040	-	3-sRNA_ABUW_RS15185	ABUW_RS15185-3'	12	35	3143	7407846	808.092	2.40367e-24	5	sRNA	RNA2
430	p2AB5075	NZ_CP008708.1	4632	4632	-	as-ABUW_RS19615	as-znuD2	AB5075UW	NZ_CP008706.1	2687522	2687522	-	sRNA76	sRNA76	12	17	3908	7407099	1337.91	3.262e-26	as	sRNA
431	AB5075UW	NZ_CP008706.1	2449077	2449085	+	ABUW_RS11960	ABUW_RS11960	AB5075UW	NZ_CP008706.1	2221485	2221486	+	3-sRNA_ABUW_RS10850	ABUW_RS10850-3'	12	13	475	7410536	14401	3.94955e-38	CDS	sRNA	RNA2
432	AB5075UW	NZ_CP008706.1	3495863	3495866	-	sRNA97	csrB	AB5075UW	NZ_CP008706.1	508759	508769	+	ABUW_RS02440	ABUW_RS02440	12	72852	6	7338166	201.454	1.92538e-14	sRNA	CDS
433	AB5075UW	NZ_CP008706.1	1130911	1130933	+	ABUW_RS05435	ABUW_RS05435	AB5075UW	NZ_CP008706.1	3570400	3570400	-	sRNA99	sRNA99	12	2451	1423	7407150	25.485	7.79871e-08	CDS	sRNA
434	AB5075UW	NZ_CP008706.1	1125920	1125920	-	ABUW_RS05420	ABUW_RS05420	AB5075UW	NZ_CP008706.1	2261081	2261081	-	sRNA54	sRNA54	12	0	400309	7010715	inf	8.29203e-10	CDS	sRNA
435	p1AB5075	NZ_CP008707.1	37669	37669	-	ABUW_RS19315-5'	5-utr_aadB	p1AB5075	NZ_CP008707.1	72480	72480	+	ABUW_RS19540	ABUW_RS19540	12	1076	13	7409935	6356.82	6.57979e-34	5	CDS
436	AB5075UW	NZ_CP008706.1	3806223	3806223	-	ABUW_RS18250	ABUW_RS18250	AB5075UW	NZ_CP008706.1	861835	861835	-	sRNA21	aar	12	0	1761438	5649586	inf	0.0436777	CDS	sRNA
437	AB5075UW	NZ_CP008706.1	3766149	3766149	+	sRNA104	sRNA104	AB5075UW	NZ_CP008706.1	2978946	2978946	+	ABUW_RS14395-3'	3-utr_ABUW_RS14395	12	4604	69	7406351	279.77	3.07035e-19	sRNA	3
438	AB5075UW	NZ_CP008706.1	2046834	2046874	-	ig-ABUW_RS10025-ABUW_RS10035	ig-ABUW_RS10025-ABUW_RS10035	AB5075UW	NZ_CP008706.1	1307272	1307275	+	ig-sRNA_ABUW_RS06275-RS06280	ig-sRNA_ABUW_RS06275-06280	12	514	6317	7404193	27.3643	1.10261e-07	ig	sRNA	RNA2
439	AB5075UW	NZ_CP008706.1	1592852	1592852	+	ABUW_RS07790	ABUW_RS07790	AB5075UW	NZ_CP008706.1	861836	861836	-	sRNA21	aar	12	0	1761438	5649586	inf	0.0436777	CDS	sRNA
440	AB5075UW	NZ_CP008706.1	3112350	3112350	-	ABUW_RS14975	pgeF	AB5075UW	NZ_CP008706.1	3783243	3783243	-	sRNA105	sRNA105	12	0	52794	7358230	inf	2.29873e-20	CDS	sRNA
441	p1AB5075	NZ_CP008707.1	37107	37169	-	ABUW_RS19315	aadB	p1AB5075	NZ_CP008707.1	83463	83475	-	ig-sRNA_ABUW_RS19585-RS19030	ig-sRNA_ABUW_RS19585-19030	12	2894	1669	7406461	18.4008	9.72786e-06	CDS	sRNA	RNA2
442	AB5075UW	NZ_CP008706.1	456653	456659	-	ABUW_RS02175	ABUW_RS02175	AB5075UW	NZ_CP008706.1	3495861	3495871	-	sRNA97	csrB	12	4	44296	7366724	498.92	4.98232e-18	CDS	sRNA
443	AB5075UW	NZ_CP008706.1	627333	627333	+	ABUW_RS03075	ABUW_RS03075	AB5075UW	NZ_CP008706.1	2899918	2899918	+	ABUW_RS14045	ABUW_RS14045	12	0	12	7411012	inf	6.34162e-62	CDS	CDS
444	AB5075UW	NZ_CP008706.1	3570479	3570495	-	sRNA99	sRNA99	AB5075UW	NZ_CP008706.1	612153	612189	-	ABUW_RS03005-3'	3-utr_ABUW_RS03005	12	272938	16	7138070	19.6145	0.000146543	sRNA	3
445	AB5075UW	NZ_CP008706.1	1219355	1219355	+	ABUW_RS05800-5'	5-utr_basJ	AB5075UW	NZ_CP008706.1	3441686	3441686	+	3-sRNA_ABUW_RS16505	ptaZ	12	0	4345	7406679	inf	2.25683e-33	5	sRNA	RNA2
446	AB5075UW	NZ_CP008706.1	3283696	3283696	-	ABUW_RS15795	ABUW_RS15795	AB5075UW	NZ_CP008706.1	3641861	3641861	-	3-sRNA_ABUW_RS17440	ompZ	12	0	624282	6786742	inf	1.71576e-07	CDS	sRNA	RNA2
447	AB5075UW	NZ_CP008706.1	3570502	3570502	-	sRNA99	sRNA99	AB5075UW	NZ_CP008706.1	526901	526901	-	ABUW_RS02530	ABUW_RS02530	12	222308	35	7188681	11.0868	0.0139963	sRNA	CDS
448	AB5075UW	NZ_CP008706.1	395590	395590	-	ABUW_RS01825	ABUW_RS01825	AB5075UW	NZ_CP008706.1	3165163	3165163	-	ABUW_RS15245	ABUW_RS15245	12	4842	12	7406170	1529.57	2.21823e-26	CDS	CDS
449	AB5075UW	NZ_CP008706.1	696035	696051	-	ABUW_RS03380	ABUW_RS03380	AB5075UW	NZ_CP008706.1	3051721	3051767	+	sRNA90	sabS	12	689	3500	7406835	36.8576	3.35056e-09	CDS	sRNA
450	AB5075UW	NZ_CP008706.1	3495899	3495899	-	sRNA97	csrB	AB5075UW	NZ_CP008706.1	3124316	3124316	+	ABUW_RS15050	panD	12	72852	0	7338172	inf	1.09545e-18	sRNA	CDS
451	AB5075UW	NZ_CP008706.1	1892140	1892146	+	ABUW_RS09210	ABUW_RS09210	AB5075UW	NZ_CP008706.1	3051698	3051698	+	sRNA90	sabS	12	312	1821	7408891	156.484	1.43897e-16	CDS	sRNA
452	AB5075UW	NZ_CP008706.1	1718606	1718615	+	ABUW_RS08380-5'	5-utr_ABUW_RS08380	p1AB5075	NZ_CP008707.1	10748	10756	+	ABUW_RS19125	ABUW_RS19125	12	1	68	7410955	1.30782e+06	1.83671e-53	5	CDS
453	AB5075UW	NZ_CP008706.1	3570493	3570493	-	sRNA99	sRNA99	p1AB5075	NZ_CP008707.1	7832	7832	-	ig-ABUW_RS19090-ABUW_RS19100	ig-ABUW_RS19090-ABUW_RS19100	12	272938	0	7138086	inf	8.36997e-12	sRNA	ig
454	AB5075UW	NZ_CP008706.1	3495855	3495855	-	sRNA97	csrB	AB5075UW	NZ_CP008706.1	1203390	1203390	-	as-ABUW_RS05740	as-bauB	12	72852	20	7338152	60.4361	2.06144e-10	sRNA	as
455	AB5075UW	NZ_CP008706.1	1961335	1961335	+	ABUW_RS09525	ABUW_RS09525	AB5075UW	NZ_CP008706.1	3570891	3570891	-	sRNA100	sRNA100	12	12	254988	7156024	28.0642	6.79541e-06	CDS	sRNA
456	AB5075UW	NZ_CP008706.1	3668550	3668550	-	ABUW_RS17570	ABUW_RS17570	AB5075UW	NZ_CP008706.1	2520084	2520084	-	ABUW_RS12290	ABUW_RS12290	12	71	209	7410744	5992.92	4.74059e-35	CDS	CDS
457	AB5075UW	NZ_CP008706.1	3646099	3646099	-	ABUW_RS17460	ABUW_RS17460	AB5075UW	NZ_CP008706.1	2379756	2379756	+	ABUW_RS11625	cydB	12	88	24	7410912	42107.5	3.08255e-44	CDS	CDS
458	AB5075UW	NZ_CP008706.1	1902580	1902584	-	ABUW_RS09260	ABUW_RS09260	AB5075UW	NZ_CP008706.1	2047011	2047013	-	ig-ABUW_RS10025-ABUW_RS10035	ig-ABUW_RS10025-ABUW_RS10035	12	40	9673	7401311	229.545	6.51318e-18	CDS	ig
459	AB5075UW	NZ_CP008706.1	1520334	1520334	+	ig-ABUW_RS07485-ABUW_RS07490	ig-fis-ABUW_RS07490	AB5075UW	NZ_CP008706.1	3641861	3641861	-	3-sRNA_ABUW_RS17440	ompZ	12	0	624282	6786742	inf	1.71576e-07	ig	sRNA	RNA2
460	AB5075UW	NZ_CP008706.1	2429041	2429041	+	ABUW_RS11870-3'	3-utr_ABUW_RS11870	AB5075UW	NZ_CP008706.1	3109291	3109291	-	ABUW_RS14950	tRNA-Met	12	3476	911	7406637	28.0675	7.80343e-08	3	tRNA
461	AB5075UW	NZ_CP008706.1	3570481	3570481	-	sRNA99	sRNA99	AB5075UW	NZ_CP008706.1	3423337	3423337	+	as-ABUW_RS16445	as-ABUW_RS16445	12	272938	7	7138079	44.8333	3.3111e-07	sRNA	as
462	AB5075UW	NZ_CP008706.1	1767290	1767290	-	ABUW_RS08620	ABUW_RS08620	AB5075UW	NZ_CP008706.1	2342139	2342139	+	3-sRNA_ABUW_RS11470	ABUW_RS11470_3'	12	28	146681	7264315	21.2248	1.62122e-05	CDS	sRNA	RNA2
463	AB5075UW	NZ_CP008706.1	3033483	3033483	-	ABUW_RS14590	ABUW_RS14590	AB5075UW	NZ_CP008706.1	3641861	3641861	-	3-sRNA_ABUW_RS17440	ompZ	12	8	624282	6786734	16.3069	0.0113243	CDS	sRNA	RNA2
464	AB5075UW	NZ_CP008706.1	2142664	2142664	-	ABUW_RS10500	ABUW_RS10500	AB5075UW	NZ_CP008706.1	2618918	2618918	-	ABUW_RS12725	ABUW_RS12725	12	18	295	7410711	16747.4	2.38579e-39	CDS	CDS
465	AB5075UW	NZ_CP008706.1	1307631	1307634	+	ABUW_RS06280	ABUW_RS06280	AB5075UW	NZ_CP008706.1	2670748	2670751	-	ABUW_RS13010	ABUW_RS13010	12	199	26	7410799	17187.8	7.50106e-40	CDS	CDS
466	AB5075UW	NZ_CP008706.1	110682	110682	+	ABUW_RS00485	aciT	AB5075UW	NZ_CP008706.1	1905029	1905029	-	ABUW_RS09275	ABUW_RS09275	12	523	52	7410449	3269.8	7.78167e-32	CDS	CDS
467	AB5075UW	NZ_CP008706.1	2706704	2706706	+	ABUW_RS13195	ahpC	AB5075UW	NZ_CP008706.1	2687482	2687524	-	sRNA76	sRNA76	12	41	50501	7360482	42.6583	2.77965e-09	CDS	sRNA
468	AB5075UW	NZ_CP008706.1	3943186	3943190	-	ABUW_RS18870	ABUW_RS18870	AB5075UW	NZ_CP008706.1	3051670	3051767	+	sRNA90	sabS	12	29	5333	7405662	574.613	2.03715e-22	CDS	sRNA
469	AB5075UW	NZ_CP008706.1	3077114	3077355	-	ABUW_RS14810	rhtC	AB5075UW	NZ_CP008706.1	2429433	2429474	+	ABUW_RS11875-3'	3-utr_surA1	12	88	2559	7408377	394.777	4.06511e-21	CDS	3
470	p1AB5075	NZ_CP008707.1	31189	31372	-	ABUW_RS19280	ABUW_RS19280	AB5075UW	NZ_CP008706.1	1308140	1308141	+	3-sRNA_ABUW_RS06280	ABUW_RS06280-3'	12	372	11837	7398815	20.1632	3.88913e-06	CDS	sRNA	RNA2
471	AB5075UW	NZ_CP008706.1	3570533	3570981	-	sRNA99	sRNA99	AB5075UW	NZ_CP008706.1	468453	468461	-	ABUW_RS02240	ABUW_RS02240	12	657600	7	6753417	17.6054	0.0088797	sRNA	CDS
472	AB5075UW	NZ_CP008706.1	2285251	2285261	-	ABUW_RS20510-5'	5-utr_ABUW_RS20510	AB5075UW	NZ_CP008706.1	3051698	3051701	+	sRNA90	sabS	12	63	5333	7405628	264.503	6.58715e-19	5	sRNA
473	AB5075UW	NZ_CP008706.1	1522596	1522604	-	ABUW_RS07500	ABUW_RS07500	AB5075UW	NZ_CP008706.1	2221480	2221486	+	3-sRNA_ABUW_RS10850	ABUW_RS10850-3'	12	385	475	7410164	486.245	2.01003e-22	CDS	sRNA	RNA2
474	p3AB5075	NZ_CP008709.1	1493	1527	+	ABUW_RS19645-5'	5-utr_ABUW_RS19645	AB5075UW	NZ_CP008706.1	1308140	1308141	+	3-sRNA_ABUW_RS06280	ABUW_RS06280-3'	12	431	11837	7398756	17.4029	2.02854e-05	5	sRNA	RNA2
475	AB5075UW	NZ_CP008706.1	3381811	3381887	-	ABUW_RS16255	acnA	AB5075UW	NZ_CP008706.1	3495796	3495870	-	sRNA97	csrB	12	67	64508	7346449	20.3972	7.59829e-06	CDS	sRNA
476	AB5075UW	NZ_CP008706.1	3842520	3842520	-	ABUW_RS18410	ABUW_RS18410	AB5075UW	NZ_CP008706.1	563040	563040	+	ABUW_RS02765	oxa23	11	19	80	7410926	53631.7	3.74358e-41	CDS	CDS
477	AB5075UW	NZ_CP008706.1	1918141	1918141	+	ABUW_RS09350	ABUW_RS09350	AB5075UW	NZ_CP008706.1	1861750	1861750	+	ABUW_RS09080	ABUW_RS09080	11	72	133	7410820	8512.85	2.18311e-33	CDS	3
478	p1AB5075	NZ_CP008707.1	29404	29408	+	ig-ABUW_RS19265-ABUW_RS19270	ig-qacE∆1-dfrA7	AB5075UW	NZ_CP008706.1	3570846	3570846	-	sRNA100	sRNA100	11	0	254989	7156036	inf	1.07537e-10	ig	sRNA
479	AB5075UW	NZ_CP008706.1	2499294	2499294	-	ABUW_RS12185	ABUW_RS12185	AB5075UW	NZ_CP008706.1	2138792	2138792	-	3-sRNA_ABUW_RS10475	ABUW_RS10475-3'	11	0	962	7410063	inf	2.53696e-37	CDS	sRNA	RNA2
480	AB5075UW	NZ_CP008706.1	505993	505994	-	ABUW_RS02425	rplM	AB5075UW	NZ_CP008706.1	1305333	1305366	+	ABUWs022	art20	11	95	1572	7409358	545.754	1.49586e-20	CDS	sRNA
481	AB5075UW	NZ_CP008706.1	1598597	1598599	+	ABUW_RS07825	ABUW_RS07825	AB5075UW	NZ_CP008706.1	3677132	3677136	+	sRNA103	sRNA103	11	0	439000	6972025	inf	4.23531e-08	CDS	sRNA
482	AB5075UW	NZ_CP008706.1	3570952	3570952	-	sRNA100	sRNA100	AB5075UW	NZ_CP008706.1	57432	57432	-	ABUW_RS00250	ABUW_RS00250	11	206957	0	7204068	inf	1.07794e-11	sRNA	CDS
483	AB5075UW	NZ_CP008706.1	799936	799936	-	ABUW_RS04035	ABUW_RS04035	AB5075UW	NZ_CP008706.1	3570959	3570959	-	sRNA100	sRNA100	11	1	144913	7266111	551.553	2.53172e-12	CDS	sRNA
484	AB5075UW	NZ_CP008706.1	776772	776791	-	as-sRNA_ABUW_RS20565	as-sRNA_ABUW_RS20565	AB5075UW	NZ_CP008706.1	1746867	1746873	-	ABUW_RS08515	recA	11	2867	257	7407901	110.593	3.80046e-13	as	CDS
485	AB5075UW	NZ_CP008706.1	3466230	3466230	+	ABUW_RS16610	lgt	AB5075UW	NZ_CP008706.1	1618921	1618921	-	3-sRNA_ABUW_RS07925	ABUW_RS07925-3'	11	13	11201	7399811	559.002	3.11556e-19	CDS	sRNA	RNA2
486	AB5075UW	NZ_CP008706.1	2428873	2428873	+	ABUW_RS11870	ABUW_RS11870	AB5075UW	NZ_CP008706.1	3196930	3196930	-	ABUW_RS15400	nuoH	11	1198	13	7409814	5233.59	6.96655e-30	CDS	CDS
487	AB5075UW	NZ_CP008706.1	3362466	3362472	-	ABUW_RS16155	copA2	AB5075UW	NZ_CP008706.1	2875876	2875877	+	sRNA86	sRNA86	11	34	469	7410522	5111.99	1.02063e-30	CDS	sRNA
488	AB5075UW	NZ_CP008706.1	1758214	1758214	-	ig-ABUW_RS08575-ABUW_RS08580	ig-ABUW_RS08575-ABUW_RS08580	AB5075UW	NZ_CP008706.1	2172652	2172652	-	ABUW_RS10635	ABUW_RS10635	11	201	51	7410773	7952.25	5.50011e-33	ig	CDS
489	AB5075UW	NZ_CP008706.1	2041625	2041625	-	ABUW_RS10005	ABUW_RS10005	AB5075UW	NZ_CP008706.1	2955476	2955476	-	ig-sRNA_ABUW_RS14270-RS14275	ig-sRNA_ABUW_RS14270-RS14275	11	2208	410	7408407	90.0191	3.2868e-12	CDS	sRNA	RNA2
490	AB5075UW	NZ_CP008706.1	3713439	3713439	-	ABUW_RS17785	ribD	AB5075UW	NZ_CP008706.1	3641861	3641861	-	3-sRNA_ABUW_RS17440	ompZ	11	0	624283	6786742	inf	2.03682e-06	CDS	sRNA	RNA2
491	AB5075UW	NZ_CP008706.1	1161573	1161573	-	ABUW_RS05570	ABUW_RS05570	AB5075UW	NZ_CP008706.1	3570476	3570476	-	sRNA99	sRNA99	11	0	227883	7183142	inf	3.12368e-11	CDS	sRNA
492	AB5075UW	NZ_CP008706.1	1456701	1456701	-	ABUW_RS07145	ABUW_RS07145	AB5075UW	NZ_CP008706.1	1018822	1018822	+	ABUW_RS04920	ABUW_RS04920	11	20	12	7410993	339671	1.65804e-48	CDS	CDS
493	AB5075UW	NZ_CP008706.1	3481875	3481875	-	ABUW_RS16710	ABUW_RS16710	AB5075UW	NZ_CP008706.1	3641897	3641897	-	3-sRNA_ABUW_RS17440	ompZ	11	0	624283	6786742	inf	2.03682e-06	CDS	sRNA	RNA2
494	AB5075UW	NZ_CP008706.1	3168107	3168146	-	ABUW_RS15250	ABUW_RS15250	AB5075UW	NZ_CP008706.1	3570846	3570846	-	sRNA100	sRNA100	11	9	254989	7156027	34.3005	1.354e-05	CDS	sRNA
495	AB5075UW	NZ_CP008706.1	2526093	2526093	-	ABUW_RS12325	paaA	AB5075UW	NZ_CP008706.1	1308139	1308139	+	3-sRNA_ABUW_RS06280	ABUW_RS06280-3'	11	45	11838	7399142	152.786	3.25434e-14	CDS	sRNA	RNA2
496	AB5075UW	NZ_CP008706.1	2511151	2511151	-	ABUW_RS12255	ABUW_RS12255	AB5075UW	NZ_CP008706.1	3677138	3677138	+	sRNA103	sRNA103	11	0	439000	6972025	inf	4.23531e-08	CDS	sRNA
497	AB5075UW	NZ_CP008706.1	2520219	2520294	-	ABUW_RS12290	ABUW_RS12290	AB5075UW	NZ_CP008706.1	3641910	3641923	-	3-sRNA_ABUW_RS17440	ompZ	11	116	41890	7369019	16.6815	0.000308789	CDS	sRNA	RNA2
498	AB5075UW	NZ_CP008706.1	3570528	3570528	-	sRNA99	sRNA99	AB5075UW	NZ_CP008706.1	1215945	1215945	-	as-ABUW_RS05780	as-barA	11	222309	0	7188716	inf	2.37885e-11	sRNA	as
499	AB5075UW	NZ_CP008706.1	1053847	1053856	-	ABUW_RS05135	ABUW_RS05135	AB5075UW	NZ_CP008706.1	861904	861911	-	sRNA21	aar	11	91	128	7410806	6998.53	1.60953e-32	CDS	sRNA
500	AB5075UW	NZ_CP008706.1	2130868	2130868	-	ABUWs039	art36	AB5075UW	NZ_CP008706.1	2521708	2521708	-	ABUW_RS12295	paaG	11	35530	159	7375336	14.3609	0.00127052	sRNA	CDS
501	AB5075UW	NZ_CP008706.1	445354	445354	+	ABUW_RS02125	rplQ	AB5075UW	NZ_CP008706.1	2034926	2034926	-	as-ABUW_RS09980	as-ABUW_RS09980	11	13	0	7411012	inf	3.61523e-56	CDS	as
502	AB5075UW	NZ_CP008706.1	675995	675995	+	ABUW_RS03310	ABUW_RS03310	AB5075UW	NZ_CP008706.1	3495806	3495806	-	sRNA97	csrB	11	4	44297	7366724	457.333	6.25264e-16	CDS	sRNA
503	AB5075UW	NZ_CP008706.1	1153244	1153244	+	ABUW_RS05540	ABUW_RS05540	AB5075UW	NZ_CP008706.1	3495795	3495795	-	sRNA97	csrB	11	83	20201	7390741	48.4875	4.66907e-09	CDS	sRNA
504	AB5075UW	NZ_CP008706.1	1340203	1340203	-	ABUWs024	art22	AB5075UW	NZ_CP008706.1	3183206	3183206	-	ABUW_RS20305	ABUW_RS20305	11	88	30	7410907	30878.8	5.7661e-39	sRNA	CDS
505	AB5075UW	NZ_CP008706.1	3495922	3495922	-	sRNA97	csrB	AB5075UW	NZ_CP008706.1	3225514	3225514	-	ABUW_RS15515-5'	5-utr_ABUW_RS15515	11	21617	63	7389345	59.6847	6.19058e-10	sRNA	5
506	AB5075UW	NZ_CP008706.1	481350	481355	+	ABUW_RS02300	ABUW_RS02300	AB5075UW	NZ_CP008706.1	1308134	1308139	+	3-sRNA_ABUW_RS06280	ABUW_RS06280-3'	11	93	11838	7399094	73.9282	4.5439e-11	CDS	sRNA	RNA2
507	AB5075UW	NZ_CP008706.1	1325100	1325100	+	ig-ABUW_RS6400-ABUW_RS06405	ig-ABUW_RS6400-ABUW_RS06405	AB5075UW	NZ_CP008706.1	2047011	2047011	-	ig-ABUW_RS10025-ABUW_RS10035	ig-ABUW_RS10025-ABUW_RS10035	11	141	9674	7401210	59.6857	3.70932e-10	ig	ig
508	AB5075UW	NZ_CP008706.1	3766150	3766150	+	sRNA104	sRNA104	AB5075UW	NZ_CP008706.1	1811391	1811391	+	ABUWs034	art31	11	4605	319	7406101	55.4577	6.48494e-10	sRNA	sRNA
509	AB5075UW	NZ_CP008706.1	3495922	3495922	-	sRNA97	csrB	AB5075UW	NZ_CP008706.1	2020217	2020217	+	ABUW_RS09885	ABUW_RS09885	11	21617	33	7389375	113.944	1.23079e-12	sRNA	CDS
510	AB5075UW	NZ_CP008706.1	2473598	2473598	+	ABUW_RS12065	ABUW_RS12065	AB5075UW	NZ_CP008706.1	3570904	3570904	-	sRNA100	sRNA100	11	8	144913	7266104	68.9441	1.40506e-08	CDS	sRNA
511	AB5075UW	NZ_CP008706.1	3570497	3570497	-	sRNA99	sRNA99	p1AB5075	NZ_CP008707.1	80611	80611	+	ABUW_RS19570	ABUW_RS19570	11	272939	12	7138074	23.9732	0.000203614	sRNA	CDS
512	AB5075UW	NZ_CP008706.1	175324	175324	+	ABUW_RS00780	ABUW_RS00780	AB5075UW	NZ_CP008706.1	1071324	1071324	-	as-ABUW_RS05210	as-wecB	11	44	0	7410981	inf	1.73297e-51	CDS	as
513	AB5075UW	NZ_CP008706.1	2045208	2045208	-	ABUW_RS10020	ABUW_RS10020	AB5075UW	NZ_CP008706.1	3570851	3570851	-	sRNA100	sRNA100	11	0	254989	7156036	inf	1.07537e-10	CDS	sRNA
514	AB5075UW	NZ_CP008706.1	3570496	3570496	-	sRNA99	sRNA99	AB5075UW	NZ_CP008706.1	634463	634463	-	ABUW_RS03105	ABUW_RS03105	11	272939	2	7138084	143.84	1.65503e-08	sRNA	CDS
515	AB5075UW	NZ_CP008706.1	3015217	3015217	-	ABUW_RS14540	ABUW_RS14540	AB5075UW	NZ_CP008706.1	1512368	1512368	-	ABUW_RS07450	ABUW_RS07450	11	0	736	7410289	inf	1.36179e-38	CDS	CDS
516	AB5075UW	NZ_CP008706.1	2046662	2046662	-	ig-ABUW_RS10025-ABUW_RS10035	ig-ABUW_RS10025-ABUW_RS10035	AB5075UW	NZ_CP008706.1	2194014	2194014	-	ABUW_RS10735	ABUW_RS10735	11	319	1391	7409315	183.676	1.45331e-15	ig	CDS
517	AB5075UW	NZ_CP008706.1	2130847	2130848	-	ABUWs039	art36	AB5075UW	NZ_CP008706.1	1607825	1607825	-	ABUW_RS07880	ABUW_RS07880	11	35530	10	7375485	228.343	1.39754e-14	sRNA	CDS
518	AB5075UW	NZ_CP008706.1	1905083	1905083	-	ABUW_RS09275	ABUW_RS09275	AB5075UW	NZ_CP008706.1	2540987	2540987	-	ABUW_RS12390-3'	3-utr_ABUW_RS12390	11	26	357	7410642	8782.27	4.46648e-33	CDS	3
519	AB5075UW	NZ_CP008706.1	3495960	3495960	-	sRNA97	csrB	AB5075UW	NZ_CP008706.1	1935346	1935346	-	ABUW_RS09425	ABUW_RS09425	11	21617	45	7389363	83.5587	2.31411e-11	sRNA	CDS
520	p1AB5075	NZ_CP008707.1	9799	9799	+	ABUW_RS19115	ABUW_RS19115	AB5075UW	NZ_CP008706.1	3668399	3668399	-	ABUW_RS17570-3'	3-utr_ABUW_RS17570	11	3	57	7410965	476729	8.08196e-48	CDS	3
521	AB5075UW	NZ_CP008706.1	3250751	3250751	-	ABUW_RS15630	tRNA-Arg	AB5075UW	NZ_CP008706.1	1772916	1772916	-	3-sRNA_ABUW_RS08635	ABUW_RS08635-3'	11	3326	803	7406896	30.5064	3.56753e-07	tRNA	sRNA	RNA2
522	AB5075UW	NZ_CP008706.1	1829167	1829167	+	int-sRNA_ABUW_RS08920	int-sRNA_ABUW_RS08920	AB5075UW	NZ_CP008706.1	2317212	2317212	-	ABUW_RS11350	ABUW_RS11350	11	5549	32	7405444	458.753	3.17331e-19	CDS	CDS	RNA1
523	AB5075UW	NZ_CP008706.1	1018124	1018124	+	ABUW_RS04920	ABUW_RS04920	AB5075UW	NZ_CP008706.1	3495797	3495797	-	sRNA97	csrB	11	39	20201	7390785	103.192	2.81971e-12	CDS	sRNA
524	AB5075UW	NZ_CP008706.1	3495894	3495894	-	sRNA97	csrB	AB5075UW	NZ_CP008706.1	2859754	2859754	-	ABUW_RS13830	ABUW_RS13830	11	72853	22	7338150	50.3627	1.7675e-08	sRNA	CDS
525	AB5075UW	NZ_CP008706.1	2521833	2521833	-	ABUW_RS12300	ABUW_RS12300	AB5075UW	NZ_CP008706.1	1308135	1308135	+	3-sRNA_ABUW_RS06280	ABUW_RS06280-3'	11	124	11838	7399063	55.4459	8.71241e-10	CDS	sRNA	RNA2
526	AB5075UW	NZ_CP008706.1	1102525	1102525	+	ABUW_RS05335	cas1f	AB5075UW	NZ_CP008706.1	3677140	3677140	+	sRNA103	sRNA103	11	9	439000	6972016	19.4108	0.00430764	CDS	sRNA
527	AB5075UW	NZ_CP008706.1	2755001	2755001	-	as-ABUW_RS13420	as-ABUW_RS13420	AB5075UW	NZ_CP008706.1	3659281	3659281	-	ABUW_RS17510	tRNA-Trp	11	0	702	7410323	inf	8.12883e-39	as	tRNA
528	AB5075UW	NZ_CP008706.1	1904571	1904571	-	ABUW_RS09270	ABUW_RS09270	AB5075UW	NZ_CP008706.1	395421	395421	-	3-sRNA_ABUW_RS01825	ABUW_RS01825-3'	11	116	37650	7373259	18.5707	0.00010148	CDS	sRNA	RNA2
529	AB5075UW	NZ_CP008706.1	470388	470389	+	ABUW_RS02245	wrbA	AB5075UW	NZ_CP008706.1	3693934	3693934	-	as-sRNA_ABUW_RS17700	as-sRNA_ABUW_RS17700	11	0	171	7410854	inf	1.93488e-45	CDS	sRNA	RNA2
530	AB5075UW	NZ_CP008706.1	3742863	3742870	+	ABUW_RS17940	ABUW_RS17940	AB5075UW	NZ_CP008706.1	3570844	3570851	-	sRNA100	sRNA100	11	17	254989	7156019	18.1591	0.00134065	CDS	sRNA
531	AB5075UW	NZ_CP008706.1	3057915	3057915	-	sRNA91	sRNA91	AB5075UW	NZ_CP008706.1	386295	386295	+	as-ABUW_RS01785	as-ABUW_RS01785	11	15762	2	7395261	2580.51	4.2233e-22	sRNA	as
532	AB5075UW	NZ_CP008706.1	3570504	3570504	-	sRNA99	sRNA99	AB5075UW	NZ_CP008706.1	807036	807036	+	ABUW_RS04060	ABUW_RS04060	11	222309	9	7188707	39.5225	3.10941e-06	sRNA	CDS
533	AB5075UW	NZ_CP008706.1	3570446	3570453	-	sRNA99	sRNA99	AB5075UW	NZ_CP008706.1	175911	175912	+	ABUW_RS00785	ABUW_RS00785	11	272939	5	7138081	57.5359	8.36146e-07	sRNA	CDS
534	AB5075UW	NZ_CP008706.1	777831	777836	-	ABUWs015	art14	AB5075UW	NZ_CP008706.1	3564251	3564268	+	ABUW_RS17100	ABUW_RS17100	11	159	11	7410855	46609.2	6.30256e-40	sRNA	CDS
535	AB5075UW	NZ_CP008706.1	1282793	1282793	-	ABUW_RS06065	ABUW_RS06065	AB5075UW	NZ_CP008706.1	3062068	3062068	-	ABUW_RS14730-3'	3-utr-ABUW_RS14730	11	374	170	7410481	1282.09	1.07761e-24	CDS	3
536	AB5075UW	NZ_CP008706.1	3495866	3495866	-	sRNA97	csrB	AB5075UW	NZ_CP008706.1	567684	567684	-	ABUW_RS02790	ABUW_RS02790	11	72853	6	7338166	184.664	1.30624e-12	sRNA	CDS
537	AB5075UW	NZ_CP008706.1	3570845	3570890	+	as-sRNA100	as-sRNA100	AB5075UW	NZ_CP008706.1	3570846	3570888	-	sRNA100	sRNA100	11	0	254989	7156036	inf	1.07537e-10	as	sRNA
538	AB5075UW	NZ_CP008706.1	3495875	3495875	-	sRNA97	csrB	AB5075UW	NZ_CP008706.1	1904717	1904717	-	ABUW_RS09270	ABUW_RS09270	11	72853	43	7338129	25.7669	7.23149e-06	sRNA	CDS
539	AB5075UW	NZ_CP008706.1	1993131	1993131	-	as-ABUW_RS09680	as-ABUW_RS09680	AB5075UW	NZ_CP008706.1	2875950	2875950	+	sRNA86	sRNA86	11	1	36316	7374708	2233.78	6.29221e-19	as	sRNA
540	AB5075UW	NZ_CP008706.1	395901	395901	+	ABUW_RS01380-5'	5-utr_ABUW_RS01380	p1AB5075	NZ_CP008707.1	31664	31664	-	ABUW_RS19280	ABUW_RS19280	11	18	102	7410905	44400.8	2.9125e-40	5	CDS
541	AB5075UW	NZ_CP008706.1	377641	377641	+	ABUW_RS01735	astB	AB5075UW	NZ_CP008706.1	266583	266583	+	3-sRNA_ABUW_RS01235	3-ETS_tRNA-Phe	11	56	12416	7398553	117.05	4.64915e-13	CDS	tRNA
542	AB5075UW	NZ_CP008706.1	3495894	3495895	-	sRNA97	csrB	AB5075UW	NZ_CP008706.1	2265696	2265696	+	ABUW_RS11090	ABUW_RS11090	11	72853	73	7338099	15.1777	0.00107061	sRNA	CDS
543	AB5075UW	NZ_CP008706.1	3495865	3495875	-	sRNA97	csrB	p1AB5075	NZ_CP008707.1	3175	3177	-	as-ABUW_RS19045	as-ABUW_RS19045	11	72853	7	7338165	158.283	3.32864e-12	sRNA	as
544	AB5075UW	NZ_CP008706.1	2687570	2687570	-	sRNA76	sRNA76	AB5075UW	NZ_CP008706.1	309023	309023	-	ABUW_RS01420	ponA	11	55876	11	7355138	131.633	3.9358e-12	sRNA	CDS
545	AB5075UW	NZ_CP008706.1	2439305	2439305	+	ABUW_RS11930	ABUW_RS11930	AB5075UW	NZ_CP008706.1	3677140	3677140	+	sRNA103	sRNA103	11	0	439000	6972025	inf	4.23531e-08	CDS	sRNA
546	AB5075UW	NZ_CP008706.1	775010	775010	+	ABUW_RS03905	ABUW_RS03905	AB5075UW	NZ_CP008706.1	1297203	1297203	+	ABUWs020	art18	11	7	881	7410137	13217.4	3.08506e-33	CDS	sRNA
547	AB5075UW	NZ_CP008706.1	1141204	1141204	+	ABUW_RS05475	sohB	AB5075UW	NZ_CP008706.1	3570846	3570847	-	sRNA100	sRNA100	11	11	254989	7156025	28.0641	5.3345e-05	CDS	sRNA
548	AB5075UW	NZ_CP008706.1	3072143	3072152	-	ABUW_RS14775	ABUW_RS14775	AB5075UW	NZ_CP008706.1	330833	330867	-	3-sRNA_ABUW_RS01510	ABUW_RS01510-3'	11	9	9795	7401221	923.526	4.83228e-21	CDS	sRNA	RNA2
549	AB5075UW	NZ_CP008706.1	1662415	1662415	+	ABUW_RS08130	ABUW_RS08130	AB5075UW	NZ_CP008706.1	726151	726151	+	ABUW_RS20115	ABUW_RS20115	11	0	67	7410958	inf	1.12661e-49	CDS	CDS
550	AB5075UW	NZ_CP008706.1	3716290	3716297	-	ig-ABUW_RS17800-ABUW_RS17805	ig-glnK-ABUW_RS17805	AB5075UW	NZ_CP008706.1	1308139	1308141	+	3-sRNA_ABUW_RS06280	ABUW_RS06280-3'	11	160	11838	7399027	42.9704	1.21793e-08	ig	sRNA	RNA2
551	AB5075UW	NZ_CP008706.1	757292	757292	+	ABUW_RS03770	ABUW_RS03770	AB5075UW	NZ_CP008706.1	3482594	3482594	-	ABUW_RS16715	ABUW_RS16715	11	3	221	7410801	122954	1.08792e-41	CDS	CDS
552	AB5075UW	NZ_CP008706.1	2875876	2875876	+	sRNA86	sRNA86	AB5075UW	NZ_CP008706.1	1133571	1133584	+	ABUW_RS05450	ABUW_RS05450	11	26782	197	7384046	15.3949	0.000581499	sRNA	CDS
553	AB5075UW	NZ_CP008706.1	3570519	3570519	-	sRNA99	sRNA99	AB5075UW	NZ_CP008706.1	3374524	3374524	-	ABUW_RS16230	ABUW_RS16230	11	222309	0	7188716	inf	2.37885e-11	sRNA	CDS
554	AB5075UW	NZ_CP008706.1	1829165	1829165	+	int-sRNA_ABUW_RS08920	int-sRNA_ABUW_RS08920	AB5075UW	NZ_CP008706.1	2592778	2592778	+	ig-ABUW_RS20785-ABUW_RS12635	ig-ABUW_RS20785-ABUW_RS12635	11	5549	0	7405476	inf	5.63941e-29	CDS	ig	RNA1
555	AB5075UW	NZ_CP008706.1	696067	696067	-	ABUW_RS03380	ABUW_RS03380	AB5075UW	NZ_CP008706.1	2629247	2629247	-	ABUW_RS12765	ABUW_RS12765	11	690	0	7410335	inf	6.73539e-39	CDS	CDS
556	AB5075UW	NZ_CP008706.1	1152426	1152426	+	ABUW_RS05535	ABUW_RS05535	AB5075UW	NZ_CP008706.1	3570846	3570846	-	sRNA100	sRNA100	11	3	254989	7156033	102.902	3.55562e-08	CDS	sRNA
557	AB5075UW	NZ_CP008706.1	3142712	3142712	+	ABUW_RS15160	otsB	AB5075UW	NZ_CP008706.1	2544477	2544477	+	sRNA64	sRNA64	11	33	62101	7348891	39.4459	1.14446e-07	CDS	sRNA
558	AB5075UW	NZ_CP008706.1	233586	233586	-	sRNA7	sRNA7	AB5075UW	NZ_CP008706.1	3482346	3482346	-	ABUW_RS16715	ABUW_RS16715	11	4448	78	7406499	234.826	1.7372e-16	sRNA	CDS
559	AB5075UW	NZ_CP008706.1	2428748	2428748	+	ABUW_RS11870	ABUW_RS11870	AB5075UW	NZ_CP008706.1	1552778	1552778	-	ABUW_RS07640	ABUW_RS07640	11	449	18	7410558	10086.1	2.16934e-33	CDS	CDS
560	AB5075UW	NZ_CP008706.1	3642306	3642429	-	ABUW_RS17440	ABUW_RS17440	AB5075UW	NZ_CP008706.1	2152204	2152209	-	ABUW_RS10550-3'	3-utr_ABUW_RS10550	11	7022	26	7403977	446.091	6.26629e-19	CDS	3
561	AB5075UW	NZ_CP008706.1	698578	698702	+	ABUW_RS03405	tRNA-Asp	p1AB5075	NZ_CP008707.1	37273	37273	-	ABUW_RS19315	aadB	11	16627	489	7393909	10.0033	0.0392807	tRNA	CDS
562	AB5075UW	NZ_CP008706.1	2041690	2041762	-	ABUW_RS10005	ABUW_RS10005	AB5075UW	NZ_CP008706.1	2428778	2428800	+	ABUW_RS11870	ABUW_RS11870	11	5305	198	7405522	77.5529	1.92501e-11	CDS	CDS

## Sheet: Self Interactions EP
Number	RNA1 chromosome	RNA1 RefSeq chromosome	RNA1 from	RNA1 to	RNA1 Strand	RNA1 Gene	RNA1 name	RNA2 chromosome	RNA2 RefSeq chromosome	RNA2 from	RNA2 to	RNA2 Strand	RNA2 Gene	RNA2 name	Number of interactions	Other Interactions of RNA1	Other interactions of RNA2	Total other interactions	Odds Ratio	Fisher's exact test p-value
1	AB5075UW	NZ_CP008706.1	3279238	3279329	-	ABUW_RS15770	hisD	AB5075UW	NZ_CP008706.1	3278174	3278205	-	ABUW_RS15765	hisC	59	255	1293	15208244	2721.4	2.87402e-169
2	AB5075UW	NZ_CP008706.1	445028	445461	+	ABUW_RS02120	rpoA	AB5075UW	NZ_CP008706.1	443732	444167	+	ABUW_RS02115	rpsD	51	2010	1167	15206623	330.625	3.19609e-101
3	AB5075UW	NZ_CP008706.1	445330	445522	+	ABUW_RS02125	rplQ	AB5075UW	NZ_CP008706.1	443206	443525	+	ABUW_RS02105	rpsM	35	1022	986	15207808	528.21	2.58332e-75
4	AB5075UW	NZ_CP008706.1	3889027	3889197	-	ABUW_RS18610	ABUW_RS18610	AB5075UW	NZ_CP008706.1	3890251	3890659	-	ABUW_RS18615	ABUW_RS18615	32	636	573	15208610	1335.45	7.17704e-81
5	AB5075UW	NZ_CP008706.1	443959	444001	+	ABUW_RS02115	rpsD	AB5075UW	NZ_CP008706.1	445107	445357	+	ABUW_RS02120	ABUW_RS02120	32	565	1210	15208044	711.852	2.68504e-72
6	AB5075UW	NZ_CP008706.1	3330904	3330906	-	ABUW_RS16020	pcnB	AB5075UW	NZ_CP008706.1	3332268	3332272	-	ABUW_RS16030	mazG	23	25	1	15209802	1.3993e+07	3.08914e-122
7	AB5075UW	NZ_CP008706.1	2243084	2243356	-	ABUW_RS10975	kdsB	AB5075UW	NZ_CP008706.1	2241807	2242053	-	ABUW_RS10970	holB	23	207	676	15208945	2499.83	7.58121e-63
8	AB5075UW	NZ_CP008706.1	441096	441098	+	ABUW_RS02090	rplO	AB5075UW	NZ_CP008706.1	442778	443183	+	ABUW_RS02100	rpmJ	21	657	2725	15206448	178.367	2.05503e-33
9	AB5075UW	NZ_CP008706.1	3794410	3794593	-	ABUW_RS18190	atpE	AB5075UW	NZ_CP008706.1	3792769	3793189	-	ABUW_RS18175	atpA	20	636	622	15208573	768.902	3.87016e-44
10	AB5075UW	NZ_CP008706.1	441091	441177	+	ABUW_RS02090	rplO	AB5075UW	NZ_CP008706.1	442655	442692	+	ABUW_RS02100	rpmJ	18	1019	115	15208699	2336.11	9.5067e-48
11	AB5075UW	NZ_CP008706.1	3791790	3791863	-	ABUW_RS18175	atpA	AB5075UW	NZ_CP008706.1	3790738	3790777	-	ABUW_RS18170	atpG	18	340	167	15209326	4821.55	3.37537e-53
12	AB5075UW	NZ_CP008706.1	684343	684536	+	ABUW_RS03345	pilJ	AB5075UW	NZ_CP008706.1	686914	687117	+	ABUW_RS03350	pilJ	17	862	514	15208458	583.531	8.52098e-35
13	AB5075UW	NZ_CP008706.1	3196390	3196659	-	ABUW_RS15400	nuoH	AB5075UW	NZ_CP008706.1	3195074	3195361	-	ABUW_RS15390	nuoJ	17	186	922	15208726	1507.64	1.39225e-41
14	AB5075UW	NZ_CP008706.1	3890693	3890731	-	ABUW_RS18615	ABUW_RS18615	AB5075UW	NZ_CP008706.1	3888376	3888790	-	ABUW_RS18605	ABUW_RS18605	16	405	487	15208943	1233.77	1.37686e-37
15	AB5075UW	NZ_CP008706.1	3149107	3149189	-	ABUW_RS15185	ABUW_RS15185	AB5075UW	NZ_CP008706.1	3150198	3150221	-	ABUW_RS15190	smc	15	5571	5994	15198271	6.82709	0.0338319
16	AB5075UW	NZ_CP008706.1	1734754	1734755	+	ABUW_RS08460	uppS	AB5075UW	NZ_CP008706.1	1741773	1741778	+	ABUW_RS08490	lpxD	14	64	61	15209712	54543	3.50487e-54
17	p1AB5075	NZ_CP008707.1	34409	34580	-	ABUW_RS19300	aph(3'')-Ib	p1AB5075	NZ_CP008707.1	36647	36924	-	ABUW_RS19310	ABUW_RS19310	14	69	1238	15208530	2492.56	3.98453e-36
18	AB5075UW	NZ_CP008706.1	312113	312336	+	ABUW_RS01435	pilO	AB5075UW	NZ_CP008706.1	311020	311132	+	ABUW_RS01430	pilN	14	155	789	15208893	1741.07	2.94045e-34
19	AB5075UW	NZ_CP008706.1	1776802	1776802	-	ABUW_RS08655	brnQ	AB5075UW	NZ_CP008706.1	1775325	1775325	-	ABUW_RS08650	ABUW_RS08650	13	75	44	15209719	59917.1	1.95019e-50
20	AB5075UW	NZ_CP008706.1	708093	708252	+	ABUW_RS03460_5'	5_utr_ABUW_RS03460	AB5075UW	NZ_CP008706.1	709370	709404	+	ABUW_RS03465	ABUW_RS03465	13	86	492	15209260	4672.92	7.8173e-37
21	AB5075UW	NZ_CP008706.1	924839	925036	+	ABUW_RS04505	groL	AB5075UW	NZ_CP008706.1	923265	923337	+	ABUW_RS04500	groES	13	801	323	15208714	764.189	5.79527e-27
22	AB5075UW	NZ_CP008706.1	442772	442958	+	ABUW_RS02100	rpmJ	AB5075UW	NZ_CP008706.1	444117	444227	+	ABUW_RS02115	rpsD	13	1769	624	15207445	179.097	7.0322e-19
23	p1AB5075	NZ_CP008707.1	37525	37558	-	ABUW_RS19315	aadB	p1AB5075	NZ_CP008707.1	35965	36352	-	ABUW_RS19310	ABUW_RS19310	13	232	3489	15206117	244.215	1.57316e-20

## Sheet: Self Interactions SP
Number	RNA1 chromosome	RNA1 RefSeq chromosome	RNA1 from	RNA1 to	RNA1 Strand	RNA1 Gene	RNA1 name	RNA2 chromosome	RNA2 RefSeq chromosome	RNA2 from	RNA2 to	RNA2 Strand	RNA2 Gene	RNA2 name	Number of interactions	Other Interactions of RNA1	Other interactions of RNA2	Total other interactions	Odds Ratio	Fisher's exact test p-value
1	p1AB5075	NZ_CP008707.1	35857	36045	-	ABUW_RS19310	cmlA	p1AB5075	NZ_CP008707.1	37396	37655	-	ABUW_RS19315	aadB	20	641	2071	7408304	111.61194144530629	8.242110920081993e-28
2	AB5075UW	NZ_CP008706.1	2521788	2521947	-	ABUW_RS12295	paaG	AB5075UW	NZ_CP008706.1	2523019	2523075	-	ABUW_RS12305	paaE	15	274	68	7410679	5966.089791756119	8.26595010801139e-45
3	AB5075UW	NZ_CP008706.1	1907050	1907050	+	ABUW_RS09285	ABUW_RS09285	AB5075UW	NZ_CP008706.1	1908251	1908251	+	ABUW_RS09285-3'	3-utr_ABUW_RS09285	12	19	13	7410992	360048.1943319838	1.7209728008280616e-53
4	AB5075UW	NZ_CP008706.1	1133107	1133107	+	ABUW_RS05445	ABUW_RS05445	AB5075UW	NZ_CP008706.1	1134161	1134161	+	ABUW_RS05450	ABUW_RS05450	12	23	6	7410995	644434.3478260869	3.632738545790876e-55
5	AB5075UW	NZ_CP008706.1	3197547	3197547	-	ABUW_RS15405	nuoG	AB5075UW	NZ_CP008706.1	3193215	3193215	-	ABUW_RS15380	nuoL	11	0	9	7411016	inf	2.432605521283701e-57
6	AB5075UW	NZ_CP008706.1	2520716	2520716	-	ABUW_RS12290	paaC	AB5075UW	NZ_CP008706.1	2522575	2522575	-	ABUW_RS12300	caiD	11	47	96	7410882	18067.309840425532	1.0212218567907523e-36
7	p1AB5075	NZ_CP008707.1	33602	33602	-	ABUW_RS19295	aph6	p1AB5075	NZ_CP008707.1	36332	36332	-	ABUW_RS19310	cmlA	11	9	138	7410878	65635.79549114332	3.3549360249815636e-41

## Sheet: RIP counts
Number	Locus Tag	Gene Name	Sample
			Hfq-V_EP_IP_A	Hfq-V_EP_IP_B	Hfq-V_EP_IP_C	Hfq-V_SP_IP_A	Hfq-V_SP_IP_B	Hfq-V_SP_IP_C	AB5075_EP_IP_A	AB5075_EP_IP_B	AB5075_EP_IP_C	AB5075_SP_IP_A	AB5075_SP_IP_B	AB5075_SP_IP_C
1	ABUW_RS00005	dnaA	50	69	25	44	0	18	85	14	6	20	3	0
2	ABUW_RS00010	dnaN	122	175	101	24	0	21	38	12	0	10	5	0
3	ABUW_RS00015	recF	71	51	15	21	0	24	19	5	4	14	0	0
4	ABUW_RS00020	gyrB	179	653	253	127	9	60	208	41	12	103	3	0
5	ABUW_RS00025	cybC	26	81	52	9	7	14	50	12	9	39	1	0
6	ABUW_RS00030	ABUW_RS00030	256	319	137	87	4	31	0	0	0	4	11	0
7	ABUW_RS00035	abc-f	6	45	20	12	0	0	13	0	0	7	0	0
8	ABUW_RS00040	ABUW_RS00040	1	7	0	5	2	15	0	0	0	0	0	0
9	ABUW_RS00045	ABUW_RS00045	157	249	166	203	48	121	32	14	0	19	9	0
10	ABUW_RS00050	ABUW_RS00050	0	5	0	1	2	0	0	0	0	0	0	0
11	ABUW_RS00055	erpA	46	56	13	75	10	45	28	6	3	20	0	4
12	ABUW_RS00060	ABUW_RS00060	3	10	10	17	0	0	7	2	0	8	0	0
13	ABUW_RS00065	ABUW_RS00065	62	94	57	43	0	51	8	0	0	25	0	0
14	ABUW_RS00070	tyrS	124	148	60	0	0	0	5	10	4	0	9	0
15	ABUW_RS00075	16S rRNA	0	0	0	0	0	0	0	0	0	0	0	0
16	ABUW_RS00080	tRNA-Ile	0	0	0	0	0	0	0	0	0	0	0	0
17	ABUW_RS00085	tRNA-Ala	0	0	0	0	0	0	0	0	0	0	0	0
18	ABUW_RS00090	23S rRNA	0	0	0	0	0	0	0	0	0	0	0	0
19	ABUW_RS00095	5S rRNA	0	0	0	0	0	0	0	0	0	0	0	0
20	ABUW_RS00100	ABUW_RS00100	17	15	5	8	0	0	3	0	0	4	0	0
21	ABUW_RS00105	ABUW_RS00105	15	7	4	6	0	0	0	20	0	0	0	0
22	ABUW_RS00110	ABUW_RS00110	159	215	112	85	0	77	36	11	5	29	0	0
23	ABUW_RS00115	ABUW_RS00115	28	34	8	14	0	3	29	0	0	15	0	0
24	ABUW_RS00120	rsmB	27	34	19	13	0	0	5	0	0	2	0	0
25	ABUW_RS00125	fmt	22	15	4	5	4	6	13	4	0	11	0	0
26	ABUW_RS00130	ilvD	89	174	115	65	12	16	172	5	24	45	3	0
27	ABUW_RS00135	ABUW_RS00135	55	88	7	53	4	22	25	0	0	11	0	0
28	ABUW_RS00140	ABUW_RS00140	21	37	13	10	0	2	5	0	0	8	0	0
29	ABUW_RS00145	ABUW_RS00145	22	2	0	0	0	1	0	0	0	1	0	0
30	ABUW_RS00150	ABUW_RS00150	26	28	32	8	0	8	0	1	0	0	0	0
31	ABUW_RS00155	ppc	280	462	191	72	0	9	128	24	6	36	15	0
32	ABUW_RS00160	ABUW_RS00160	26	14	3	12	0	7	10	0	0	6	0	0
33	ABUW_RS00165	ABUW_RS00165	88	60	60	34	0	19	46	8	9	58	0	1
34	ABUW_RS00170	ABUW_RS00170	314	605	222	556	49	175	208	23	0	101	2	12
35	ABUW_RS00175	ABUW_RS00175	136	147	53	9	4	14	14	0	2	5	0	0
36	ABUW_RS00180	dnaJ	79	93	60	16	0	15	36	3	0	10	0	5
37	ABUW_RS00185	ABUW_RS00185	36	26	4	1	0	0	0	0	0	0	0	0
38	ABUW_RS00190	dapB	149	323	161	46	8	17	12	0	0	6	0	0
39	ABUW_RS00195	ABUW_RS00195	133	1250	129	57	10	42	16	0	0	12	0	0
40	ABUW_RS00200	ABUW_RS00200	22	34	0	12	0	1	7	0	0	0	0	0
41	ABUW_RS00205	dkgB	15	7	5	0	0	0	31	1	0	4	0	0
42	ABUW_RS00210	ABUW_RS00210	13	7	1	0	0	0	0	0	0	0	0	0
43	ABUW_RS00215	ABUW_RS00215	0	0	0	0	0	0	0	0	0	0	0	0
44	ABUW_RS00220	ABUW_RS00220	33	47	32	6	11	11	0	0	0	3	0	0
45	ABUW_RS00225	ABUW_RS00225	8	35	16	9	0	2	6	5	6	6	0	0
46	ABUW_RS00230	ABUW_RS00230	3	2	8	0	0	0	23	0	0	0	3	0
47	ABUW_RS00235	ABUW_RS00235	16	4	0	0	0	4	4	0	0	0	0	0
48	ABUW_RS00240	ABUW_RS00240	8	11	19	0	0	4	0	0	0	0	0	0
49	ABUW_RS00245	mutY	379	859	32	98	6	41	16	0	0	0	0	0
50	ABUW_RS00250	ABUW_RS00250	57	86	15	20	1	19	8	10	0	8	0	0
51	ABUW_RS00255	ABUW_RS00255	21	51	29	26	6	40	31	0	6	18	2	0
52	ABUW_RS00260	ABUW_RS00260	116	458	274	5734	292	3103	386	142	10	234	5	9
53	ABUW_RS00265	ABUW_RS00265	125	132	46	5	0	1	2	0	0	0	0	0
54	ABUW_RS00270	ABUW_RS00270	99	124	59	73	12	8	37	5	0	33	0	5
55	ABUW_RS00275	ABUW_RS00275	114	277	116	141	9	37	45	4	0	25	0	0
56	ABUW_RS00280	ABUW_RS00280	12	11	20	25	0	7	14	0	0	0	0	7
57	ABUW_RS00285	ABUW_RS00285	87	137	38	136	18	78	0	3	0	0	0	0
58	ABUW_RS00290	purC	64	68	56	29	0	21	60	22	11	23	0	0
59	ABUW_RS00295	ABUW_RS00295	309	369	98	156	19	95	83	5	22	29	0	2
60	ABUW_RS00300	dapA	47	78	74	18	0	3	54	4	7	41	0	0
61	ABUW_RS00305	pncA	30	20	16	0	0	0	0	0	0	0	0	0
62	ABUW_RS00310	ABUW_RS00310	98	175	86	25	0	0	7	0	0	3	0	0
63	ABUW_RS00315	ABUW_RS00315	25	60	21	6	0	0	3	0	0	0	0	0
64	ABUW_RS00320	ABUW_RS00320	0	7	0	0	0	0	0	0	0	0	0	0
65	ABUW_RS00325	hppD	17	36	38	48	22	15	106	7	0	10	8	10
66	ABUW_RS00330	ABUW_RS00330	8	7	0	0	0	0	0	0	0	2	0	0
67	ABUW_RS00335	ABUW_RS00335	1	29	11	25	9	8	15	2	7	2	0	0
68	ABUW_RS00340	maiA	20	23	4	15	0	0	37	18	0	17	0	0
69	ABUW_RS00345	fahA	11	35	22	14	5	17	56	13	0	22	0	0
70	ABUW_RS00350	ABUW_RS00350	25	33	34	23	0	14	15	8	7	0	0	0
71	ABUW_RS00355	ABUW_RS00355	13	19	0	0	0	0	0	0	0	0	0	0
72	ABUW_RS00360	zigA	12	7	0	0	0	0	0	0	0	0	0	0
73	ABUW_RS00365	ABUW_RS00365	5	21	8	3	0	0	3	6	0	0	0	0
74	ABUW_RS00370	hutC	237	249	165	32	0	18	1	0	0	0	0	0
75	ABUW_RS00375	ABUW_RS00375	8	13	22	6	0	0	2	0	0	0	0	0
76	ABUW_RS00380	hutU	27	23	6	12	5	14	26	0	0	7	0	0
77	ABUW_RS00385	hutH	52	61	13	38	12	20	26	6	0	14	0	4
78	ABUW_RS00390	ABUW_RS00390	17	33	28	46	0	17	26	0	0	2	0	0
79	ABUW_RS00395	hutI	0	8	0	2	0	4	5	0	0	4	0	0
80	ABUW_RS00400	hutG	0	17	0	8	0	2	6	0	0	1	0	0
81	ABUW_RS00405	ABUW_RS00405	40	37	30	10	0	10	0	0	12	0	0	0
82	ABUW_RS00410	ABUW_RS00410	13	23	0	0	0	1	0	0	0	0	0	0
83	ABUW_RS00415	murI	19	11	3	0	0	0	0	0	0	0	0	0
84	sRNA1	sRNA1	217	794	463	186	16	71	560	209	57	166	16	41
85	ABUW_RS00420	ABUW_RS00420_pseudo	0	1	0	3	0	0	0	0	0	0	0	0
86	ABUW_RS20560	ABUW_RS20560_pseudo	0	0	0	0	0	0	0	0	0	0	0	0
87	ABUW_RS00425	ABUW_RS00425	18	23	37	8	0	2	0	0	0	5	0	0
88	ABUW_RS00430	ABUW_RS00430	266	319	117	15	0	6	15	0	0	8	0	0
89	ABUW_RS00435	ABUW_RS00435	250	234	212	5	0	0	11	7	0	10	0	0
90	ABUW_RS20770	ABUW_RS20770_pseudo	0	1	0	0	0	0	0	0	0	0	0	0
91	ABUW_RS00440	glmS	126	230	164	56	10	23	232	23	16	67	6	0
92	ABUW_RS00445	glmU	62	126	41	28	0	5	90	6	0	49	0	3
93	ABUW_RS00450	ABUW_RS00450	42	106	40	42	0	15	20	8	0	3	0	0
94	ABUW_RS00455	thiL	41	167	84	18	7	6	23	22	0	18	6	0
95	ABUW_RS00460	nusB	53	73	6	8	0	0	57	18	19	37	1	0
96	ABUW_RS00465	ribE	74	121	58	6	0	0	49	3	19	32	0	0
97	ABUW_RS00470	ribBA	113	122	71	22	0	19	88	8	0	45	0	0
98	3-sRNA_ABUW_RS00475	ABUW_RS00475-3'	198	806	4	461	22	153	0	0	0	0	0	0
99	ABUW_RS00475	ABUW_RS00475	168	206	93	49	6	21	21	0	0	10	0	0
100	ABUW_RS00480	serB	55	33	27	9	0	9	17	0	10	5	0	0
101	ABUW_RS00485	aciT	495	478	272	802	87	428	11	16	3	34	0	6
102	ABUW_RS00490	ABUW_RS00490	56	48	63	28	0	16	44	11	0	22	0	0
103	ABUW_RS00495	dtd	0	1	0	2	4	0	1	0	0	0	0	0
104	ABUW_RS00500	pncB	39	28	36	7	0	0	19	21	0	16	0	0
105	ABUW_RS00505	ABUW_RS00505	8	24	7	3	0	0	20	0	0	0	0	0
106	ABUW_RS00510	asd	27	60	41	18	0	0	4	0	0	0	0	0
107	ABUW_RS00515	ABUW_RS00515	14	17	29	14	0	1	12	0	0	18	0	0
108	ABUW_RS00520	phoR	141	171	46	56	7	24	18	7	0	2	0	0
109	ABUW_RS00525	phoB	19	31	7	21	7	1	14	0	0	19	0	0
110	ABUW_RS00530	ABUW_RS00530	149	130	114	31	12	0	0	0	0	3	0	0
111	ABUW_RS00535	ABUW_RS00535	38	0	23	0	0	1	0	0	0	0	0	0
112	ABUW_RS00540	ABUW_RS00540	183	161	88	62	11	28	32	7	0	6	0	0
113	ABUW_RS00545	ABUW_RS00545	25	77	62	69	0	37	68	0	0	31	0	3
114	ABUW_RS00550	ABUW_RS00550	18	48	17	30	11	5	18	6	1	23	0	0
115	ABUW_RS00555	ABUW_RS00555	5	43	6	27	17	23	12	0	0	2	0	0
116	ABUW_RS00560	ABUW_RS00560	3	18	9	0	0	7	11	5	0	3	0	0
117	ABUW_RS00565	gshA	519	942	223	66	0	28	46	19	19	18	0	0
118	ABUW_RS00570	ABUW_RS00570	693	1035	429	106	2	117	18	5	0	4	0	0
119	ABUW_RS00575	ABUW_RS00575	308	462	140	31	1	6	11	7	4	6	0	0
120	ABUW_RS19650	ABUW_RS19650	1741	1937	867	92	2	12	6	0	8	12	0	0
121	ABUW_RS00585	ABUW_RS00585	305	244	151	34	0	10	4	0	0	9	0	0
122	ABUW_RS00590	ABUW_RS00590	137	93	15	8	0	5	1	0	0	7	0	0
123	ABUW_RS00595	ABUW_RS00595	39	64	46	1	0	0	2	0	0	0	0	0
124	ABUW_RS00600	ABUW_RS00600	3141	1583	776	146	13	98	0	8	0	0	0	0
125	ABUW_RS00605	ABUW_RS00605	34	3	4	16	0	6	2	0	0	6	0	8
126	ABUW_RS00610	ABUW_RS00610	7	14	15	25	0	0	31	6	3	18	10	0
127	ABUW_RS00615	parE	38	84	79	95	16	41	126	10	0	48	2	0
128	ABUW_RS00620	ABUW_RS00620	10	5	4	2	0	2	3	0	0	0	0	0
129	ABUW_RS00625	alc	4	8	0	15	0	6	4	0	0	2	0	0
130	ABUW_RS00630	hpxO	0	0	0	0	0	0	0	0	0	0	0	0
131	ABUW_RS00635	ABUW_RS00635	73	35	33	0	0	0	0	0	0	0	0	0
132	ABUW_RS00640	ABUW_RS00640	78	139	40	17	0	11	6	0	0	0	0	0
133	ABUW_RS00645	uraH	0	1	0	0	0	0	0	0	0	0	0	0
134	ABUW_RS00650	uraD	0	4	0	0	0	0	0	0	0	0	0	0
135	ABUW_RS00655	puuE	1	0	0	0	0	0	0	0	1	0	0	0
136	ABUW_RS00660	ABUW_RS00660	103	218	129	69	5	62	266	26	35	83	7	1
137	ABUW_RS00665	ABUW_RS00665	78	160	76	77	15	24	14	3	0	8	0	0
138	ABUW_RS00670	ABUW_RS00670	78	46	35	5	0	17	42	10	3	6	8	0
139	ABUW_RS00675	dsbD	325	390	264	59	0	66	27	0	0	33	3	1
140	ABUW_RS00680	ABUW_RS00680	83	77	28	9	5	8	3	0	0	0	0	0
141	ABUW_RS00685	ABUW_RS00685	20	64	20	24	0	28	1	4	0	2	0	0
142	ABUW_RS00690	ABUW_RS00690	96	70	62	146	19	80	77	3	0	17	0	0
143	ABUW_RS00695	ABUW_RS00695	23	50	6	8	0	0	7	0	0	0	7	0
144	sRNA2	sRNA2	1377	3436	24	1496	435	943	222	40	45	273	29	2
145	ABUW_RS00700	ABUW_RS00700	24	19	11	0	0	0	4	0	0	0	0	0
146	ABUW_RS00705	pyrE	30	34	15	14	11	0	8	0	0	0	0	0
147	ABUW_RS00710	ABUW_RS00710	2	31	1	3	0	6	3	0	0	0	0	0
148	ABUW_RS00715	ABUW_RS00715	52	35	10	22	0	0	3	0	0	0	0	0
149	ABUW_RS00720	gshB	24	72	49	12	0	6	17	0	0	0	0	0
150	ABUW_RS00725	murG	57	121	62	66	0	6	36	0	0	12	0	0
151	ABUW_RS00730	murC	395	554	162	78	2	27	54	1	3	25	9	0
152	ABUW_RS00735	ddl	18	64	33	31	0	13	22	3	19	24	0	5
153	ABUW_RS00740	ABUW_RS00740	52	39	26	13	0	5	48	0	12	2	0	0
154	ABUW_RS00745	ftsA	466	595	298	136	13	56	105	13	7	15	0	4
155	ABUW_RS00750	ftsZ	208	257	174	95	12	55	145	26	18	83	5	0
156	ABUW_RS00755	lpxC	6	22	26	15	0	0	0	0	0	0	2	0
157	ABUW_RS00760	ABUW_RS00760	0	11	0	0	0	0	0	0	0	17	0	0
158	sRNA203	sRNA203	16	24	52	0	0	0	4	0	0	5	0	0
159	ABUW_RS00765	ABUW_RS00765	53	47	40	17	0	12	43	4	14	21	1	0
160	ABUW_RS00770	aceE	349	701	614	228	19	72	1250	124	60	404	14	9
161	sRNA3	sRNA3	0	0	0	0	0	0	0	0	0	0	0	0
162	ABUW_RS00775	ABUW_RS00775	862	1514	792	598	77	337	1398	212	111	575	28	49
163	ABUW_RS00780	ABUW_RS00780	111	201	88	92	8	20	0	0	0	0	4	0
164	ABUWs003	ABUWs003	75	133	80	44	12	20	73	4	0	38	0	0
165	ABUW_RS00785	ABUW_RS00785	226	182	80	23	6	52	19	0	0	28	0	0
166	ABUW_RS00790	ABUW_RS00790	5	31	1	0	0	0	11	0	0	0	0	0
167	ABUW_RS00795	ABUW_RS00795	100	136	102	5	0	2	4	0	0	0	0	0
168	ABUW_RS00800	ABUW_RS00800	93	218	110	0	0	6	0	0	0	6	0	0
169	ABUW_RS00805	guaB	610	771	406	93	16	58	93	28	1	32	0	0
170	ABUW_RS00810	glmM	219	183	107	60	2	35	111	1	8	11	13	0
171	ABUW_RS00815	pdxH	27	25	9	22	6	5	62	5	0	22	0	0
172	ABUW_RS00820	recJ	23	33	12	36	3	6	23	0	6	3	0	0
173	ABUW_RS00825	ABUW_RS00825	113	395	268	239	12	73	686	86	17	310	5	9
174	ABUW_RS00830	prfB	92	120	23	85	0	49	24	0	1	4	3	1
175	ABUW_RS00835	ABUW_RS00835	3	17	5	0	0	0	10	0	0	6	0	0
176	ABUW_RS00840	ABUW_RS00840	9	27	16	0	0	0	13	0	0	10	0	0
177	ig-sRNA_ABUW_RS00840-RS00845	ig-sRNA_ABUW_RS00840-00845	734	1011	61	375	6	152	6	0	0	0	0	0
178	ABUW_RS00845	ABUW_RS00845	190	159	70	29	0	9	5	0	0	4	0	0
179	ABUW_RS00850	ABUW_RS00850	32	17	3	3	0	2	11	0	0	9	0	0
180	ABUW_RS00855	ABUW_RS00855	35	23	9	13	0	17	5	7	0	6	0	0
181	ABUW_RS00860	ABUW_RS00860	54	106	16	11	0	4	2	0	4	5	0	0
182	ABUW_RS00865	acs	29	91	75	61	0	18	145	14	4	99	0	4
183	ABUW_RS00870	ABUW_RS00870	0	0	0	0	0	0	0	5	0	0	0	0
184	ABUW_RS00875	ABUW_RS00875	15	19	11	7	0	0	0	0	0	0	0	0
185	ABUW_RS00880	sfnG	18	47	0	11	6	19	0	0	0	0	0	0
186	ABUW_RS00885	msuE	7	2	0	0	0	0	0	0	0	0	0	0
187	ABUW_RS00890	ABUW_RS00890	25	32	21	1	0	0	0	0	2	3	0	0
188	ABUW_RS00895	ABUW_RS00895	120	234	157	1365	168	334	361	75	8	177	19	0
189	ABUW_RS00900	ABUW_RS00900	332	363	171	135	18	42	49	7	0	12	0	0
190	ABUW_RS00905	ABUW_RS00905	38	68	5	106	14	24	23	1	0	7	4	0
191	ABUW_RS00910	ABUW_RS00910	69	107	60	127	10	18	114	3	22	83	4	3
192	ABUW_RS00915	ABUW_RS00915	39	74	18	32	3	23	0	5	0	5	4	0
193	ABUW_RS00920	ABUW_RS00920	363	637	379	139	12	51	93	0	0	23	0	2
194	ABUW_RS00925	omp33-36	227	125	103	21	0	0	136	36	27	80	12	0
195	sRNA4	sRNA4	2066	14910	62	4066	54	1422	12	2	0	0	0	0
196	sRNA5	sRNA5	24618	127755	46	14640	208	4507	26	15	6	25	0	0
197	ABUW_RS00930	ABUW_RS00930	4	18	7	0	0	5	0	0	0	0	0	0
198	ABUW_RS00935	uvrA	185	406	192	298	13	102	360	20	29	171	17	3
199	ABUW_RS00940	ABUW_RS00940	0	9	24	14	0	14	7	0	0	4	0	0
200	ABUW_RS00945	ABUW_RS00945	6	17	10	17	0	12	38	10	0	22	0	0
201	ABUW_RS00950	ABUW_RS00950	5	4	0	16	1	14	0	0	0	0	0	0
202	ABUW_RS00955	ABUW_RS00955	0	24	5	24	0	4	0	0	0	0	0	0
203	ABUW_RS00960	tenA	23	50	11	0	0	2	0	0	12	0	0	0
204	ABUW_RS00965	ABUW_RS00965	1544	2559	1941	176	13	115	13	3	0	14	0	0
205	ABUW_RS00970	ABUW_RS00970	810	963	565	400	5	169	53	6	7	12	5	0
206	ABUW_RS00975	ssb	3423	6893	363	2732	126	1054	79	14	6	62	0	6
207	ABUW_RS00980	ABUW_RS00980	8	0	0	2	0	0	5	0	0	0	0	0
208	ABUW_RS00985	ABUW_RS00985	37	47	16	4	0	0	0	0	0	0	0	0
209	ABUW_RS00990	ABUW_RS00990	35	17	27	10	0	0	0	0	0	0	0	0
210	ABUW_RS00995	ABUW_RS00995	112	108	69	23	0	8	15	4	6	0	0	0
211	sRNA6	sRNA6	46	48	32	17	0	3	0	0	0	0	0	0
212	ABUW_RS01000	ABUW_RS01000	11	29	7	29	1	0	13	3	0	9	0	0
213	ABUW_RS01005	gabT	15	20	8	0	0	2	55	12	2	11	0	0
214	ABUW_RS01010	ABUW_RS01010	37	91	37	34	4	15	188	55	33	73	0	11
215	ABUW_RS01015	ABUW_RS01015	29	159	28	47	2	8	49	6	0	28	0	3
216	ABUW_RS01020	ycaC	40	72	10	25	2	13	123	6	5	42	0	0
217	ABUW_RS01025	ABUW_RS01025	10	12	7	7	0	5	19	0	0	3	0	0
218	sRNA7	sRNA7	701	2070	20	3057	317	1138	10	0	0	10	0	0
219	ABUW_RS01030	ABUW_RS01030	44	103	40	20	0	15	106	0	0	25	0	2
220	ABUW_RS01035	ABUW_RS01035	42	38	40	0	2	12	39	5	0	17	0	0
221	ABUW_RS01040	ABUW_RS01040	34	49	32	28	2	40	9	0	0	8	8	0
222	sRNA8	sRNA8	353	2046	119	14784	939	9275	29	2	0	26	1	0
223	ABUW_RS01045	tRNA-Thr	0	59	31	6	2	6	61	7	19	24	12	0
224	ABUW_RS01050	ABUW_RS01050	24	35	6	14	0	0	4	0	0	0	0	0
225	ABUW_RS01055	ABUW_RS01055	0	0	6	7	0	0	0	0	0	0	0	0
226	ABUW_RS01060	ABUW_RS01060	101	141	74	13	0	0	0	0	0	0	0	0
227	ABUW_RS01065	ABUW_RS01065	121	242	166	18	0	9	0	0	0	4	0	0
228	ABUW_RS01070	ABUW_RS01070	760	650	343	33	0	9	4	0	0	0	0	0
229	ABUW_RS01075	ABUW_RS01075	0	0	2	0	0	0	3	0	0	3	0	0
230	ABUW_RS01080	ABUW_RS01080	68	103	41	4	0	2	0	0	0	0	0	0
231	ABUWs006	ABUWs006	511	609	495	299	18	60	194	49	35	81	0	0
232	sRNA9	sRNA9	219	832	312	450	35	131	1192	305	116	246	15	12
233	ABUW_RS01085	ABUW_RS01085	0	5	0	9	0	8	0	0	0	0	0	0
234	ABUW_RS01090	ABUW_RS01090	0	5	0	0	0	0	0	0	0	0	0	0
235	ABUW_RS01095	ABUW_RS01095	8	19	14	6	0	0	0	0	0	0	0	0
236	ABUW_RS01100	ABUW_RS01100	18	22	0	0	0	4	0	0	0	0	0	0
237	ABUW_RS01105	ABUW_RS01105	18	10	0	4	0	5	0	0	0	0	0	0
238	ABUW_RS01110	ABUW_RS01110	10	13	12	20	0	6	0	0	0	0	0	0
239	ABUW_RS01115	ABUW_RS01115	9	4	0	2	0	13	0	0	0	5	0	0
240	ABUW_RS01120	ABUW_RS01120	24	12	10	5	0	0	12	0	0	0	0	0
241	ABUW_RS01125	ABUW_RS01125	4	0	0	0	0	0	0	3	0	0	0	0
242	ABUW_RS01130	tRNA-Ser	2959	7265	959	799	511	159	5590	2053	1399	1827	175	183
243	ABUW_RS01135	ABUW_RS01135	294	349	253	53	5	8	38	7	0	36	0	6
244	ABUW_RS01140	ABUW_RS01140	2	20	18	8	1	17	46	1	0	13	0	0
245	ABUW_RS01145	ABUW_RS01145	81	66	93	0	0	5	0	0	0	0	0	0
246	ABUW_RS01150	ABUW_RS01150	49	44	6	6	0	3	0	0	0	0	0	0
247	ABUW_RS01155	ABUW_RS01155	43	38	19	14	0	1	6	0	0	6	0	0
248	ABUW_RS20090	ABUW_RS20090_pseudo	140	317	149	41	15	12	3	0	12	4	0	0
249	ABUW_RS01160	aqpZ	310	610	291	147	38	65	0	0	0	0	0	0
250	ABUW_RS01165	ABUW_RS01165	1	27	7	1	0	0	0	0	0	0	0	0
251	ABUW_RS01170	ABUW_RS01170	0	5	0	9	0	7	0	0	0	0	0	0
252	ABUW_RS01175	hisF	13	8	15	14	0	5	7	5	11	3	0	0
253	ABUW_RS01180	ABUW_RS01180	40	16	21	0	3	1	14	0	0	0	0	0
254	ABUW_RS01185	ABUW_RS01185	43	67	16	10	0	17	0	0	0	0	0	0
255	ABUW_RS01190	ABUW_RS01190	182	514	249	58	0	28	10	10	0	3	0	0
256	ABUW_RS01195	ABUW_RS01195	12	28	17	6	3	9	0	0	0	8	0	0
257	ABUW_RS01200	ABUW_RS01200	3	2	0	0	0	0	0	0	0	0	0	0
258	ABUW_RS01205	hisA	93	132	77	2	0	7	8	23	6	0	0	0
259	ABUW_RS01210	ABUW_RS01210	11	16	0	2	0	0	0	0	0	0	0	0
260	ABUW_RS01215	ABUW_RS01215	23	36	43	2	0	14	0	0	0	8	0	0
261	ABUW_RS01220	hisH	11	23	32	0	0	0	2	8	2	8	0	0
262	ABUW_RS01225	hisB	9	13	10	0	0	16	17	0	0	5	0	0
263	ABUW_RS01230	ABUW_RS01230	59	68	64	24	0	2	10	0	12	0	0	0
264	ABUW_RS01235	tRNA-Phe	513	849	361	266	18	173	13	0	1	6	0	0
265	3-sRNA_ABUW_RS01235	3-ETS_tRNA-Phe	8541	17625	293	2018	51	1040	17	0	0	6	0	0
266	ABUW_RS01240	tRNA-Phe	1	3	0	0	0	0	7	0	0	0	0	0
267	ABUW_RS01245	ABUW_RS01245	11	29	6	0	2	15	0	2	0	0	0	0
268	ABUW_RS01250	ABUW_RS01250	58	126	138	21	11	2	247	55	0	88	8	17
269	ABUW_RS20095	ABUW_RS20095	30	79	16	23	6	10	0	0	0	0	0	0
270	ABUW_RS01255	envZ	186	354	232	140	6	72	103	18	19	62	22	5
271	ABUW_RS01260	ompR	181	180	126	58	10	29	201	41	11	36	0	1
272	ABUW_RS01265	tex	106	262	152	32	3	29	122	14	16	39	0	4
273	ABUW_RS01270	ABUW_RS01270	135	160	60	56	13	6	20	3	0	2	1	0
274	ABUW_RS01275	ABUW_RS01275	0	30	16	13	0	11	3	0	0	0	0	0
275	ABUW_RS01280	ABUW_RS01280	5	7	9	3	0	0	1	0	0	14	0	0
276	ABUW_RS01285	ettA	388	269	300	58	0	22	149	19	11	37	15	0
277	ABUW_RS01290	ABUW_RS01290	104	138	114	15	0	0	14	0	0	9	0	0
278	ABUW_RS01295	ABUW_RS01295	17	8	11	0	0	0	0	0	0	0	0	0
279	ABUW_RS01300	ABUW_RS01300	308	495	108	66	10	37	10	0	0	2	0	0
280	ABUW_RS01305	czcC	10	6	11	0	0	0	15	0	0	1	0	0
281	ABUW_RS01310	czcB	38	22	8	11	0	2	12	0	0	4	0	0
282	ABUW_RS01315	czcA	25	104	38	12	0	6	16	4	6	12	0	0
283	ABUW_RS01320	czcD	15	49	41	6	9	11	19	4	10	5	0	0
284	ABUW_RS01325	ABUW_RS01325	106	174	22	71	8	83	0	4	0	0	0	0
285	ABUW_RS01330	ABUW_RS01330	83	85	47	25	0	23	7	0	6	8	0	0
286	ABUW_RS01335	tRNA-Glu	5	46	8	4	6	0	80	13	13	10	0	0
287	ABUW_RS01340	tRNA-Glu	9	52	12	10	5	0	49	2	12	1	0	0
288	ABUW_RS01345	ABUW_RS01345	13	64	6	0	0	3	0	0	0	10	0	0
289	sRNA10	sRNA10	0	5	0	0	0	0	5	0	0	0	0	0
290	ABUW_RS01350	ABUW_RS01350	202	355	150	62	0	24	23	6	0	0	0	0
291	ABUW_RS01355	tRNA-Glu	148	472	526	17	5	4	2	16	7	0	0	0
292	ABUW_RS01360	tRNA-Ala	396	1406	1651	851	11	196	4232	1730	2331	1282	149	103
293	ABUW_RS01365	gltX	23	99	40	16	2	18	40	1	0	20	0	0
294	ABUW_RS01370	ABUW_RS01370	254	294	191	180	12	74	28	6	1	20	18	0
295	ABUW_RS01375	ABUW_RS01375	45	28	10	11	0	14	3	0	0	6	0	0
296	ABUW_RS01380	rsmH	14	50	15	8	0	1	5	0	0	4	0	0
297	ABUW_RS01385	ftsL	46	86	16	14	0	10	0	0	0	6	8	0
298	ABUW_RS01390	ftsI	189	232	119	10	6	25	30	1	0	25	13	0
299	ABUW_RS01395	ABUW_RS01395	46	116	40	21	4	9	36	0	1	10	0	0
300	ABUW_RS01400	murF	70	126	34	23	11	9	49	8	0	31	0	6
301	ABUW_RS01405	mraY	189	179	60	45	0	18	32	13	3	37	0	0
302	ABUW_RS01410	ABUW_RS01410	21	17	22	9	0	0	0	0	0	0	0	0
303	ABUW_RS01415	ABUW_RS01415	66	70	62	9	0	0	6	7	0	0	0	0
304	ABUW_RS01420	ponA	79	62	57	32	7	24	51	16	0	16	8	0
305	ABUW_RS01425	pilM	294	333	164	17	13	24	34	11	0	19	0	0
306	ABUW_RS01430	pilN	354	466	183	33	6	31	11	0	3	8	0	0
307	ABUW_RS01435	pilO	112	201	51	12	0	0	6	0	0	0	0	0
308	ABUW_RS01440	pilP	43	83	63	0	0	0	3	0	1	4	0	0
309	ABUW_RS01445	pilQ	296	344	151	19	0	9	23	4	0	9	0	0
310	ABUW_RS01450	aroK	25	71	26	9	0	4	12	0	0	8	0	0
311	ABUW_RS01455	aroB	419	710	368	68	14	64	40	15	0	34	0	2
312	ABUW_RS01460	ABUW_RS01460	178	180	100	27	0	17	23	0	0	27	0	0
313	ABUW_RS01465	gltB	21	56	45	13	15	4	119	24	0	52	0	0
314	ABUW_RS01470	ABUW_RS01470	9	25	36	15	1	0	61	7	0	17	0	0
315	ABUW_RS01475	ABUW_RS01475	2	17	4	0	0	0	9	0	0	0	0	0
316	ABUW_RS01480	ABUW_RS01480	69	65	43	26	0	5	65	3	2	18	8	0
317	ABUW_RS01485	ABUW_RS01485	63	131	36	70	10	34	65	11	0	27	8	4
318	ABUW_RS01490	ABUW_RS01490	28	39	24	20	12	6	31	10	0	6	0	0
319	ABUW_RS01495	pilA	1124	918	343	47	0	29	60	17	16	49	0	0
320	ABUW_RS01500	ABUW_RS01500	98	144	66	19	6	21	24	0	0	0	0	0
321	ABUW_RS01505	bfr	165	386	230	424	20	194	127	49	14	70	6	0
322	3-sRNA_ABUW_RS01510	ABUW_RS01510_3'	11338	19996	4390	7417	320	1655	6	6	11	0	0	0
323	ABUW_RS01510	ABUW_RS01510	1420	1747	2413	1103	58	236	0	0	0	0	0	0
324	ABUW_RS01515	ABUW_RS01515	55	60	24	9	0	7	7	0	0	4	0	0
325	ABUW_RS01520	spoT	336	636	308	212	19	118	95	2	9	44	6	0
326	ABUW_RS20100	ABUW_RS20100_pseudo	103	48	37	58	3	7	4	4	0	0	0	0
327	ABUW_RS01525	rpoZ	305	374	205	193	5	102	84	9	3	58	7	0
328	ABUW_RS01530	gmk	15	26	17	7	0	0	16	0	0	8	0	0
329	ABUW_RS01535	ispH	47	57	23	30	7	19	35	10	0	7	0	0
330	ABUW_RS01540	ABUW_RS01540	98	124	74	10	11	9	0	0	0	0	0	0
331	ABUW_RS01545	pilV	103	50	41	6	0	0	5	0	0	11	0	0
332	ABUW_RS01550	ABUW_RS01550	69	36	22	1	0	0	5	0	0	0	0	0
333	ABUW_RS01555	ABUW_RS01555	114	116	52	0	0	5	7	0	0	0	0	0
334	ABUW_RS01560	ABUW_RS01560	107	145	73	0	0	20	44	0	3	11	1	0
335	ABUW_RS01565	ABUW_RS01565	10	6	3	0	0	0	0	0	0	0	0	0
336	ABUW_RS01570	ABUW_RS01570	36	12	2	0	0	0	15	0	0	0	0	0
337	ABUW_RS01575	rpsP	139	157	115	11	0	0	70	7	7	47	3	0
338	ABUW_RS01580	rimM	76	138	147	36	2	10	105	38	12	25	1	0
339	ABUW_RS01585	trmD	136	125	52	21	0	3	64	13	0	63	0	5
340	ABUW_RS01590	rplS	344	145	121	35	0	6	172	38	56	67	7	4
341	ABUW_RS01595	ABUW_RS01595	9	5	0	50	7	9	0	0	0	0	0	0
342	ABUW_RS01600	ABUW_RS01600	23	100	92	24	2	18	0	3	0	0	0	0
343	ABUW_RS01605	truB	6	16	0	3	0	0	6	0	0	2	0	0
344	ABUW_RS01610	ABUW_RS01610	63	63	39	7	4	4	0	0	0	4	0	0
345	ABUW_RS01615	ABUW_RS01615	21	21	13	20	0	0	18	0	0	2	0	3
346	ABUW_RS01620	ABUW_RS01620	60	25	17	0	0	17	0	0	0	1	0	0
347	ABUW_RS01625	ABUW_RS01625	159	115	79	40	6	23	0	0	4	7	0	0
348	ABUW_RS01630	serA	66	132	94	12	1	2	100	5	0	74	4	0
349	ABUW_RS01635	ABUW_RS01635	13	59	60	12	0	2	63	0	0	11	0	2
350	ABUW_RS01640	ABUW_RS01640	25	50	48	14	0	0	31	5	0	42	0	0
351	ABUW_RS01645	ABUW_RS01645	13	25	1	6	0	0	0	0	1	3	0	0
352	ABUW_RS01650	ABUW_RS01650	19	9	9	3	0	0	3	0	0	0	0	0
353	ABUW_RS01655	ABUW_RS01655	0	0	4	2	3	0	0	0	0	0	0	0
354	ABUW_RS01660	ABUW_RS01660	74	59	81	19	0	9	2	0	0	5	0	0
355	ABUW_RS01665	yccS	346	406	200	60	0	18	2	0	0	10	0	0
356	ABUW_RS01670	sodC	38	129	84	84	24	23	174	17	0	111	0	3
357	ABUW_RS01675	ABUW_RS01675	338	444	120	79	0	22	10	1	0	11	0	0
358	ABUW_RS01680	ABUW_RS01680	42	39	48	11	0	1	27	3	0	5	0	0
359	ABUW_RS01685	ABUW_RS01685	4	0	0	9	0	0	0	0	0	0	0	0
360	ABUW_RS01690	ABUW_RS01690	5	18	0	12	0	1	23	0	0	7	0	0
361	ABUW_RS01695	ABUW_RS01695	0	6	5	9	0	0	10	0	0	11	0	0
362	ABUW_RS01700	ABUW_RS01700	4	3	5	1	0	0	6	5	0	3	8	0
363	ABUW_RS01705	ABUW_RS01705	54	56	56	4	0	1	21	4	0	15	0	0
364	ABUW_RS01710	ABUW_RS01710	640	601	433	540	43	188	3	10	0	3	0	0
365	ABUW_RS01715	ABUW_RS01715	592	464	323	39	7	1	151	26	21	76	0	0
366	ABUW_RS01720	ABUW_RS01720	266	215	113	46	9	46	21	0	0	25	0	0
367	ABUW_RS01725	astA	708	3104	387	256	30	48	30	3	7	13	0	0
368	ABUW_RS01730	astD	88	70	86	31	4	10	40	3	0	9	9	11
369	ABUW_RS01735	astB	182	245	215	61	14	9	35	20	17	8	7	0
370	ABUW_RS01740	astE	57	40	25	14	0	7	36	8	0	26	0	0
371	ABUW_RS01745	ABUW_RS01745	8	7	2	0	0	0	13	0	0	0	0	0
372	ABUW_RS01750	ABUW_RS01750	0	2	0	0	0	4	9	0	0	0	0	0
373	ABUW_RS01755	ABUW_RS01755	7	23	16	24	29	15	8	14	9	0	0	0
374	ABUW_RS01760	ABUW_RS01760	11	3	11	7	0	0	15	0	0	5	0	0
375	ABUW_RS01765	ABUW_RS01765	0	7	0	3	0	2	0	2	0	6	0	0
376	ABUW_RS01770	ABUW_RS01770	0	3	3	0	0	0	3	0	0	0	0	0
377	ABUW_RS01775	ABUW_RS01775	21	20	6	0	0	0	0	0	0	0	0	0
378	ABUW_RS01780	ABUW_RS01780	2	17	3	5	0	0	0	0	0	0	0	0
379	ABUW_RS01785	ABUW_RS01785	21	20	9	0	0	0	7	0	0	16	0	0
380	ABUW_RS01790	ABUW_RS01790	0	25	15	1	0	0	0	11	0	2	0	0
381	ABUW_RS01795	glyS	379	1135	743	155	18	51	96	8	0	56	9	6
382	ABUW_RS01800	glyQ	20	25	19	7	0	0	8	0	3	10	0	0
383	ABUW_RS01805	ABUW_RS01805	37	77	43	15	0	9	1	0	0	0	0	0
384	ABUW_RS01810	ABUW_RS01810	104	232	87	1333	119	776	91	44	18	79	0	0
385	ABUW_RS01815	ABUW_RS01815	2	35	10	77	7	63	10	0	0	10	0	0
386	ABUW_RS01820	ABUW_RS01820	20	33	11	29	9	22	5	0	0	0	0	0
387	3-sRNA_ABUW_RS01825	ABUW_RS01825-3'	23010	7160	1597	18197	3689	15004	129	10	0	79	1	2
388	ABUW_RS01825	ABUW_RS01825	4368	1723	1743	4020	321	2854	201	45	12	125	1	0
389	ABUW_RS01830	ABUW_RS01830	13	17	6	0	0	0	0	0	0	0	0	0
390	ABUW_RS01835	ABUW_RS01835	15	33	27	15	9	16	55	0	0	14	0	0
391	ABUW_RS01840	ABUW_RS01840	94	113	56	7	0	3	31	8	2	17	0	0
392	ABUW_RS01845	aroE	27	42	0	14	0	3	17	0	0	3	8	0
393	3-sRNA_ABUW_RS01850	hemZ	10627	28672	2052	16304	425	5769	19	16	6	18	3	0
394	ABUW_RS01850	hemF	2824	7295	2380	1445	81	470	107	5	14	70	0	7
395	ABUW_RS01855	ribA	0	0	5	0	0	0	6	0	0	2	0	0
396	ABUW_RS01860	dxs	57	59	61	20	0	3	41	3	0	24	0	0
397	ABUW_RS01865	ABUW_RS01865	37	78	29	3	1	3	33	7	7	16	0	0
398	ABUWs007	ABUWs007	20	36	11	34	0	6	31	0	3	8	0	0
399	ABUW_RS01870	ABUW_RS01870	51	145	60	13	0	3	157	23	0	65	4	0
400	ABUW_RS20105	ABUW_RS20105	15	13	0	11	0	0	0	0	0	0	0	0
401	ABUW_RS01880	ABUW_RS01880	58	61	43	10	0	6	9	0	0	9	0	0
402	ABUW_RS01885	mlaE	227	240	148	32	2	9	11	0	0	3	0	0
403	ABUW_RS01890	ABUW_RS01890	89	98	49	8	0	3	33	8	0	6	2	0
404	ABUW_RS01895	ABUW_RS01895	40	73	64	38	0	8	49	5	3	58	2	0
405	ABUW_RS01900	ABUW_RS01900	30	80	35	31	0	11	76	7	6	14	0	3
406	ABUW_RS01905	ABUW_RS01905	21	56	19	6	3	20	0	22	0	2	0	0
407	ABUW_RS01910	ABUW_RS01910	30	14	18	0	0	4	18	9	2	4	0	0
408	ABUW_RS01915	ABUW_RS01915	28	83	14	7	0	0	5	3	0	4	0	0
409	ABUW_RS01920	ABUW_RS01920	124	355	117	21	0	3	4	0	0	5	0	0
410	ABUW_RS01925	recG	21	21	21	0	2	0	32	0	0	17	0	0
411	ABUW_RS01930	ABUW_RS01930	1	13	4	0	0	8	25	4	0	1	0	0
412	ABUW_RS01935	adeT2	88	266	123	25	2	5	14	0	0	0	0	0
413	ABUW_RS01940	plsB	107	127	110	25	0	4	77	7	3	66	6	0
414	ABUW_RS01945	ABUW_RS01945	84	64	50	63	3	38	8	10	0	18	0	0
415	sRNA13	sRNA13	4	4	0	9	4	5	0	0	0	0	0	0
416	ABUW_RS01950	ABUW_RS01950	190	150	84	82	4	13	25	9	0	32	0	0
417	ABUW_RS01955	ABUW_RS01955	11	39	3	13	0	8	25	0	0	7	0	0
418	ABUW_RS01960	yihA	47	47	60	16	0	0	7	0	0	9	0	0
419	ABUW_RS01965	ABUW_RS01965	0	6	6	0	0	9	0	0	0	0	0	0
420	ABUW_RS01970	ABUW_RS01970	26	62	42	28	1	5	22	0	0	6	0	0
421	ABUW_RS01975	ABUW_RS01975	68	104	64	55	5	20	60	5	2	13	0	0
422	ABUW_RS01980	ABUW_RS01980	18	23	10	0	0	0	0	0	10	10	0	0
423	ABUW_RS01985	ABUW_RS01985	39	61	10	7	0	7	0	0	0	0	0	0
424	ABUW_RS01990	rpsJ	546	708	563	117	10	38	294	14	33	68	0	0
425	ABUW_RS01995	rplC	281	263	315	48	0	32	385	68	37	84	16	4
426	ABUW_RS02000	rplD	253	289	251	35	12	37	596	63	45	199	0	0
427	ABUW_RS02005	rplW	131	205	219	43	0	14	450	25	33	143	15	0
428	ABUW_RS02010	rplB	163	373	362	72	0	18	621	123	108	283	16	51
429	ABUW_RS02015	rpsS	68	169	245	55	10	12	326	61	63	174	6	12
430	ABUW_RS02020	rplV	139	164	169	49	9	17	375	36	28	187	15	4
431	ABUW_RS02025	rpsC_pseudo	173	335	354	97	0	60	959	119	81	365	15	10
432	ABUW_RS02030	rplP	190	151	245	32	2	23	529	43	58	182	12	0
433	ABUW_RS02035	rpmC	78	105	105	25	0	4	290	35	47	126	19	7
434	ABUW_RS02040	rpsQ	78	171	146	21	0	4	394	45	45	145	15	0
435	ABUW_RS02045	rplN	146	234	136	37	15	12	357	53	54	141	8	0
436	ABUW_RS02050	rplX	81	149	90	15	5	38	318	79	39	103	2	0
437	ABUW_RS02055	rplE	132	115	237	23	6	9	387	52	30	158	18	0
438	ABUW_RS02060	rpsN	114	160	101	19	0	4	258	47	39	150	11	0
439	ABUW_RS02065	rpsH	285	691	418	120	3	47	627	81	56	252	1	6
440	ABUW_RS02070	rplF	182	206	197	39	0	15	476	66	66	161	15	0
441	ABUW_RS02075	rplR	190	259	289	49	0	16	467	82	18	175	10	11
442	ABUW_RS02080	rpsE	282	305	330	52	14	46	522	75	41	236	16	11
443	ABUW_RS02085	rpmD	120	169	196	21	0	23	297	49	10	122	2	30
444	ABUW_RS02090	rplO	335	708	243	120	33	25	522	107	16	284	26	5
445	ABUW_RS02095	secY	822	1096	817	274	32	132	899	149	99	447	14	26
446	ABUW_RS02100	rpmJ	148	207	195	47	0	34	151	40	24	13	0	11
447	ABUW_RS02105	rpsM	479	813	557	149	20	70	673	83	12	201	12	0
448	ABUW_RS02110	rpsK	195	301	233	37	11	29	380	35	34	117	4	12
449	ABUW_RS02115	rpsD	386	614	441	82	2	20	651	71	62	255	7	18
450	ABUW_RS02120	ABUW_RS02120	891	1059	900	144	9	56	1387	266	138	557	40	26
451	ABUW_RS02125	rplQ	314	382	254	40	0	10	332	44	42	114	20	10
452	ABUW_RS02130	ABUW_RS02130	59	60	65	57	0	19	16	0	0	13	0	0
453	ABUW_RS02135	ABUW_RS02135	14	0	0	0	0	0	0	0	0	0	0	0
454	ABUW_RS02140	ABUW_RS02140	61	21	1	21	0	15	0	0	0	0	0	0
455	ABUW_RS02145	ABUW_RS02145	83	94	1	27	1	13	0	0	0	0	0	0
456	ABUWs008	ABUWs008	17	9	2	5	2	0	0	0	0	2	0	0
457	ig-sRNA_ABUW_RS02145-RS02150	ig-sRNA_ABUW_RS02145-02150	510	646	146	2296	133	1163	0	6	0	1	0	0
458	ABUW_RS02150	ABUW_RS02150	156	191	59	180	6	68	29	4	2	1	0	0
459	ABUW_RS02155	rrtA	17	7	7	3	0	0	10	0	0	0	0	0
460	ABUW_RS02160	ABUW_RS02160	59	62	24	63	18	23	19	3	0	7	0	8
461	ABUW_RS02165	ABUW_RS02165	8	153	71	77	0	31	4	10	0	15	0	0
462	ABUW_RS02170	ABUW_RS02170	51	87	67	56	4	43	35	8	6	7	5	0
463	ABUW_RS02175	ABUW_RS02175	247	315	115	393	17	152	266	25	16	116	12	0
464	ABUW_RS02180	rnr	101	81	49	34	0	9	144	0	6	56	0	0
465	ABUW_RS02185	tRNA-Ser	1396	20105	8018	5816	6870	1274	41667	14604	7615	15416	2206	2255
466	ABUW_RS02190	tRNA-Arg	284	2667	3757	992	6	281	5973	2066	1601	2021	191	62
467	ABUW_RS02195	tRNA-Arg	42	98	55	34	0	9	220	26	51	92	12	2
468	ABUW_RS02200	ABUW_RS02200	0	22	8	5	0	0	0	0	0	0	0	0
469	sRNA14	sRNA14	0	15	4	5	0	0	0	0	0	0	0	0
470	ABUW_RS02205	ABUW_RS02205	37	61	36	48	4	19	85	2	0	18	0	0
471	ABUW_RS02210	tRNA-Arg	18	39	21	28	6	12	31	9	8	12	0	0
472	ABUW_RS02215	ABUW_RS02215	8	0	0	0	0	0	0	0	0	0	0	0
473	ABUW_RS02220	ABUW_RS02220	51	96	58	17	0	7	4	0	0	0	0	0
474	ABUW_RS02225	ABUW_RS02225	21	60	49	0	0	0	6	14	0	9	0	0
475	ABUW_RS02230	ABUW_RS02230	2	2	8	0	0	0	0	0	0	0	0	0
476	ABUW_RS02235	ABUW_RS02235	20	29	25	12	0	0	0	0	0	0	0	0
477	ABUW_RS02240	ABUW_RS02240	302	387	207	126	2	14	16	0	1	1	0	0
478	ABUW_RS02245	wrbA	4	19	0	0	0	0	0	4	7	6	0	0
479	ABUW_RS02250	ABUW_RS02250	10	27	28	0	0	0	11	0	0	2	0	0
480	ABUW_RS02255	ABUW_RS02255	20	32	34	16	0	21	26	5	0	3	0	0
481	ABUW_RS02260	ABUW_RS02260	14	31	20	1	16	0	9	0	0	4	0	0
482	ABUW_RS02265	ABUW_RS02265	84	81	52	8	0	9	2	0	0	0	0	0
483	ABUW_RS02270	ybeY	19	18	42	3	9	7	117	0	0	16	0	0
484	ABUW_RS02275	ABUW_RS02275	143	193	149	130	5	39	243	10	11	100	0	1
485	ABUW_RS02280	miaB	59	108	52	42	0	19	66	5	11	5	0	0
486	ABUW_RS02285	ABUW_RS02285	121	147	86	109	4	24	105	8	0	57	0	0
487	ABUW_RS02290	ABUW_RS02290	14	31	23	12	3	11	12	3	0	11	0	0
488	ABUW_RS02295	ABUW_RS02295	360	302	161	33	30	27	283	75	19	116	13	0
489	ABUW_RS02300	ABUW_RS02300	20	50	5	67	5	45	18	0	0	16	9	0
490	ABUW_RS02305	ABUW_RS02305	38	80	39	50	2	5	94	9	3	53	0	3
491	ABUW_RS02310	ABUW_RS02310	35	22	8	0	0	0	0	2	0	3	0	0
492	ABUW_RS02315	ABUW_RS02315	53	124	54	46	0	16	82	11	13	50	9	0
493	ABUW_RS02320	pssA	121	270	221	102	4	117	23	14	8	43	0	0
494	ABUW_RS02325	ABUW_RS02325_pseudo	161	223	80	104	7	128	1	13	0	5	0	0
495	ABUW_RS02330	16S rRNA	0	0	0	0	0	0	0	0	0	0	0	0
496	ABUW_RS02335	tRNA-Ile	0	0	0	0	0	0	0	0	0	0	0	0
497	ABUW_RS02340	tRNA-Ala	0	0	0	0	0	0	0	0	0	0	0	0
498	ABUW_RS02345	23S rRNA	0	0	0	0	0	0	0	0	0	0	0	0
499	ABUW_RS02350	5S rRNA	0	0	0	0	0	0	0	0	0	0	0	0
500	ABUW_RS02355	ABUW_RS02355	28	42	8	26	0	5	0	0	0	0	0	0
501	ABUW_RS02360	ABUW_RS02360	40	75	38	17	1	9	0	0	0	0	0	0
502	ABUW_RS02365	ABUW_RS02365	63	43	15	13	8	8	0	0	0	0	0	0
503	ABUW_RS02370	ABUW_RS02370	0	3	6	9	0	0	0	0	0	3	0	0
504	ABUW_RS02375	ABUW_RS02375	2	15	11	0	0	0	8	0	0	0	0	0
505	ABUW_RS02380	ABUW_RS02380	45	41	9	66	11	1	15	0	0	0	0	0
506	ABUW_RS02385	ABUW_RS02385	0	42	22	19	0	0	8	0	0	18	0	0
507	ABUW_RS02390	ABUW_RS02390	16	13	4	25	0	1	12	0	0	0	0	0
508	ABUW_RS02395	ABUW_RS02395	11	15	13	8	0	0	6	5	0	0	0	0
509	ABUW_RS02400	ABUW_RS02400	8	14	0	0	0	0	7	0	0	3	0	0
510	ABUW_RS02405	ABUW_RS02405	288	318	110	102	1	18	43	4	0	25	0	0
511	ABUW_RS02410	ABUW_RS02410	22	44	20	13	0	0	1	6	0	31	0	0
512	ABUW_RS02415	ABUW_RS02415	72	78	58	5	0	0	7	0	0	1	0	0
513	ABUW_RS02420	rpsI	451	183	227	32	0	32	233	21	27	85	0	0
514	ABUW_RS02425	rplM	551	638	680	73	4	44	350	30	13	116	22	3
515	ABUW_RS02430	pdxA	85	64	74	44	0	7	19	11	7	16	0	0
516	ABUW_RS02435	rsmA	31	37	17	3	0	3	20	7	0	19	0	0
517	ABUW_RS02440	ABUW_RS02440	29	29	5	21	0	8	39	0	1	9	0	0
518	ABUW_RS02445	ABUW_RS02445	186	251	129	56	0	14	11	0	0	2	0	0
519	ABUW_RS02450	ABUW_RS02450	52	58	46	15	0	6	3	3	0	2	0	0
520	ABUW_RS02455	ABUW_RS02455	38	58	51	28	0	3	15	0	0	0	0	0
521	ABUW_RS02460	hflX	46	46	30	16	0	8	35	3	0	16	0	0
522	ABUW_RS02465	ABUW_RS02465	188	545	216	61	16	7	9	0	0	3	0	0
523	ABUW_RS02470	ABUW_RS02470	58	29	25	36	6	17	11	0	10	12	0	0
524	ABUW_RS02475	ABUW_RS02475	132	53	22	61	6	18	16	0	0	7	0	0
525	ABUW_RS02480	ABUW_RS02480	36	52	32	4	0	4	30	10	0	0	0	0
526	ABUW_RS02485	ABUW_RS02485	61	37	56	7	2	0	0	7	0	11	0	0
527	ABUW_RS02490	ABUW_RS02490	2	7	9	2	2	14	14	7	0	11	0	0
528	ABUW_RS02495	16S rRNA	0	0	0	0	0	0	0	0	0	0	0	0
529	ABUW_RS02500	tRNA-Ile	0	0	0	0	0	0	0	0	0	0	0	0
530	ABUW_RS02505	tRNA-Ala	0	0	0	0	0	0	0	0	0	0	0	0
531	ABUW_RS02510	23S rRNA	0	0	0	0	0	0	0	0	0	0	0	0
532	ABUW_RS02515	5S rRNA	0	0	0	0	0	0	0	0	0	0	0	0
533	ABUW_RS02520	ABUW_RS02520	21	7	10	0	0	0	8	9	0	0	0	0
534	ABUW_RS02525	ABUW_RS02525	161	136	62	78	1	23	10	11	0	8	0	0
535	ABUW_RS02530	ABUW_RS02530	221	168	117	96	8	58	32	6	0	8	0	0
536	ABUW_RS02535	ABUW_RS02535	20	25	14	20	0	2	16	0	0	0	0	0
537	ABUW_RS02540	trxC	0	13	7	2	0	0	22	0	1	4	0	0
538	ABUW_RS02545	ABUW_RS02545	23	9	13	0	0	0	4	17	0	8	4	0
539	ABUW_RS02550	ABUW_RS02550	46	72	36	5	0	0	3	0	6	3	1	0
540	ABUW_RS02555	ABUW_RS02555	271	574	299	22	14	3	13	11	0	3	0	0
541	ABUW_RS02560	ABUW_RS02560	12	96	56	43	0	12	78	9	18	27	0	0
542	ABUW_RS02565	ABUW_RS02565	32	14	24	1	0	6	11	0	0	0	0	0
543	ABUW_RS02570	ABUW_RS02570	13	6	13	0	0	0	4	0	0	3	0	0
544	ABUW_RS02575	ABUW_RS02575	21	17	18	0	0	0	13	11	0	10	0	0
545	ABUW_RS02580	ABUW_RS02580	278	304	206	59	0	18	0	1	0	1	0	0
546	ABUW_RS02585	ABUW_RS02585	26	127	35	47	7	25	8	0	0	2	0	0
547	ABUW_RS02590	ABUW_RS02590	73	59	13	19	0	0	9	0	0	4	0	0
548	ABUW_RS02595	radC	0	0	0	0	0	0	7	0	0	0	0	0
549	ABUW_RS02600	coaBC	29	33	0	16	3	2	3	0	0	13	0	0
550	ABUW_RS02605	secF	56	71	87	18	0	0	32	15	8	28	0	0
551	ABUW_RS02610	secD	226	205	145	27	0	11	138	11	17	78	0	7
552	ABUW_RS02615	yajC	84	61	33	8	0	15	21	9	12	23	0	0
553	ABUW_RS02620	tgt	131	120	65	5	0	0	32	0	3	20	0	0
554	ABUW_RS02625	ABUW_RS02625	53	14	20	1	0	0	24	0	0	2	0	0
555	ABUW_RS02630	ABUW_RS02630	33	31	14	6	0	7	12	0	0	0	0	0
556	ABUW_RS02635	queA	73	101	72	2	0	0	7	10	0	13	0	0
557	ABUW_RS02640	tRNA-Leu	207	1088	391	873	93	153	5957	1468	2958	1409	1002	166
558	ABUW_RS02645	ABUW_RS02645	13	47	26	11	10	0	6	0	0	0	0	0
559	ABUW_RS02650	ABUW_RS02650	0	0	0	1	0	0	3	0	0	0	0	0
560	ABUW_RS02655	ABUW_RS02655	0	0	0	0	0	0	0	0	0	0	0	0
561	ABUW_RS02660	ABUW_RS02660	0	1	0	0	0	0	0	0	0	2	0	0
562	ABUW_RS02665	ssb	0	0	0	0	0	14	0	0	0	1	0	0
563	ABUW_RS02670	ABUW_RS02670	0	0	0	1	0	0	0	0	0	0	0	0
564	ABUW_RS20420	ABUW_RS20420	0	2	0	0	0	0	0	0	0	0	0	0
565	ABUW_RS02675	ABUW_RS02675	0	5	0	0	0	0	0	0	0	0	0	0
566	ABUWs009	ABUWs009	10	30	0	23	4	17	60	70	36	24	12	0
567	ABUW_RS02680	ABUW_RS02680	0	3	0	0	0	0	0	0	0	2	0	0
568	ABUW_RS02685	ABUW_RS02685	15	27	8	28	0	29	0	0	0	0	0	0
569	ABUW_RS02690	ABUW_RS02690	0	0	0	0	0	0	0	0	0	0	0	0
570	ABUW_RS02695	ABUW_RS02695	24	33	32	18	0	9	4	0	0	0	0	0
571	ABUW_RS02700	ABUW_RS02700	0	17	17	42	1	3	24	0	0	17	0	0
572	ABUW_RS02705	ABUW_RS02705	0	1	9	0	0	0	0	0	0	0	0	0
573	ABUW_RS02710	ABUW_RS02710	0	4	8	15	0	2	0	0	0	0	0	0
574	ABUWs010	ABUWs010	2827	8334	2149	2283	173	759	1612	508	276	539	56	41
575	ABUW_RS02715	ABUW_RS02715	22	47	11	12	0	4	9	0	10	5	0	0
576	ABUW_RS02720	ABUW_RS02720	31	16	3	6	0	0	0	0	11	0	0	0
577	ABUW_RS02730	ABUW_RS02730	0	0	0	0	0	0	0	0	0	0	0	0
578	ABUW_RS02735	ABUW_RS02735	0	0	0	0	0	0	0	0	0	0	0	0
579	ig-sRNA_ABUW_RS02735-RS02740	ig-sRNA_ABUW_RS2735-02740	1183	1388	12	2480	63	2543	0	0	0	0	0	0
580	ABUW_RS02740	ABUW_RS02740	38	45	24	0	0	0	4	0	7	12	0	0
581	ABUW_RS02745	ABUW_RS02745	0	0	0	0	0	0	0	0	0	0	0	0
582	ABUW_RS02750	ABUW_RS02750	26	39	7	24	0	3	19	0	0	0	0	0
583	ABUW_RS19680	ABUW_RS19680	0	0	0	0	0	0	0	0	0	0	0	0
584	ABUW_RS02765	oxa23	452	312	229	55	12	44	156	2	12	32	0	0
585	ABUW_RS02770	ABUW_RS02770	0	0	0	0	0	0	0	0	0	0	0	0
586	ABUW_RS02775	ABUW_RS02775	0	0	0	0	0	0	0	0	0	0	0	0
587	ABUW_RS02780	ABUW_RS02780	31	63	0	86	7	48	0	0	0	0	0	0
588	ABUW_RS02785	ABUW_RS02785	0	1	0	0	0	0	0	0	0	0	0	0
589	ABUW_RS02790	ABUW_RS02790	36	34	14	11	0	10	8	0	0	0	0	0
590	ABUW_RS02795	ABUW_RS02795	0	0	0	0	0	0	0	0	0	0	0	0
591	ABUW_RS02800	ABUW_RS02800	0	0	0	0	0	0	0	0	0	0	0	0
592	ABUW_RS02805	ABUW_RS02805	1	0	0	0	0	0	0	0	0	0	0	0
593	ABUW_RS02810	ABUW_RS02810	0	4	6	0	2	15	0	0	0	0	0	0
594	ABUW_RS02815	ABUW_RS02815	0	5	0	0	0	0	0	0	0	0	0	0
595	ABUW_RS02820	ABUW_RS02820	0	3	0	0	0	0	0	0	0	0	0	0
596	ABUW_RS02825	ABUW_RS02825	0	0	0	7	0	0	0	0	0	0	0	0
597	ABUW_RS02830	ABUW_RS02830	0	4	6	10	0	0	0	0	0	0	0	0
598	ABUW_RS02835	ABUW_RS02835	0	0	0	0	0	0	0	0	0	0	0	0
599	ABUW_RS02840	ABUW_RS02840	0	0	0	0	0	0	1	0	0	0	0	0
600	ABUW_RS02845	ABUW_RS02845	0	0	0	0	0	0	0	0	0	0	0	0
601	ABUW_RS02850	gpM	0	0	0	0	0	1	7	0	0	0	0	0
602	ABUW_RS02855	ABUW_RS02855	4	4	0	0	3	0	0	3	0	0	0	0
603	ABUW_RS02860	ABUW_RS02860	51	76	60	48	3	38	0	0	0	7	0	0
604	ABUW_RS02865	ABUW_RS02865	0	2	0	0	0	0	0	0	0	0	0	0
605	ABUW_RS02870	ABUW_RS02870	0	3	0	1	0	0	0	0	0	0	0	0
606	ABUW_RS02875	ABUW_RS02875	210	215	72	182	0	62	73	11	0	20	0	0
607	ABUW_RS02880	glnE	65	120	67	49	2	13	101	2	4	33	7	0
608	ABUW_RS02885	ABUW_RS02885	102	126	74	34	6	30	120	2	0	32	10	0
609	ABUW_RS02890	ABUW_RS02890	81	106	83	18	0	14	2	0	0	17	0	1
610	ABUW_RS02895	ABUW_RS02895	64	30	28	0	0	0	4	0	0	4	0	0
611	ABUW_RS02900	ABUW_RS02900	14	23	17	8	0	3	3	2	0	1	2	0
612	ABUW_RS02905	ABUW_RS02905	25	33	5	7	0	0	10	0	0	4	0	0
613	ABUW_RS02910	ABUW_RS02910	39	71	23	10	7	1	9	1	0	8	0	0
614	ABUW_RS02915	ghy	82	70	29	22	0	0	9	7	0	5	0	0
615	ABUW_RS02920	ABUW_RS02920	100	86	49	18	10	9	9	0	0	0	0	0
616	ABUW_RS02925	wecB	121	113	51	17	0	2	0	3	6	0	0	0
617	ABUW_RS02930	ABUW_RS02930	28	26	22	9	0	9	0	0	0	0	0	0
618	ABUW_RS02935	ABUW_RS02935	12	6	12	7	0	9	6	0	0	0	0	0
619	ABUW_RS02940	aspS	127	157	146	27	0	8	116	24	0	44	2	0
620	ABUW_RS02945	ABUW_RS02945	16	25	24	23	0	2	0	7	0	0	0	0
621	ABUW_RS02950	znuD	12	28	0	3	2	8	13	6	0	2	0	0
622	sRNA17	sRNA17	0	9	0	0	0	0	5	6	0	0	0	0
623	ABUW_RS02955	ABUW_RS02955	27	59	14	19	0	18	31	0	6	12	0	0
624	ABUW_RS02960	ABUW_RS02960	21	79	22	11	0	10	0	0	0	2	0	0
625	ABUW_RS02965	ABUW_RS02965	6	4	6	10	0	0	0	0	0	0	0	0
626	ABUW_RS02970	ABUW_RS02970	56	107	12	7	0	7	2	0	0	1	0	0
627	ABUW_RS02975	ABUW_RS02975	55	69	26	19	0	24	63	8	10	22	0	0
628	ABUW_RS02980	ABUW_RS02980	64	99	77	18	5	7	160	27	30	65	40	4
629	sRNA18	sRNA18	0	0	0	0	0	0	0	1	0	0	0	0
630	ABUW_RS02985	ABUW_RS02985	0	4	0	0	2	1	5	0	0	0	0	0
631	ABUW_RS02990	baeS	45	55	9	23	4	13	20	15	6	13	8	0
632	ABUW_RS02995	ABUW_RS02995	42	74	28	37	4	1	11	0	0	3	0	0
633	ABUW_RS03000	ABUW_RS03000	14	43	28	70	0	38	3	2	0	3	0	0
634	ABUW_RS03005	ABUW_RS03005	313	351	148	161	31	59	122	21	12	102	6	10
635	ABUW_RS03010	ABUW_RS03010	9	26	7	0	0	17	2	10	5	0	15	0
636	ABUW_RS03015	ABUW_RS03015	3	6	3	0	0	5	10	0	0	0	0	0
637	ABUW_RS03020	ABUW_RS03020	0	9	0	0	0	0	0	0	0	6	0	0
638	3-sRNA_ABUW_RS03025	ABUW_RS03025-3'	2563	7993	356	1530	11	640	0	0	0	10	0	0
639	ABUW_RS03025	ABUW_RS03025	566	474	334	125	1	81	29	0	0	20	0	0
640	ABUW_RS03030	ABUW_RS03030	6	0	21	1	0	0	7	9	0	4	0	0
641	ABUW_RS03035	trpB	58	114	41	11	0	8	36	3	0	19	0	0
642	ABUW_RS03040	ABUW_RS03040	13	11	27	0	0	0	33	3	6	16	5	0
643	ABUW_RS03045	ABUW_RS03045	39	72	51	28	0	20	2	0	0	7	0	0
644	ABUW_RS03050	ABUW_RS03050	4	18	4	4	0	0	6	0	0	0	0	0
645	ABUW_RS03055	ABUW_RS03055	28	8	1	14	0	0	0	0	0	0	0	0
646	ABUW_RS03060	trpA	73	136	67	13	0	16	122	14	7	35	0	0
647	ABUW_RS03065	accD	204	229	132	13	8	29	167	18	4	58	0	0
648	ABUW_RS03070	folC	389	784	309	114	17	50	54	12	0	14	0	0
649	ABUW_RS03075	ABUW_RS03075	70	94	38	17	7	8	19	1	0	9	0	0
650	ABUW_RS03080	ABUW_RS03080	7	4	0	0	0	0	0	0	0	0	0	0
651	ABUW_RS03085	ABUW_RS03085	44	33	22	14	2	8	7	0	0	0	0	0
652	ABUWs011	ABUWs011	89	134	98	348	28	165	72	52	10	15	11	0
653	ABUW_RS03090	ABUW_RS03090	64	147	109	176	19	89	72	53	8	40	19	0
654	ABUW_RS03095	secA	178	442	210	104	0	83	134	20	9	81	0	8
655	ABUW_RS03100	ABUW_RS03100	17	40	15	25	0	0	36	5	0	13	15	0
656	ABUW_RS03105	ABUW_RS03105	197	266	114	79	4	63	32	11	9	21	0	0
657	ABUW_RS03110	ABUW_RS03110	188	290	187	225	11	90	10	7	0	0	0	0
658	ABUW_RS03115	ABUW_RS03115	32	43	33	9	0	1	9	0	0	10	0	0
659	ABUW_RS03120	ABUW_RS03120	16	30	26	27	0	0	6	0	0	0	0	0
660	ABUW_RS03125	ABUW_RS03125	14	6	6	2	6	3	0	0	0	0	0	7
661	ABUW_RS03130	ABUW_RS03130	25	20	10	9	0	3	4	0	0	0	0	7
662	ABUW_RS03135	ABUW_RS03135	10	14	13	16	0	1	11	0	0	0	0	0
663	ABUW_RS03140	ABUW_RS03140	25	28	8	21	0	3	2	0	0	2	0	0
664	ABUW_RS03145	ABUW_RS03145	83	122	51	40	3	2	61	24	2	21	19	0
665	ABUW_RS03150	ABUW_RS03150	20	3	4	5	0	5	16	0	0	0	0	0
666	ABUW_RS03155	ABUW_RS03155	522	580	667	76	24	49	193	16	0	46	5	5
667	ABUW_RS03160	ABUW_RS03160	1647	1000	984	212	24	102	557	47	28	219	6	0
668	ABUW_RS03165	ABUW_RS03165	55	64	29	1	0	0	23	0	6	6	0	0
669	ABUW_RS03170	ABUW_RS03170	1	14	5	6	0	0	16	8	0	6	0	0
670	ABUW_RS03175	ABUW_RS03175	8	10	7	14	0	9	0	0	0	0	0	0
671	ABUW_RS03180	ABUW_RS03180	10	26	27	68	12	33	51	13	0	18	0	0
672	ABUW_RS03185	ABUW_RS03185	17	20	12	22	0	0	48	0	6	7	0	0
673	ABUW_RS03190	ABUW_RS03190	4	19	0	0	0	4	0	0	0	0	0	0
674	ABUW_RS03195	omp38	1189	2526	1762	1472	135	529	4254	373	236	1808	196	51
675	ABUW_RS20425	ABUW_RS20425	0	0	4	0	0	0	0	0	0	0	0	0
676	ABUW_RS03205	ABUW_RS03205	0	7	4	0	9	0	14	0	0	2	0	0
677	AbsR28	AbsR28	31	15	11	5	0	5	0	0	0	2	0	0
678	ABUW_RS03210	ABUW_RS03210	90	68	98	20	0	11	26	0	0	9	0	0
679	ABUW_RS03215	ABUW_RS03215	42	174	136	32	10	22	12	0	7	0	0	0
680	ABUW_RS03220	ABUW_RS03220	47	72	22	10	0	0	0	0	0	0	0	0
681	ABUW_RS03225	typA	42	90	87	33	17	13	151	26	5	66	0	0
682	ABUW_RS03230	mscL	44	76	40	12	2	18	44	15	15	17	0	0
683	ABUW_RS03235	ABUW_RS03235	8	6	0	0	0	0	0	0	0	0	0	0
684	ABUW_RS03240	ABUW_RS03240	0	11	5	0	0	0	0	3	0	0	0	0
685	ABUW_RS03245	mutM	13	6	8	21	3	0	16	4	0	0	0	0
686	ABUW_RS03250	ABUW_RS03250	7	2	5	0	0	0	0	0	0	0	0	0
687	ABUW_RS03255	ABUW_RS03255	32	46	44	30	0	9	33	9	1	18	0	0
688	ABUW_RS03260	ABUW_RS03260	151	148	102	44	4	38	92	2	11	66	0	6
689	ABUW_RS03265	ABUW_RS03265	136	241	116	161	5	40	8	7	0	6	0	0
690	ABUW_RS03270	ABUW_RS03270	52	75	8	19	0	3	8	0	0	10	0	0
691	ABUW_RS03275	ABUW_RS03275	36	35	19	0	0	0	11	0	0	0	0	0
692	ABUW_RS03280	ABUW_RS03280	9	22	31	14	0	7	1	0	0	2	0	0
693	ABUW_RS03285	ABUW_RS03285	3	21	6	6	0	3	15	34	0	22	0	0
694	ABUW_RS03290	ABUW_RS03290	0	1	0	0	0	0	0	0	0	0	0	0
695	ABUW_RS03295	ABUW_RS03295	10	3	7	0	0	0	0	3	0	2	0	0
696	ABUW_RS19685	ABUW_RS19685	0	0	0	0	0	0	0	0	0	0	0	0
697	ig-sRNA_ABUW_RS19685-RS03310	ig-sRNA_ABUW_RS19685-03310	63	117	23	261	23	120	9	0	0	4	0	0
698	ABUW_RS03310	ABUW_RS03310	79	46	31	73	19	59	67	25	0	65	0	0
699	ABUW_RS03315	ABUW_RS03315	101	142	56	23	0	4	75	8	11	35	0	0
700	ABUW_RS03320	ABUW_RS03320	64	126	71	14	0	1	26	10	2	19	0	0
701	ABUW_RS03325	ABUW_RS03325	94	57	27	7	0	0	0	0	0	0	0	0
702	ABUW_RS03330	ABUW_RS03330	43	59	34	4	0	7	0	0	0	0	0	0
703	ABUW_RS03335	pilG	113	111	159	12	1	16	28	1	5	12	0	0
704	ABUW_RS03340	ABUW_RS03340	168	70	91	7	0	0	22	4	0	3	0	0
705	ABUW_RS03345	ABUW_RS03345	327	528	287	105	0	26	23	0	0	7	0	0
706	ABUW_RS03350	ABUW_RS03350	486	461	215	18	0	21	102	14	27	57	9	0
707	ABUW_RS03355	ABUW_RS03355	399	570	226	47	0	0	95	17	1	42	3	5
708	sRNA19	sRNA19	0	2	0	0	0	0	0	0	0	0	0	0
709	ABUW_RS03360	ABUW_RS03360	40	4	23	1	0	0	12	0	0	12	0	0
710	ABUW_RS03365	ABUW_RS03365	20	39	0	9	0	0	0	4	0	0	0	0
711	ABUW_RS03370	ABUW_RS03370	21	29	9	5	0	9	5	0	0	0	0	0
712	ABUW_RS03375	dapE	19	6	3	0	0	0	4	0	0	0	0	0
713	ABUW_RS03380	ABUW_RS03380	298	387	261	913	55	380	253	19	22	241	9	0
714	ABUW_RS03385	ABUW_RS03385	15	0	5	5	0	0	3	0	0	0	0	0
715	ABUW_RS03390	ABUW_RS03390	36	82	0	44	6	11	25	3	0	1	0	0
716	ABUW_RS03395	elsL	77	212	71	64	0	4	5	0	0	0	0	0
717	ABUW_RS03400	tRNA-Val	14	27	27	11	0	5	193	88	121	46	0	5
718	ABUW_RS03405	tRNA-Asp	13	4409	28	157	694	3	32968	10519	5842	9656	1237	1269
719	ABUW_RS03410	tRNA-Asp	1030	10388	941	2113	3043	450	34198	10840	10202	10147	1297	1381
720	ABUW_RS03415	tRNA-Val	14	73	62	169	0	10	48	37	21	150	11	0
721	ABUW_RS03420	tRNA-Asp	65	310	28	21	13	23	87	17	21	44	0	1
722	ABUW_RS03425	tRNA-Val	57	154	82	115	0	92	16	0	0	20	0	0
723	ABUW_RS03430	ABUW_RS03430	5	4	7	0	0	3	0	0	0	0	0	0
724	ABUW_RS03435	ABUW_RS03435	27	39	22	1	0	1	15	0	0	0	0	0
725	ABUW_RS03440	ABUW_RS03440	294	168	76	81	24	48	75	11	0	15	0	0
726	ABUW_RS03445	yccS	126	121	78	31	10	17	46	6	0	14	0	0
727	ABUW_RS03450	ABUW_RS03450	190	431	113	80	14	56	11	17	0	26	0	0
728	ABUW_RS03455	ABUW_RS03455	26	78	6	60	2	70	7	0	0	3	0	0
729	ABUW_RS03460	ABUW_RS03460	101	88	76	0	0	0	4	0	0	0	0	0
730	ABUW_RS20110	ABUW_RS20110	7090	6809	2714	628	23	277	12	6	0	0	0	0
731	ABUW_RS03465	ABUW_RS03465	1436	991	505	23	11	34	13	14	0	7	0	0
732	ABUW_RS03470	ABUW_RS03470	0	4	1	2	0	1	26	0	0	1	0	0
733	ABUW_RS03475	ABUW_RS03475	97	142	36	10	22	8	5	5	0	4	0	0
734	ABUW_RS03480	sbmA	91	117	35	39	0	9	2	0	0	5	0	0
735	ABUW_RS03485	ABUW_RS03485	0	8	4	2	0	0	0	0	0	0	0	0
736	ABUW_RS03490	ABUW_RS03490	15	4	0	7	0	1	2	0	0	1	0	0
737	ABUW_RS03495	ABUW_RS03495	14	23	1	30	4	3	1	11	0	1	0	0
738	ABUW_RS03500	ABUW_RS03500	22	29	17	9	2	2	24	0	0	15	0	0
739	ABUW_RS03505	gatB	101	150	94	11	10	0	95	19	4	33	0	6
740	ABUW_RS03510	gatA	56	103	79	24	9	14	138	0	0	22	0	0
741	ABUW_RS03515	gatC	6	29	41	0	0	0	8	0	0	0	0	0
742	ABUW_RS03520	ABUW_RS03520	64	67	47	13	0	3	28	0	11	8	0	0
743	ABUW_RS03525	mreC	13	32	3	0	0	3	19	10	0	14	3	2
744	ABUW_RS03530	mreD	7	22	13	2	0	0	8	0	0	0	0	0
745	ABUW_RS03535	ABUW_RS03535	23	36	24	0	0	17	6	0	0	0	0	0
746	ABUW_RS03540	rng	65	61	33	14	1	19	26	0	0	10	0	0
747	ABUW_RS20115	ABUW_RS20115	59	90	23	172	1	74	77	1	0	43	3	0
748	ABUW_RS03550	ABUW_RS03550	23	96	10	16	0	3	22	0	0	13	2	0
749	ABUW_RS03555	ABUW_RS03555	18	20	10	9	0	0	16	5	0	0	7	0
750	ABUW_RS03560	thrH	7	34	23	13	17	7	24	0	0	1	0	0
751	ABUW_RS03565	ABUW_RS03565	486	539	223	202	45	75	123	25	42	51	2	0
752	ABUW_RS03570	ABUW_RS03570	0	0	3	0	0	0	0	0	0	0	0	0
753	ABUW_RS03575	ABUW_RS03575	38	8	10	4	0	0	0	0	0	0	0	0
754	ABUW_RS03580	ABUW_RS03580	6	7	3	22	0	1	6	0	0	0	0	0
755	ABUW_RS03585	ABUW_RS03585	158	106	46	14	0	12	10	0	0	0	0	0
756	ABUW_RS03590	ABUW_RS03590	262	381	100	37	0	16	9	0	0	6	0	0
757	ABUW_RS03595	ABUW_RS03595	7	9	0	3	0	3	5	0	0	5	0	0
758	ABUW_RS03600	ABUW_RS03600	33	48	11	15	0	20	11	0	1	9	0	0
759	ABUW_RS03605	hchA	20	20	4	13	4	3	7	0	0	2	0	0
760	ABUW_RS03610	ABUW_RS03610	36	61	6	37	2	9	13	1	0	11	0	0
761	ABUW_RS03615	ABUW_RS03615	0	9	5	0	0	5	8	1	0	7	0	0
762	ABUW_RS03620	ABUW_RS03620	0	6	1	11	6	0	0	0	0	6	0	0
763	ABUW_RS03625	ABUW_RS03625	0	0	1	0	0	0	0	0	0	0	0	0
764	ABUW_RS03630	ABUW_RS03630	0	4	3	3	0	1	0	0	0	14	0	0
765	ABUW_RS03635	ABUW_RS03635	0	1	0	3	0	2	16	0	0	2	0	0
766	ABUW_RS03640	ABUW_RS03640	0	14	14	0	0	0	26	0	13	0	0	0
767	ABUW_RS03650	ABUW_RS03650	0	3	0	0	0	3	3	5	0	3	0	0
768	ABUW_RS03655	ABUW_RS03655	0	0	7	0	0	0	8	0	0	3	0	0
769	ABUW_RS03660	ABUW_RS03660	0	0	0	0	0	0	2	0	0	0	0	0
770	ABUW_RS03665	ABUW_RS03665	0	0	4	0	0	0	0	0	0	0	0	0
771	ABUW_RS03670	ABUW_RS03670	633	894	297	273	22	102	24	2	4	21	0	0
772	ABUW_RS03675	ABUW_RS03675	7	4	0	0	0	0	1	0	0	9	0	0
773	ABUW_RS03680	ABUW_RS03680	16	64	2	12	0	6	0	0	0	2	0	0
774	ABUW_RS19690	ABUW_RS19690	0	2	2	6	0	0	0	0	0	2	0	0
775	ABUW_RS03685	ABUW_RS03685	0	0	6	3	0	0	0	0	0	11	0	0
776	ABUWs013	ABUWs013	344	641	0	184	12	115	565	7	259	170	10	5
777	ABUW_RS20430	ABUW_RS20430	0	0	0	0	0	0	9	0	0	0	0	0
778	ABUW_RS03690	ABUW_RS03690	1	4	5	3	0	0	0	9	0	0	0	0
779	ABUW_RS03695	ABUW_RS03695	0	2	0	0	0	0	12	0	0	0	0	0
780	ABUW_RS20730	ABUW_RS20730	0	0	0	0	0	0	0	0	0	0	0	0
781	ABUW_RS20435	ABUW_RS20435	0	0	0	0	0	0	0	0	0	0	0	0
782	ABUW_RS03705	ABUW_RS03705	0	0	0	0	0	6	17	0	0	2	0	0
783	ABUW_RS03710	ABUW_RS03710	0	0	0	0	0	0	0	0	0	0	0	0
784	ABUW_RS03715	ABUW_RS03715	0	0	0	0	0	0	0	0	0	0	0	0
785	ABUW_RS03720	ABUW_RS03720	0	0	0	0	0	0	0	0	0	0	0	0
786	ABUW_RS03725	ABUW_RS03725	0	0	0	2	0	0	6	0	0	0	0	0
787	ABUW_RS03730	ABUW_RS03730	0	0	0	0	0	0	2	0	0	1	0	0
788	ABUW_RS03735	ABUW_RS03735	0	7	0	0	0	0	5	0	0	1	0	0
789	ABUW_RS03740	ABUW_RS03740	0	9	5	2	1	0	0	0	0	0	0	0
790	ABUW_RS03745	ABUW_RS03745	0	0	0	0	0	0	0	0	0	0	0	0
791	ABUW_RS03750	ABUW_RS03750	0	6	0	5	0	0	0	0	0	0	0	0
792	ABUWs014	ABUWs014	5944	8447	4322	6807	128	2555	92	3	10	81	0	85
793	ABUW_RS03755	tRNA-Arg	0	6	0	0	0	0	8	0	0	0	0	0
794	ABUW_RS03760	ABUW_RS03760	0	0	0	7	0	0	0	0	0	0	0	0
795	ABUW_RS03765	ABUW_RS03765	0	1	4	13	0	0	0	0	0	0	0	0
796	ABUW_RS03770	ABUW_RS03770	44	50	46	36	0	32	32	0	3	16	0	0
797	ABUW_RS03775	ABUW_RS03775	0	0	0	0	0	0	0	0	0	0	0	0
798	ABUW_RS03785	ABUW_RS03785	1	4	0	0	0	0	0	0	0	0	0	0
799	ABUW_RS03790	ABUW_RS03790	5	3	0	0	0	3	0	0	0	0	0	0
800	ABUW_RS03795	ABUW_RS03795	0	0	0	0	0	0	0	0	0	0	0	0
801	ABUW_RS03800	ABUW_RS03800_pseudo	0	1	9	0	0	1	0	0	0	0	0	0
802	ABUW_RS03805	ABUW_RS03805	0	0	5	6	0	0	7	0	0	4	0	0
803	ABUW_RS03810	ABUW_RS03810	0	6	7	1	0	0	0	0	0	0	0	0
804	ABUW_RS03815	ABUW_RS03815	0	0	0	0	0	0	0	0	0	0	0	0
805	ABUW_RS20440	ABUW_RS20440	4	6	8	0	0	0	0	0	0	0	0	0
806	ABUW_RS03820	ABUW_RS03820	0	2	0	14	0	0	0	0	3	0	0	0
807	ABUW_RS03825	ABUW_RS03825	2	0	0	0	0	0	10	0	0	0	0	0
808	ABUW_RS03830	ABUW_RS03830	7	7	0	0	0	2	14	0	0	16	0	0
809	ABUW_RS03835	ABUW_RS03835	3	0	0	0	0	0	0	0	0	0	0	0
810	ABUW_RS03840	ABUW_RS03840	0	0	0	0	0	0	0	0	0	0	0	0
811	ABUW_RS03845	ABUW_RS03845	0	0	0	0	0	0	0	0	0	0	0	0
812	ABUW_RS03850	ABUW_RS03850	4	116	16	19	4	5	0	6	0	0	0	0
813	ABUW_RS03855	ABUW_RS03855	6	21	3	7	0	2	0	0	0	0	0	0
814	ABUW_RS03860	ABUW_RS03860	14	7	7	4	0	0	6	0	0	0	0	0
815	ABUW_RS03865	ABUW_RS03865	0	0	0	0	0	0	0	0	0	0	0	0
816	ABUW_RS03870	ABUW_RS03870	0	0	0	6	0	0	0	0	0	7	0	0
817	ABUW_RS03875	ABUW_RS03875	0	0	0	0	0	0	7	0	0	0	0	0
818	ABUW_RS03880	ABUW_RS03880	0	0	0	0	0	0	0	0	0	0	0	0
819	ABUW_RS03885	ABUW_RS03885	0	0	0	0	0	0	0	0	0	0	0	0
820	ABUW_RS03890	ABUW_RS03890	26	36	33	7	5	10	19	0	13	8	10	0
821	ABUW_RS03895	ABUW_RS03895	79	42	17	23	9	9	56	10	0	24	0	2
822	ABUW_RS19705	ABUW_RS19705	19	11	1	0	0	0	0	0	0	0	0	0
823	ABUW_RS03900	ABUW_RS03900	91	112	61	3	0	0	2	0	0	0	0	0
824	ABUW_RS03905	ABUW_RS03905	149	88	57	12	0	0	13	0	0	0	0	0
825	ABUW_RS03910	ABUW_RS03910	23	33	17	19	12	20	2	0	0	0	0	0
826	ABUW_RS03915	ABUW_RS03915	13	38	6	13	0	1	3	0	0	0	0	0
827	ABUW_RS03920	ABUW_RS03920	0	0	0	0	0	0	0	0	0	0	0	0
828	ABUW_RS03925	ABUW_RS03925	0	4	6	0	0	0	0	0	0	2	0	0
829	as-sRNA_ABUW_RS20565	as-sRNA_ABUW_RS20565	940	648	1	1636	276	1304	90	36	23	14	1	1
830	ABUWs015	ABUWs015	6	33	4	92	7	40	21	11	0	0	0	0
831	ABUW_RS03930	ABUW_RS03930	0	0	9	0	0	0	0	0	0	0	0	0
832	ABUW_RS03935	ABUW_RS03935	0	14	14	7	5	1	12	1	0	12	0	4
833	ABUW_RS03940	ABUW_RS03940	0	0	0	0	0	0	0	0	0	0	0	0
834	ABUW_RS03945	ABUW_RS03945	0	0	0	0	0	0	0	0	0	0	0	0
835	ABUW_RS03950	ABUW_RS03950	1	3	0	0	0	2	3	0	0	0	0	0
836	ABUW_RS03955	ABUW_RS03955	0	4	8	1	7	6	0	0	0	0	0	0
837	ABUW_RS03960	ABUW_RS03960	0	0	0	0	0	4	0	0	0	0	0	0
838	ABUW_RS03965	ABUW_RS03965	0	0	0	0	0	0	0	0	0	0	0	0
839	ABUW_RS03970	ABUW_RS03970	18	14	4	0	0	3	0	0	0	6	0	0
840	ABUW_RS03975	ABUW_RS03975	32	18	17	13	0	7	2	0	0	2	0	0
841	ABUW_RS03980	ABUW_RS03980	11	10	13	0	0	12	0	0	0	0	0	0
842	ABUW_RS20565	ABUW_RS20565	0	0	0	0	0	0	0	3	0	0	0	0
843	as-sRNA_ABUW_RS03925	as-sRNA_ABUW_RS03925	1151	2254	353	296	5	190	0	0	0	0	4	0
844	ABUW_RS03990	ABUW_RS03990	67	72	54	2	0	20	1	0	0	7	0	0
845	ABUW_RS03995	tRNA-Arg	61	389	78	144	0	18	1017	306	148	254	28	9
846	ABUW_RS04000	ABUW_RS04000	165	210	106	51	0	49	62	12	0	32	0	0
847	ABUW_RS04005	prpF	44	24	13	2	0	14	7	4	0	11	0	0
848	ABUW_RS04010	ABUW_RS04010	11	26	16	0	0	12	14	0	0	2	0	0
849	ABUW_RS04015	ABUW_RS04015	27	21	0	0	0	1	0	0	0	0	0	0
850	ABUW_RS04020	ABUW_RS04020	109	121	119	5	0	25	19	15	0	16	4	3
851	ABUW_RS04025	ABUW_RS04025	129	167	139	23	4	7	15	14	4	2	0	0
852	ABUW_RS04030	ABUW_RS04030	103	221	77	24	0	16	0	3	0	0	0	0
853	ABUW_RS04035	ABUW_RS04035	28	20	0	1	0	0	0	0	0	0	0	0
854	ABUW_RS04040	ABUW_RS04040	59	77	21	5	9	1	0	0	0	0	0	0
855	ABUW_RS04045	ABUW_RS04045	544	374	193	74	11	28	149	10	41	87	0	0
856	ABUW_RS04050	ABUW_RS04050	7	3	14	0	0	0	0	0	0	0	0	0
857	ABUW_RS04055	ABUW_RS04055	0	8	0	1	0	0	6	0	0	4	0	0
858	ABUW_RS04060	ABUW_RS04060	28	22	14	17	0	0	3	0	0	18	0	0
859	ABUW_RS04065	ABUW_RS04065	0	23	5	6	0	3	0	0	0	0	0	0
860	ABUW_RS04070	ABUW_RS04070	3	32	0	6	0	0	0	0	0	6	0	3
861	ABUW_RS04075	ABUW_RS04075	74	99	64	39	0	2	0	0	0	0	0	0
862	ABUW_RS04080	ABUW_RS04080	0	8	0	10	0	0	0	0	0	0	0	4
863	ABUW_RS04085	ABUW_RS04085	13	26	10	2	0	10	0	0	0	3	0	0
864	ABUW_RS04090	ABUW_RS04090	1	14	12	2	0	2	0	0	0	4	0	0
865	ABUW_RS04095	ABUW_RS04095	35	74	104	34	2	3	187	14	7	55	4	15
866	ABUW_RS04100	ABUW_RS04100	36	26	35	14	0	14	6	0	0	1	0	0
867	ABUW_RS04105	ABUW_RS04105	33	51	35	22	10	14	18	0	1	1	0	0
868	ABUW_RS04110	ABUW_RS04110	29	50	22	21	0	14	1	0	0	4	0	0
869	ABUW_RS04115	ABUW_RS04115	44	40	33	3	0	0	1	0	0	4	0	0
870	ABUW_RS04120	ABUW_RS04120	43	45	27	11	7	1	4	0	0	0	0	0
871	ABUW_RS04125	adeK	47	124	65	61	22	48	314	11	9	155	7	5
872	ABUW_RS04130	adeJ	146	225	171	62	14	13	378	62	22	135	9	0
873	ABUW_RS04135	adeI	40	97	58	26	0	20	130	17	5	41	0	0
874	ABUW_RS04140	ABUW_RS04140	27	66	17	9	5	10	38	0	0	15	0	0
875	ABUW_RS04145	ABUW_RS04145	111	105	54	14	2	37	53	2	0	10	0	0
876	ABUW_RS04150	sdsA	65	86	41	6	0	2	48	11	0	0	0	0
877	ABUW_RS04155	ABUW_RS04155	6	3	0	0	0	0	0	0	0	1	0	0
878	ABUW_RS04160	rplU	73	93	88	27	7	0	172	33	7	37	5	4
879	ABUW_RS04165	rpmA	149	140	93	28	2	0	114	16	34	64	7	0
880	sRNA20	sRNA20	2	0	0	8	0	0	0	0	0	0	0	0
881	ABUW_RS04170	lolA	21	153	23	68	0	58	7	0	1	14	0	10
882	ABUW_RS04175	ABUW_RS04175	44	66	4	51	7	24	21	0	0	4	0	0
883	ABUW_RS04180	serS	87	158	82	54	4	12	47	10	0	23	0	0
884	ABUW_RS04185	cysG	633	1099	119	204	6	153	34	7	0	21	0	0
885	ABUW_RS04190	ABUW_RS04190	42	37	24	11	0	7	1	0	0	4	0	11
886	ABUW_RS04195	ABUW_RS04195	65	6	24	13	0	0	0	11	0	0	0	4
887	ABUW_RS04200	ABUW_RS04200	10	33	4	10	1	11	8	6	0	4	0	0
888	ABUW_RS04205	ABUW_RS04205	53	51	53	26	0	10	11	14	0	10	0	0
889	ABUW_RS04210	ABUW_RS04210	26	46	45	28	0	6	39	6	2	15	0	0
890	ABUW_RS04215	ABUW_RS04215	69	265	102	37	1	9	32	4	0	22	0	0
891	ABUW_RS04220	lipB	9	19	0	5	2	8	10	2	0	4	0	0
892	ABUW_RS04225	ABUW_RS04225	127	94	68	180	14	56	38	8	13	33	0	0
893	ABUW_RS04230	rpoD	151	334	281	101	12	53	360	55	9	207	15	20
894	ABUW_RS04235	ABUW_RS04235	49	73	56	17	1	0	3	0	4	5	0	0
895	ABUW_RS04240	ABUW_RS04240	58	143	37	39	0	9	6	8	0	5	0	0
896	ABUW_RS04245	ABUW_RS04245	340	300	78	33	5	14	14	2	0	5	7	0
897	ABUW_RS04250	ABUW_RS04250	69	38	40	46	0	26	21	0	0	4	0	0
898	ABUW_RS04255	gltA	279	533	203	81	5	15	324	57	45	188	0	10
899	ABUW_RS04260	sdhC	147	442	136	65	0	18	125	10	1	41	0	4
900	ABUW_RS04265	sdhD	140	181	116	33	2	12	64	21	19	33	2	0
901	ABUW_RS04270	sdhA	246	415	380	94	18	48	772	117	43	377	27	19
902	ABUW_RS04275	ABUW_RS04275	213	309	233	95	7	16	265	47	24	138	9	8
903	ABUW_RS19715	ABUW_RS19715_pseudo	14	19	26	48	0	19	25	0	7	9	7	8
904	ABUW_RS04280	ABUW_RS04280	255	693	476	151	19	49	902	86	39	535	27	24
905	ABUW_RS04285	odhB	324	450	473	239	10	81	535	62	33	214	0	30
906	ABUW_RS04290	lpdA	267	291	227	102	3	36	580	102	66	210	4	18
907	ABUW_RS04295	sucC	216	329	212	99	17	29	363	79	43	167	14	7
908	ABUW_RS04300	sucD	138	270	198	68	8	22	287	53	40	125	14	12
909	ABUW_RS04310	ABUW_RS04310	6	27	7	17	0	0	0	0	0	0	0	0
910	ABUW_RS20125	ABUW_RS20125_pseudo	0	13	8	0	0	0	0	0	0	6	0	0
911	sRNA21	aar	167218	427143	21736	958002	22963	547730	732	639	93	885	155	19
912	ABUW_RS04315	trpS	116	125	49	7	1	0	14	0	0	0	0	0
913	ABUW_RS04320	ABUW_RS04320	67	90	84	93	25	33	39	17	0	17	0	3
914	ABUW_RS04325	ABUW_RS04325	46	21	32	66	4	32	33	0	0	29	7	0
915	ABUW_RS04330	ABUW_RS04330	769	865	328	162	17	32	5	0	0	0	0	0
916	ABUW_RS19720	ABUW_RS19720	282	450	422	149	29	92	747	106	50	332	21	6
917	ABUW_RS04345	ABUW_RS04345	13	51	13	14	0	6	0	0	0	11	0	0
918	ABUW_RS04350	ABUW_RS04350	20	17	5	6	0	4	5	0	0	2	0	0
919	ABUW_RS04355	ABUW_RS04355	1	13	0	2	0	2	5	0	0	0	0	0
920	ABUW_RS04360	ABUW_RS04360	6	4	9	2	0	0	0	0	0	0	0	0
921	ABUW_RS04365	ABUW_RS04365	7	23	6	75	14	23	4	0	0	0	0	0
922	ABUW_RS04370	ABUW_RS04370	2	11	7	6	0	4	0	0	0	0	0	0
923	ABUW_RS04375	greA	58	34	48	23	10	12	23	3	0	37	0	0
924	ABUW_RS04380	carB	72	230	223	74	8	13	318	53	27	177	21	0
925	ABUW_RS04385	carA	23	46	31	15	0	3	69	11	0	19	0	4
926	ABUWs017	ABUWs017	177	145	123	339	69	165	74	11	0	14	0	0
927	ABUW_RS04390	ABUW_RS04390	2	31	10	8	0	0	13	1	0	29	1	15
928	ABUW_RS04395	ABUW_RS04395	42	41	36	9	0	0	2	0	0	11	0	0
929	ABUW_RS04400	yhbY	23	34	35	5	0	0	0	0	0	6	0	0
930	ABUW_RS04405	rlmE	170	252	112	133	21	69	136	14	7	36	6	0
931	ABUW_RS04410	ftsH	332	643	358	231	18	117	634	77	44	286	15	1
932	ABUW_RS04415	folP	36	18	41	52	9	42	0	8	0	4	0	0
933	ABUW_RS04420	ABUW_RS04420	26	21	28	13	0	5	0	0	0	7	0	0
934	ABUW_RS04425	ABUW_RS04425	20	8	6	5	0	0	0	3	0	0	0	5
935	ABUW_RS04430	tRNA-Leu	23	50	20	62	0	3	46	9	4	4	9	5
936	ABUW_RS04435	ABUW_RS04435	10	1	0	3	0	5	3	0	0	0	0	0
937	ABUW_RS04440	tRNA-Leu	9	25	0	0	0	0	49	13	0	1	0	5
938	ABUW_RS04445	tRNA-Cys	155	5662	833	1417	109	80	8991	3163	14477	3702	636	357
939	ABUW_RS04450	folD	18	27	20	0	0	3	4	0	4	1	3	0
940	ABUW_RS04455	ABUW_RS04455	18	4	0	6	0	3	1	0	0	4	0	0
941	ABUW_RS04460	ABUW_RS04460	42	40	37	8	6	20	25	4	5	26	0	0
942	ABUW_RS04465	ABUW_RS04465	97	102	43	25	0	15	26	9	2	11	2	0
943	ABUW_RS04470	glpK	50	84	35	22	0	0	8	0	0	2	0	0
944	ABUW_RS04475	glpD	38	118	24	19	2	18	14	8	0	11	0	0
945	ABUW_RS04480	ABUW_RS04480	154	246	164	10	0	4	150	34	13	44	3	6
946	ABUW_RS04485	ABUW_RS04485	4	4	0	17	0	2	6	3	0	0	0	0
947	ABUW_RS04490	ABUW_RS04490	21	14	23	4	4	0	12	0	0	1	0	0
948	ABUW_RS04495	ABUW_RS04495	82	139	47	25	4	11	25	17	6	30	8	5
949	ABUW_RS04500	groES	96	107	45	18	5	9	51	3	6	18	0	0
950	ABUW_RS04505	groL	410	738	434	97	18	59	684	86	41	355	27	23
951	ig-sRNA_ABUW_RS04505-RS04510	ig-sRNA_ABUW_RS04505-04510	771	1397	0	714	19	190	0	0	1	3	0	0
952	ABUW_RS04510	ABUW_RS04510	5	13	0	0	0	0	0	0	0	0	0	0
953	ABUW_RS04515	ABUW_RS04515	29	63	36	7	6	10	52	13	3	27	0	2
954	ABUW_RS04520	ABUW_RS04520	0	10	0	7	0	12	0	0	0	0	0	0
955	ABUW_RS04525	ABUW_RS04525	36	81	17	23	4	15	1	0	0	5	0	0
956	ABUW_RS04530	ABUW_RS04530	24	41	29	14	16	6	0	5	0	0	0	0
957	ABUW_RS04535	htpX	202	314	193	150	19	73	201	35	10	120	0	12
958	ABUW_RS04540	ABUW_RS04540	6	17	14	2	0	0	0	0	6	0	0	0
959	ABUW_RS04545	ttcA	19	57	25	0	0	0	20	0	0	0	0	0
960	ABUW_RS04550	ABUW_RS04550	52	168	72	30	0	39	19	6	0	27	0	0
961	ABUW_RS04555	ABUW_RS04555	0	10	3	7	0	0	0	0	0	0	0	0
962	ABUW_RS04560	greB	24	3	0	0	0	0	2	0	0	0	0	0
963	ABUW_RS04565	tRNA-Ser	23	63	6	22	4	5	58	4	9	12	0	4
964	ABUW_RS04570	ABUW_RS04570_pseudo	7	3	13	5	2	3	10	8	0	0	0	0
965	ABUW_RS04575	posA	1	1	4	1	0	0	4	0	0	0	0	0
966	sRNA22	sRNA22	0	0	0	0	0	0	0	0	0	0	0	0
967	ABUW_RS04580	ABUW_RS04580	18	15	0	2	0	0	0	0	0	0	0	0
968	ABUW_RS20735	ABUW_RS20735	1	0	0	0	0	0	0	0	0	0	0	0
969	ABUW_RS04590	ABUW_RS04590	3	2	0	3	0	0	0	0	0	0	0	0
970	ABUW_RS04595	ABUW_RS04595	0	0	0	0	0	0	0	0	0	0	0	0
971	ABUW_RS04600	ABUW_RS04600	5	0	0	0	0	0	0	0	0	0	0	0
972	sRNA24	sRNA24	206	1205	440	507	37	216	1593	542	283	453	61	45
973	ABUW_RS04605	ABUW_RS04605	0	0	0	0	0	0	0	0	0	0	0	0
974	ABUW_RS04610	ABUW_RS04610	1	24	7	0	0	1	26	0	0	7	0	0
975	ABUW_RS04615	ABUW_RS04615	18	13	4	2	0	0	3	0	0	1	0	0
976	ABUW_RS04620	ABUW_RS04620	0	0	0	0	0	0	6	0	0	0	0	0
977	ABUW_RS04625	ABUW_RS04625	5	6	10	0	0	0	0	5	0	0	0	0
978	ABUW_RS04630	ABUW_RS04630	22	101	57	81	16	66	105	0	5	26	7	3
979	ABUW_RS04635	fdhD	0	12	9	4	0	0	3	0	0	4	0	0
980	ABUW_RS04640	ABUW_RS04640	11	27	17	13	10	0	0	0	0	0	0	0
981	ABUW_RS04645	ABUW_RS04645	14	45	47	2	0	0	8	0	0	1	0	0
982	ABUW_RS04650	epmA	52	152	30	18	32	38	4	0	0	0	0	1
983	ABUW_RS04655	ABUW_RS04655	87	207	178	70	14	54	359	38	2	159	16	5
984	ABUW_RS04660	radA	21	33	8	29	0	3	14	1	0	10	0	0
985	ABUW_RS04665	ABUW_RS04665	233	175	168	903	24	330	53	0	3	46	7	0
986	ABUW_RS04670	ABUW_RS04670	36	24	12	4	0	0	5	0	0	5	0	0
987	ABUW_RS04675	lysA	35	63	31	20	0	0	12	0	3	5	0	0
988	ABUW_RS04680	dapF	72	97	56	41	4	8	35	0	0	15	0	0
989	ABUW_RS04685	ABUW_RS04685	0	10	0	7	0	1	0	0	0	0	0	0
990	ABUW_RS04690	ABUW_RS04690	67	24	11	10	0	0	10	3	0	0	0	0
991	ABUW_RS04695	xerA	10	24	9	0	0	11	2	6	0	6	0	0
992	ABUW_RS04700	ABUW_RS04700	215	204	159	34	6	23	232	39	0	100	4	0
993	ABUW_RS04705	ABUW_RS04705	244	420	312	100	7	37	391	16	5	181	7	1
994	ABUW_RS04710	gyrA	169	394	173	83	5	32	208	35	5	59	0	3
995	ABUW_RS04715	ABUW_RS04715	24	18	17	1	0	0	0	0	0	0	0	0
996	ABUW_RS04720	ABUW_RS04720	0	1	0	0	0	0	0	0	0	0	0	0
997	ABUW_RS04725	ABUW_RS04725	0	0	0	0	0	0	0	0	0	0	0	0
998	ABUW_RS04730	ABUW_RS04730	0	0	0	8	0	0	0	0	0	0	0	0
999	ABUW_RS04735	ABUW_RS04735	40	83	43	27	0	0	2	2	0	3	0	0
1000	ABUW_RS04740	ABUW_RS04740	112	164	37	11	0	2	7	4	0	3	0	0
1001	ABUW_RS04745	ABUW_RS04745	112	86	30	18	8	0	9	4	7	6	0	0
1002	ABUW_RS04750	ABUW_RS04750	40	63	21	24	6	4	26	0	0	19	0	0
1003	ABUW_RS04755	serC	113	79	51	2	4	0	25	11	0	21	0	0
1004	ABUW_RS20445	ABUW_RS20445	1610	2980	314	863	7	226	0	1	0	9	0	0
1005	ABUW_RS04760	ABUW_RS04760	92	119	77	43	4	46	42	0	4	5	7	0
1006	ABUW_RS04765	ABUW_RS04765	25	22	6	18	0	11	7	0	0	0	0	0
1007	ABUW_RS04770	ABUW_RS04770	21	19	12	4	0	5	3	0	0	4	0	0
1008	ABUW_RS20775	ABUW_RS20775_pseudo	0	0	0	0	0	0	0	0	0	0	0	0
1009	ABUW_RS04775	ABUW_RS04775	74	44	17	9	0	0	45	0	8	8	0	0
1010	ABUW_RS04780	lolD	13	5	2	6	0	1	21	7	0	7	3	0
1011	ABUW_RS04785	ABUW_RS04785	93	116	37	11	0	46	0	0	0	0	0	0
1012	ABUW_RS04790	ABUW_RS04790	58	51	36	13	0	3	6	0	10	20	0	0
1013	ABUW_RS04795	sppA	19	56	26	32	2	25	24	0	10	16	0	0
1014	ABUW_RS04800	ABUW_RS04800	9	61	14	11	0	7	9	5	6	0	3	0
1015	ABUW_RS04805	purN	30	5	13	2	0	0	8	3	0	0	0	0
1016	ABUW_RS04810	purM	36	14	31	7	1	1	19	3	0	7	0	0
1017	ABUW_RS04815	cxpE	291	331	108	158	17	122	68	10	7	27	2	8
1018	ABUW_RS04820	hda	103	107	81	13	0	17	37	0	0	9	0	8
1019	ABUW_RS04825	rbtA	41	114	14	75	1	56	5	0	0	6	0	0
1020	ABUW_RS04830	ABUW_RS04830	53	137	28	88	5	64	14	1	13	15	0	0
1021	sRNA25	sRNA25	5	18	0	6	0	2	0	0	0	5	0	0
1022	ABUW_RS04835	ABUW_RS04835	16	37	27	10	0	7	40	0	0	0	0	0
1023	ABUW_RS04840	ABUW_RS04840	94	78	28	102	12	52	69	0	0	21	0	0
1024	ABUW_RS04845	ABUW_RS04845	106	98	96	84	0	23	149	9	11	78	3	6
1025	ABUW_RS04850	ABUW_RS04850	21	19	18	0	0	0	3	0	0	0	0	0
1026	ABUW_RS04855	ABUW_RS04855	15	16	26	7	0	5	14	0	0	1	0	0
1027	ABUW_RS04860	ABUW_RS04860	2	21	5	18	0	0	20	4	0	0	0	0
1028	ABUW_RS04865	pal	44	85	96	62	0	34	84	0	0	20	0	0
1029	ABUW_RS04870	tolB	26	56	55	27	13	7	36	22	3	16	0	0
1030	ABUW_RS04875	tolA	42	44	36	6	0	0	46	7	12	19	0	0
1031	ABUW_RS04880	tolR	8	14	8	1	0	0	32	0	20	0	0	0
1032	ABUW_RS04885	tolQ	54	55	34	10	2	6	16	6	0	20	0	0
1033	ABUW_RS04890	ybgC	4	8	13	0	0	0	4	0	0	0	0	0
1034	ABUW_RS04895	ABUW_RS04895	4	14	0	4	0	0	0	0	0	0	0	0
1035	ABUW_RS04900	ruvB	21	43	10	15	4	3	35	5	9	9	0	0
1036	ABUW_RS04905	ruvA	6	31	20	3	0	0	23	0	8	3	13	0
1037	ABUW_RS04910	ABUW_RS04910	43	43	61	148	15	94	50	16	14	15	0	5
1038	ABUW_RS04915	purL	122	194	126	33	6	28	299	39	22	150	18	0
1039	ABUW_RS04920	ABUW_RS04920	348	550	206	52	36	52	4	0	0	10	0	0
1040	ABUW_RS20695	ABUW_RS20695	13	41	0	17	0	23	0	0	0	0	9	0
1041	ABUW_RS04930	ABUW_RS04930	5	10	14	5	0	15	19	0	0	0	0	0
1042	ABUW_RS04935	ABUW_RS04935	10	12	0	0	7	0	10	0	0	4	0	0
1043	ABUW_RS04940	ABUW_RS04940	1	0	3	4	0	0	3	0	0	0	0	0
1044	ABUW_RS04945	ABUW_RS04945	19	35	18	4	0	0	0	0	0	0	0	0
1045	ABUW_RS04950	ABUW_RS04950	22	8	10	7	0	0	0	0	0	3	0	0
1046	ABUW_RS04955	ABUW_RS04955	0	0	3	0	0	0	0	0	0	0	0	0
1047	ABUW_RS04960	ABUW_RS04960	34	142	76	74	2	28	124	14	19	30	0	0
1048	ABUW_RS04965	queC	62	114	116	19	0	21	49	0	0	16	0	0
1049	ABUW_RS04970	queE	23	34	48	9	0	11	13	6	7	12	0	0
1050	ABUW_RS04975	dapD	216	199	117	62	0	15	67	7	13	23	1	0
1051	ABUW_RS04980	carO	360	984	766	1259	208	642	1092	195	65	563	52	3
1052	ABUW_RS04985	ABUW_RS04985	0	12	8	16	0	4	0	0	0	0	0	4
1053	ABUW_RS04990	ABUW_RS04990	9	18	18	6	0	0	6	0	0	0	0	0
1054	ABUW_RS04995	cysW	8	12	7	0	0	9	0	4	0	0	0	0
1055	ABUW_RS05000	cysT	19	5	5	0	0	0	0	0	0	4	0	0
1056	ABUW_RS05005	ABUW_RS05005	31	26	12	0	0	10	1	0	4	0	0	0
1057	ABUW_RS05010	ABUW_RS05010	11	17	11	0	0	18	14	0	4	0	0	0
1058	ABUW_RS05015	pabC	33	63	22	2	0	1	0	0	0	0	0	0
1059	ABUW_RS05020	mltG	13	47	38	4	0	0	6	0	0	3	0	0
1060	ABUW_RS05025	tmk	55	64	61	0	0	3	10	7	0	0	0	0
1061	ABUW_RS05030	ABUW_RS05030	108	156	42	41	2	10	0	0	0	0	0	0
1062	ABUW_RS05035	nadB	65	42	22	20	0	9	16	7	0	0	0	0
1063	ABUW_RS05040	ABUW_RS05040	61	117	37	59	8	20	43	18	1	39	4	0
1064	ABUW_RS05045	ABUW_RS05045	14	4	0	0	0	0	8	0	0	3	0	0
1065	ABUW_RS05050	lepA	146	141	88	28	0	13	24	19	11	32	0	6
1066	ABUW_RS05055	lepB	245	281	153	78	2	40	32	0	0	6	0	0
1067	ABUW_RS05060	ABUW_RS05060	1369	764	194	561	166	687	8	0	0	29	0	0
1068	ABUW_RS05065	rnc	299	297	199	48	17	31	20	0	0	6	0	0
1069	ABUW_RS05070	era	11	89	61	31	3	12	59	11	0	24	0	0
1070	ABUW_RS05075	ABUW_RS05075	0	10	0	6	0	0	0	5	0	1	0	0
1071	ABUW_RS05080	recO	37	26	21	25	0	5	1	6	5	1	0	0
1072	ABUW_RS05085	pdxJ	27	4	13	2	0	2	19	0	0	0	0	0
1073	ABUW_RS05090	ABUW_RS05090	7	9	6	0	4	11	25	0	0	7	0	0
1074	ABUW_RS05095	ABUW_RS05095	55	19	12	8	0	4	0	0	0	0	0	0
1075	ABUW_RS05100	tRNA-Asn	0	35	9	23	10	7	18	3	0	5	0	0
1076	ABUW_RS20135	ABUW_RS20135	6	5	0	0	0	0	7	0	1	0	0	0
1077	ABUW_RS05105	ABUW_RS05105	78	50	74	49	3	6	12	0	0	2	0	0
1078	ABUW_RS05110	ABUW_RS05110	18	3	11	1	0	0	0	0	0	0	0	0
1079	ABUW_RS05115	ABUW_RS05115	20	21	7	13	0	7	0	0	0	0	0	0
1080	ABUW_RS05120	ABUW_RS05120	35	121	65	11	1	13	67	3	0	25	6	0
1081	ABUW_RS05125	ABUW_RS05125	3	0	0	1	2	0	0	0	0	0	0	0
1082	ABUW_RS05130	ABUW_RS05130	36	37	16	17	0	11	13	0	0	0	0	0
1083	ABUW_RS05135	ABUW_RS05135	180	303	184	243	26	143	30	15	0	15	0	10
1084	ABUW_RS05140	uvrB	55	59	75	50	9	37	53	20	1	55	1	1
1085	ABUW_RS05145	ABUW_RS05145	3	32	19	0	7	4	27	8	0	14	0	0
1086	ABUW_RS05150	rarD	27	47	26	10	8	45	0	0	0	1	0	0
1087	ABUW_RS05155	ABUW_RS05155	270	341	248	64	0	18	134	12	13	58	4	0
1088	ABUW_RS05160	ABUW_RS05160	130	79	63	29	3	29	6	0	0	0	0	0
1089	ABUW_RS05165	ABUW_RS05165	37	37	35	5	0	0	2	0	0	0	0	0
1090	ABUW_RS05170	cgtA	26	66	22	10	0	5	70	1	6	19	0	0
1091	ABUW_RS05175	proB	40	68	32	9	0	0	22	11	0	21	0	0
1092	ABUW_RS05180	ABUW_RS05180	152	81	133	46	0	22	7	0	0	9	0	0
1093	ABUW_RS05185	ABUW_RS05185	122	28	182	20	0	20	4	0	0	0	0	0
1094	ABUW_RS05190	dusB	6	13	10	2	0	7	0	0	0	0	0	0
1095	ABUW_RS05195	ABUW_RS05195	8	24	6	20	0	16	30	0	3	13	0	0
1096	ABUW_RS05200	ABUW_RS05200	30	61	6	11	0	7	0	0	0	0	0	0
1097	ABUW_RS05205	ABUW_RS05205	143	109	19	243	17	96	1	9	0	15	0	2
1098	ABUW_RS05210	wecB	63	85	23	126	17	47	30	9	0	9	0	0
1099	ABUW_RS05215	ABUW_RS05215	16	26	9	9	0	25	28	3	4	8	0	0
1100	ABUW_RS05220	ABUW_RS05220	24	78	23	12	7	5	40	11	0	16	0	0
1101	ABUW_RS05225	ABUW_RS05225	9	42	19	12	0	0	32	6	0	12	0	0
1102	ABUW_RS05230	ABUW_RS05230	13	50	19	16	1	5	7	0	4	2	0	0
1103	ABUW_RS05235	ABUW_RS05235	151	196	72	77	10	12	35	0	0	0	0	0
1104	ABUW_RS05240	ABUW_RS05240	24	23	10	3	0	0	0	0	0	6	0	0
1105	ABUW_RS05245	ABUW_RS05245	144	215	86	74	15	94	186	0	17	87	5	3
1106	ABUW_RS05250	ABUW_RS05250	16	13	17	10	0	7	3	0	0	0	0	0
1107	ABUW_RS05255	ABUW_RS05255	10	28	11	0	0	0	5	0	0	3	0	0
1108	ABUW_RS05260	ABUW_RS05260	30	44	30	7	0	12	28	0	4	25	0	0
1109	ABUW_RS05265	ABUW_RS05265	120	323	254	65	8	26	468	29	69	252	13	11
1110	ABUW_RS05270	ABUW_RS05270	27	38	13	3	0	0	22	0	14	7	0	0
1111	ABUW_RS05275	icd	84	120	83	145	27	22	35	7	0	74	0	0
1112	ABUW_RS05285	ABUW_RS05285	26	17	8	5	0	0	1	0	0	0	0	0
1113	ABUW_RS20140	ABUW_RS20140	0	0	4	0	0	0	0	0	0	0	0	0
1114	ABUW_RS05290	ABUW_RS05290	0	0	4	1	0	0	0	0	0	0	0	0
1115	ABUW_RS05295	ABUW_RS05295	0	13	7	19	11	8	0	0	0	0	1	0
1116	ABUW_RS05300	ABUW_RS05300	282	319	204	71	6	67	27	0	0	22	0	0
1117	ABUW_RS05305	ABUW_RS05305	44	12	7	32	0	5	6	0	0	5	0	0
1118	ABUW_RS05310	ABUW_RS05310	229	306	162	77	2	21	97	9	19	39	0	4
1119	ABUW_RS05315	ABUW_RS05315	0	1	6	0	0	0	0	0	0	0	0	0
1120	ABUW_RS05320	ABUW_RS05320	6	2	6	0	0	0	2	0	0	0	0	0
1121	ABUW_RS05325	ABUW_RS05325	24	61	29	62	0	42	39	10	0	11	0	0
1122	ABUW_RS05330	ABUW_RS05330	11	17	4	81	10	38	1	0	3	5	0	0
1123	ABUW_RS05335	cas1f	52	51	30	72	0	55	8	1	0	9	0	0
1124	ABUW_RS05340	cas3f	121	197	118	696	30	441	54	11	14	18	0	0
1125	ABUW_RS05345	csy1	89	98	61	128	28	67	48	7	2	33	0	0
1126	ABUW_RS05350	csy2	33	66	47	103	1	35	42	0	0	19	0	0
1127	ABUW_RS05355	csy3	31	74	20	140	8	47	53	16	0	41	0	0
1128	ABUW_RS05360	cas6f	46	86	26	141	14	38	34	8	0	27	0	0
1129	ABUW_RS05365	thiE	8	12	0	2	0	0	10	0	0	0	0	0
1130	ABUW_RS05370	hemL	93	108	7	96	10	52	13	8	2	19	0	0
1131	ABUW_RS05375	ABUW_RS05375	3	16	12	0	0	0	5	5	0	5	0	0
1132	ABUW_RS05380	ABUW_RS05380	15	11	9	3	0	11	2	0	0	9	0	0
1133	ABUW_RS05385	rapA	79	115	106	98	17	34	95	19	9	27	0	0
1134	ABUW_RS05390	ABUW_RS05390	87	96	29	16	0	0	0	0	0	0	0	0
1135	ABUW_RS05395	fabR	37	19	17	0	0	0	0	0	0	6	0	0
1136	ABUW_RS05400	ABUW_RS05400	147	221	130	63	20	52	175	8	29	50	13	0
1137	ABUW_RS05405	ABUW_RS05405	786	1034	211	530	39	148	143	39	6	62	7	0
1138	ABUW_RS05410	ABUW_RS05410	9	27	5	37	0	15	1	0	0	0	0	0
1139	ABUW_RS05415	ABUW_RS05415	11	1	2	5	0	0	0	0	0	0	0	0
1140	ABUW_RS05420	ABUW_RS05420	8	26	27	8	0	0	49	0	0	16	0	0
1141	ABUW_RS05425	ABUW_RS05425	110	215	174	84	10	42	357	39	14	147	0	13
1142	ABUW_RS05430	ABUW_RS05430	91	230	178	113	17	29	402	73	35	179	2	0
1143	ABUW_RS05435	ABUW_RS05435	61	206	129	2268	84	809	324	24	13	166	12	1
1144	ABUW_RS05440	ABUW_RS05440	3	3	0	2	0	0	0	0	0	0	0	0
1145	ABUW_RS05445	ABUW_RS05445	23	179	157	456	37	247	436	39	32	221	16	12
1146	ABUW_RS05450	ABUW_RS05450	1	41	21	862	106	547	81	10	3	51	0	6
1147	ABUW_RS05455	ABUW_RS05455	2	6	0	14	0	0	0	0	0	0	0	0
1148	ABUW_RS05460	pstC	39	30	19	5	5	10	9	0	0	0	0	0
1149	ABUW_RS05465	pstA	0	12	3	0	0	0	0	0	0	2	0	0
1150	ABUW_RS05470	pstB	18	29	11	5	0	9	18	4	0	9	0	0
1151	ABUW_RS05475	sohB	716	758	443	542	33	218	95	17	0	65	5	0
1152	ABUW_RS05480	blp2	108	128	31	56	2	23	30	0	0	19	0	0
1153	ABUW_RS05485	ABUW_RS05485	138	67	36	72	0	17	5	0	0	0	0	0
1154	ABUW_RS05490	purB	38	48	33	8	4	0	64	16	12	39	0	0
1155	ABUW_RS05495	hflD	21	55	34	25	0	17	10	0	0	3	0	0
1156	ABUW_RS05500	mnmA	73	99	100	40	18	3	39	0	0	14	1	0
1157	ABUW_RS05505	ABUW_RS05505	36	105	7	171	15	52	11	0	0	0	0	0
1158	ABUW_RS05510	ABUW_RS05510	4	18	4	1	0	0	0	6	0	0	0	0
1159	ABUW_RS05515	dacC	58	74	30	3	3	6	13	0	15	20	0	0
1160	ABUW_RS05520	ABUW_RS05520	0	32	9	3	1	13	16	0	0	19	0	0
1161	ABUW_RS05525	ABUW_RS05525	0	4	0	0	0	0	0	0	0	0	0	0
1162	ABUW_RS05530	surE	0	21	4	6	0	0	0	0	0	4	0	0
1163	ABUW_RS05535	ABUW_RS05535	33	30	37	7	0	0	3	4	0	10	0	0
1164	ABUW_RS05540	ABUW_RS05540	360	369	213	111	2	56	50	0	18	4	0	0
1165	ABUW_RS05545	ABUW_RS05545	2008	3064	1587	140	21	47	72	1	8	11	2	0
1166	ABUW_RS05550	ABUW_RS05550	250	370	198	88	28	38	32	31	0	8	0	0
1167	ABUW_RS05555	gloA	56	56	33	38	0	11	20	0	0	10	0	0
1168	ABUW_RS05560	ABUW_RS05560	74	135	67	36	10	27	6	0	2	8	0	0
1169	ABUW_RS05565	rpmE	61	35	20	13	0	0	54	8	0	32	3	0
1170	ABUW_RS05570	ABUW_RS05570	92	104	57	23	0	3	95	4	0	24	0	0
1171	ABUW_RS05575	ABUW_RS05575	79	135	34	11	0	0	22	0	12	1	0	0
1172	ABUW_RS05580	epmB	40	87	18	29	0	20	13	0	0	7	0	0
1173	ABUW_RS05585	efp	199	123	55	21	0	10	110	27	36	46	13	0
1174	ABUW_RS05590	ABUW_RS05590	750	883	428	443	19	258	157	35	17	46	8	8
1175	ABUW_RS05595	ABUW_RS05595	40	56	34	12	2	6	49	6	0	17	4	0
1176	ABUW_RS05600	tRNA-Val	1549	6077	2035	3673	115	515	28938	13222	11171	6078	768	447
1177	ABUW_RS05605	ABUW_RS05605	0	9	6	10	0	0	0	1	0	0	0	0
1178	ABUW_RS05610	ABUW_RS05610	6	10	3	0	0	3	8	0	0	2	0	0
1179	ABUW_RS05615	ABUW_RS05615	18	4	0	1	0	0	2	0	0	5	0	0
1180	ABUW_RS05620	ABUW_RS05620	91	125	39	76	0	34	4	0	0	3	0	0
1181	ABUW_RS05625	ABUW_RS05625	0	3	0	0	0	0	8	0	0	0	0	0
1182	ABUW_RS05630	ABUW_RS05630	0	0	0	0	0	0	0	0	0	0	0	0
1183	ABUW_RS20575	ABUW_RS20575_pseudo	0	2	0	0	0	0	0	0	0	0	0	0
1184	ABUW_RS05635	ABUW_RS05635	0	1	0	5	0	0	0	0	0	0	0	0
1185	ABUW_RS05640	ABUW_RS05640	10	16	7	0	0	0	10	0	5	0	0	0
1186	ABUW_RS05645	ABUW_RS05645	0	2	0	2	0	5	0	0	0	0	0	0
1187	ABUW_RS05650	ABUW_RS05650	0	15	0	0	0	0	0	0	0	0	0	0
1188	ABUW_RS05655	ABUW_RS05655	10	5	0	0	0	0	0	0	0	0	0	0
1189	ABUW_RS05660	yddG	18	8	0	0	0	0	0	0	0	0	0	0
1190	ABUW_RS05665	ABUW_RS05665	16	11	12	9	0	7	0	0	0	0	0	0
1191	ABUW_RS05670	ABUW_RS05670	0	0	0	4	0	4	0	0	0	0	0	0
1192	ABUW_RS05675	ABUW_RS05675	0	6	12	5	0	0	3	0	0	0	0	0
1193	ABUW_RS05680	ABUW_RS05680	0	1	0	0	0	2	0	0	0	0	0	0
1194	ABUW_RS05685	ABUW_RS05685	23	13	21	62	6	21	36	6	0	28	0	0
1195	sRNA26	sRNA26	644	2536	1119	1070	124	297	2260	830	537	970	68	64
1196	ABUW_RS05690	ABUW_RS05690	0	8	0	8	0	0	0	0	0	0	0	0
1197	ABUW_RS20390	ABUW_RS20390	9	4	7	0	0	0	0	0	0	0	0	0
1198	ABUW_RS05695	ABUW_RS05695	2	2	10	10	0	13	29	0	0	9	0	0
1199	ABUW_RS05700	ABUW_RS05700	6	16	5	26	0	0	0	0	0	0	0	0
1200	ABUW_RS05705	ABUW_RS05705	5	0	8	0	0	0	0	0	0	0	0	0
1201	ABUW_RS05710	bauF	0	0	0	3	0	0	0	0	0	0	0	0
1202	ABUW_RS05715	basA	12	2	0	8	0	0	0	0	0	0	0	0
1203	ABUW_RS05720	basB	0	1	0	0	0	0	0	0	0	0	0	0
1204	ABUW_RS05725	bauD	0	0	0	3	0	0	0	0	0	0	0	0
1205	ABUW_RS05730	bauC	0	0	3	1	0	0	0	0	0	0	0	0
1206	ABUW_RS05735	bauE	0	0	0	3	0	0	0	0	0	0	0	0
1207	ABUW_RS05740	bauB	0	6	0	9	0	0	0	0	0	0	0	0
1208	ABUW_RS05745	bauA	3	4	6	0	0	0	11	7	0	0	0	0
1209	ABUW_RS05750	basC	5	1	0	0	0	0	1	0	0	0	0	0
1210	ABUW_RS05755	basD	4	5	6	3	0	0	0	0	0	1	0	0
1211	ABUW_RS05760	basE	6	13	0	1	0	0	0	0	0	0	0	0
1212	ABUW_RS05765	basF	23	5	0	0	0	0	0	0	0	0	0	0
1213	ABUW_RS05770	basG	16	41	11	10	0	3	0	0	0	0	0	0
1214	ABUW_RS20145	ABUW_RS20145	0	4	0	0	0	0	0	0	0	0	0	0
1215	ABUW_RS05780	barA	14	28	10	0	0	0	10	0	0	0	0	0
1216	ABUW_RS05785	barB	2	9	14	4	0	0	0	0	0	0	0	0
1217	ABUW_RS05790	basH	5	16	5	2	0	0	0	0	0	0	0	0
1218	ABUW_RS05795	basI	7	1	0	2	0	2	0	0	0	0	0	0
1219	ABUW_RS05800	basJ	11	25	0	7	0	0	0	0	0	0	0	0
1220	ABUW_RS05805	ABUW_RS05805	52	118	72	3	0	2	91	13	5	44	2	0
1221	ABUW_RS05810	hemE	154	163	61	9	0	0	9	0	0	0	0	0
1222	ABUW_RS05815	ABUW_RS05815	90	115	23	36	0	8	0	0	0	5	0	0
1223	ABUW_RS05820	ABUW_RS05820	232	263	204	97	8	42	126	4	0	49	0	0
1224	ABUW_RS05825	ABUW_RS05825	66	116	97	3	0	11	21	4	0	3	0	0
1225	ABUW_RS05830	ABUW_RS05830	47	43	8	8	0	5	2	0	0	3	0	0
1226	ABUW_RS05835	folE	44	42	34	3	0	5	2	13	0	0	7	0
1227	ABUW_RS05840	xdhA	7	14	0	0	0	0	0	0	0	7	0	0
1228	ABUW_RS05845	xdhB	1	16	11	13	5	15	11	0	2	11	1	0
1229	ABUW_RS05850	xdhC	0	2	0	5	0	16	10	0	0	2	0	0
1230	ABUW_RS05855	ABUW_RS05855	0	13	25	19	0	0	18	2	0	4	0	0
1231	ABUW_RS05860	trpC	45	35	18	8	0	0	47	12	0	1	0	0
1232	ABUW_RS05865	trpD	6	6	21	0	0	0	18	1	0	16	0	0
1233	ABUW_RS05870	ABUW_RS05870	25	22	9	5	0	0	2	0	0	2	0	0
1234	ABUW_RS05875	ABUW_RS05875_pseudo	22	15	26	20	0	0	13	0	6	0	0	0
1235	ABUW_RS05880	ABUW_RS05880	5	8	0	5	0	0	6	0	0	0	0	0
1236	ABUW_RS05885	ABUW_RS05885	118	94	54	33	0	10	47	12	0	25	0	0
1237	ABUW_RS05890	ABUW_RS05890	568	1597	327	163	2	25	14	0	0	12	0	5
1238	ABUW_RS05895	glnA	66	164	82	85	2	112	147	18	9	54	0	1
1239	ABUW_RS05900	ABUW_RS05900	15	12	5	3	0	0	6	0	0	1	0	0
1240	ABUW_RS05905	ubiA	39	65	10	29	0	13	0	0	0	12	0	0
1241	ABUW_RS05910	ABUW_RS05910	8	17	18	38	2	9	40	0	0	10	0	0
1242	sRNA27	sRNA27	5	2	0	0	0	0	3	0	0	2	0	0
1243	ABUW_RS05915	ABUW_RS05915	7	8	1	2	0	0	0	0	0	0	0	0
1244	ABUW_RS05920	ABUW_RS05920	0	6	0	0	0	0	2	0	0	0	0	0
1245	ABUW_RS05925	tRNA-Asn	0	3	0	0	0	0	12	0	0	0	0	0
1246	ABUW_RS05930	tRNA-Asn	240	1892	321	815	3626	89	7857	2174	2041	1974	822	1005
1247	ABUW_RS05935	tRNA-Asn	300	2554	3315	1297	8207	148	11380	3850	4222	2785	1390	1573
1248	ABUW_RS05940	ABUW_RS05940	204	285	244	120	4	9	562	44	8	170	4	19
1249	ABUW_RS05945	ABUW_RS05945	2	48	9	3	0	0	10	0	0	6	0	0
1250	ABUW_RS05950	ABUW_RS05950	19	65	19	30	1	15	18	4	0	8	0	3
1251	ABUW_RS05955	ABUW_RS05955	48	91	34	71	7	6	54	0	0	41	0	0
1252	ABUW_RS05960	ABUW_RS05960	153	162	131	42	0	33	210	14	13	74	0	0
1253	ABUW_RS05965	ABUW_RS05965	99	104	58	11	0	1	13	0	0	0	0	0
1254	sRNA28	sRNA28	14	20	1	6	0	0	0	0	0	0	0	0
1255	ABUW_RS05970	ABUW_RS05970	56	100	29	26	0	10	34	0	4	0	0	0
1256	ABUW_RS05975	metF	27	53	3	21	0	10	17	0	0	23	0	0
1257	ABUW_RS05980	ahcY	43	73	61	26	3	6	75	21	3	40	0	0
1258	ABUW_RS05985	ABUW_RS05985	0	0	0	0	0	0	0	0	0	0	0	0
1259	ABUW_RS05990	ABUW_RS05990	0	13	0	13	0	7	5	0	0	0	0	0
1260	ABUW_RS05995	ABUW_RS05995	46	111	121	116	6	47	157	24	0	92	14	0
1261	ABUW_RS06000	lipA	69	62	50	17	9	16	121	53	8	47	0	7
1262	ABUW_RS06005	sthA	50	85	43	27	0	8	94	8	16	19	0	0
1263	ABUW_RS06015	ABUW_RS06015	21	15	9	25	0	4	0	0	0	0	0	0
1264	ABUW_RS06020	ABUW_RS06020	4	7	0	4	0	7	0	0	0	0	0	0
1265	ABUW_RS06025	ABUW_RS06025	17	43	5	36	0	28	5	1	0	0	0	0
1266	ABUW_RS06030	map	35	61	55	43	0	13	13	11	0	10	0	0
1267	ABUW_RS06035	rpsB	170	157	235	12	0	10	320	42	35	133	24	2
1268	ABUW_RS06040	tsf	170	183	182	23	11	8	294	23	60	91	16	7
1269	ABUW_RS06045	ABUW_RS06045	38	50	3	2	0	3	0	0	0	0	0	0
1270	ABUW_RS06050	ABUW_RS06050	255	380	289	94	6	54	2	0	0	2	0	0
1271	ABUW_RS06055	ABUW_RS06055	18	4	10	7	0	26	0	0	0	0	0	0
1272	ABUW_RS06060	ABUW_RS06060	24	6	10	0	0	0	0	0	0	0	0	0
1273	ABUW_RS06065	ABUW_RS06065	180	172	158	859	42	390	1	0	0	0	0	0
1274	ABUW_RS06070	ABUW_RS06070	44	90	102	8	0	1	85	3	5	35	6	0
1275	ABUW_RS06075	mltB	20	19	5	10	0	0	15	3	0	21	3	0
1276	ABUW_RS06080	rodA	152	153	57	48	6	14	3	11	0	0	0	0
1277	ABUW_RS06085	ABUW_RS06085	47	88	42	33	4	18	5	0	2	0	0	0
1278	ABUW_RS06090	queF	9	40	3	7	0	9	28	0	0	0	7	0
1279	ABUW_RS06095	ABUW_RS06095	51	90	20	7	1	7	21	0	0	0	0	0
1280	ABUW_RS06100	ABUW_RS06100	1	22	17	2	0	7	8	0	0	7	0	0
1281	ABUW_RS06105	ABUW_RS06105	8	17	11	0	0	5	5	0	0	0	0	0
1282	ABUW_RS06110	ABUW_RS06110	0	0	0	7	0	0	5	0	0	9	0	3
1283	ABUW_RS06115	ABUW_RS06115	0	0	0	1	0	3	5	0	0	0	0	0
1284	ABUW_RS06120	ABUW_RS06120	0	0	0	0	0	0	0	0	0	0	0	0
1285	ABUW_RS06125	ABUW_RS06125	0	0	0	6	0	0	16	0	0	7	0	0
1286	ABUW_RS06130	ABUW_RS06130	0	0	0	0	0	4	0	0	0	0	0	0
1287	ABUW_RS06135	ABUW_RS06135	0	0	2	0	0	0	0	0	0	0	0	0
1288	ABUW_RS06140	ABUW_RS06140	7	6	0	0	0	0	8	0	0	6	0	0
1289	ABUW_RS06145	ABUW_RS06145	0	6	3	0	0	14	4	0	0	11	0	0
1290	ABUW_RS06150	ABUW_RS06150	0	3	0	0	0	14	1	0	0	12	0	0
1291	ABUW_RS06155	ABUW_RS06155	0	4	0	0	0	0	5	0	0	6	0	0
1292	ABUW_RS06160	ABUW_RS06160	0	1	0	0	0	0	0	0	0	0	0	0
1293	ABUW_RS06165	ABUW_RS06165	0	0	0	0	0	1	0	0	0	0	0	0
1294	ABUW_RS20380	ABUW_RS20380	55	31	35	18	0	10	0	0	0	0	0	0
1295	ABUWs020	ABUWs020	449	118	267	652	144	320	0	10	0	31	0	3
1296	ABUW_RS06180	ABUW_RS06180	52	56	32	15	0	6	0	0	0	8	0	0
1297	ABUW_RS06185	ABUW_RS06185	35	39	13	31	0	22	12	7	0	0	0	0
1298	ABUW_RS06190	ABUW_RS06190	0	1	0	2	0	0	1	0	0	0	0	0
1299	ABUW_RS06195	ABUW_RS06195	0	3	9	7	0	0	0	0	0	0	7	0
1300	ABUWs021	ABUWs021	512	1297	1	436	17	191	142	47	40	44	19	0
1301	ABUW_RS20580	ABUW_RS20580	0	1	0	4	0	7	0	0	0	1	0	0
1302	ABUW_RS20450	ABUW_RS20450	0	10	0	0	0	0	0	0	3	0	0	0
1303	ABUW_RS06200	ABUW_RS06200	88	196	92	83	0	33	17	0	0	0	0	0
1304	ABUW_RS06205	ABUW_RS06205	0	0	5	0	0	0	6	0	2	3	0	0
1305	ABUW_RS20745	ABUW_RS20745	0	0	0	0	0	0	0	0	0	0	0	0
1306	ABUW_RS20455	ABUW_RS20455	0	0	3	0	0	0	0	0	0	0	0	0
1307	ABUW_RS06215	ABUW_RS06215	0	4	3	0	0	0	0	0	0	0	0	0
1308	ABUW_RS06220	ABUW_RS06220	0	0	0	0	0	0	0	0	0	0	0	0
1309	ABUW_RS06225	ABUW_RS06225	0	0	0	0	0	0	0	0	0	0	0	0
1310	ABUW_RS06230	ABUW_RS06230	0	0	0	0	0	0	0	0	0	0	0	0
1311	ABUW_RS06235	ABUW_RS06235	0	0	0	0	0	0	0	0	0	2	0	0
1312	ABUW_RS06240	ABUW_RS06240	0	0	0	6	0	0	5	0	0	0	0	0
1313	ABUW_RS06245	ABUW_RS06245	0	3	0	0	0	0	0	0	0	0	0	0
1314	ABUW_RS06250	ABUW_RS06250	5	15	9	9	0	7	0	0	0	0	0	0
1315	ABUW_RS06255	ABUW_RS06255	67	59	54	44	0	9	0	0	0	0	0	0
1316	ABUW_RS06260	ABUW_RS06260	28	12	5	0	0	4	2	6	0	8	0	0
1317	ABUWs022	ABUWs022	2068	5863	983	8634	501	4192	4	1	0	5	0	0
1318	ABUW_RS06265	ABUW_RS06265	3	0	0	0	0	0	0	0	0	0	0	0
1319	ABUW_RS06270	ABUW_RS06270	18	15	16	57	14	41	40	6	0	10	0	0
1320	ABUW_RS06275	ABUW_RS06275	0	2	2	3	0	6	0	0	0	0	0	0
1321	ig-sRNA_ABUW_RS06275-RS06280	ig-sRNA_ABUW_RS06275-06280	235112	647492	11301	421950	4296	172538	363	326	77	243	11	0
1322	ABUW_RS06280	ABUW_RS06280	1169	1278	189	275	54	191	11	12	5	15	0	0
1323	3-sRNA_ABUW_RS06280	ABUW_RS06280-3'	6568	12340	15	7138	216	2932	4	2	0	2	5	0
1324	ABUW_RS06285	ABUW_RS06285	6	1	8	0	0	0	0	0	0	0	0	0
1325	ABUW_RS06290	ABUW_RS06290	0	0	0	3	0	0	0	0	0	0	0	0
1326	ABUW_RS06295	ABUW_RS06295	0	0	0	0	0	0	0	0	0	0	0	0
1327	ABUW_RS06300	terL	0	0	0	2	0	0	5	0	0	5	0	0
1328	ABUW_RS06305	ABUW_RS06305	0	0	0	1	0	0	0	0	0	0	0	0
1329	ABUW_RS06310	ABUW_RS06310	0	2	3	4	0	0	0	0	0	0	0	0
1330	ABUW_RS06315	ABUW_RS06315	20	15	5	0	0	1	0	0	0	0	0	0
1331	ABUW_RS06320	ABUW_RS06320	1	0	0	2	0	0	0	0	0	0	0	0
1332	ABUW_RS06325	ABUW_RS06325	0	0	0	0	0	4	0	0	0	0	0	0
1333	ABUW_RS06330	ABUW_RS06330	4	2	0	0	0	0	0	0	0	0	0	0
1334	ABUW_RS06335	ABUW_RS06335	9	4	5	1	0	2	0	0	0	0	0	0
1335	ABUW_RS06340	ABUW_RS06340	0	0	0	0	0	0	0	0	0	0	0	0
1336	ABUW_RS06345	ABUW_RS06345	0	0	0	0	0	0	0	0	0	0	0	0
1337	ABUW_RS06350	ABUW_RS06350	13	0	0	5	0	0	0	0	0	0	0	0
1338	ABUW_RS06355	ABUW_RS06355	0	0	0	0	0	0	0	0	0	0	0	0
1339	ABUW_RS06360	ABUW_RS06360	0	0	0	2	0	0	0	0	0	0	5	0
1340	ABUW_RS06365	ABUW_RS06365	0	0	0	0	0	0	0	0	0	0	5	0
1341	ABUW_RS06370	ABUW_RS06370	0	0	0	0	0	0	0	0	0	0	0	0
1342	ABUW_RS06375	ABUW_RS06375	0	0	0	0	0	0	0	0	0	0	0	0
1343	ABUW_RS06380	ABUW_RS06380	0	0	5	0	0	0	0	8	0	0	0	0
1344	ABUW_RS06385	ABUW_RS06385	0	0	0	0	0	0	0	0	0	0	0	0
1345	ABUW_RS06390	ABUW_RS06390	0	0	0	0	0	0	0	0	0	0	0	0
1346	ABUWs023	ABUWs023	504	2379	2764	563	613	300	3714	2156	618	764	1539	155
1347	ABUW_RS06395	ABUW_RS06395	58	21	9	41	4	13	0	0	2	2	0	0
1348	ABUW_RS06400	ABUW_RS06400	0	18	5	4	0	0	5	8	0	0	0	0
1349	ABUW_RS06405	ABUW_RS06405	7	13	13	0	0	2	0	0	0	0	0	0
1350	ABUW_RS06410	ABUW_RS06410	122	161	132	44	0	20	10	0	12	9	0	0
1351	ABUW_RS06415	ABUW_RS06415	116	71	19	6	0	12	23	0	5	5	0	0
1352	ABUW_RS06420	ABUW_RS06420	0	12	0	13	1	4	0	0	0	5	0	0
1353	ABUW_RS06425	ABUW_RS06425	56	49	60	8	0	11	10	0	10	7	0	0
1354	ABUW_RS06430	ABUW_RS06430	88	62	50	13	0	0	35	5	0	0	0	0
1355	ABUW_RS06435	ABUW_RS06435	179	339	65	45	0	0	14	4	2	9	0	0
1356	ABUW_RS06440	ABUW_RS06440	0	0	0	0	0	0	0	0	0	0	0	0
1357	ABUW_RS06445	ABUW_RS06445	0	10	3	0	0	0	0	0	0	0	0	0
1358	ABUW_RS06450	ABUW_RS06450	6	1	3	5	0	0	0	0	0	0	0	0
1359	ABUW_RS06455	ABUW_RS06455	0	0	5	20	0	3	2	0	0	0	0	0
1360	ABUW_RS06460	ABUW_RS06460	0	0	0	0	0	0	0	0	0	4	0	0
1361	ABUW_RS06465	ABUW_RS06465	0	0	0	0	0	0	0	0	0	0	0	0
1362	ABUW_RS06470	ABUW_RS06470	0	0	0	0	0	11	0	0	0	0	0	0
1363	ABUW_RS06475	ABUW_RS06475	14	20	11	6	0	0	0	0	0	1	0	0
1364	ABUWs024	ABUWs024	102	164	52	69	11	46	60	29	16	43	3	0
1365	ABUW_RS06480	ABUW_RS06480	0	4	0	0	0	0	0	0	0	0	0	0
1366	ABUW_RS06485	tRNA-Arg	213	1004	1246	361	19	109	2473	812	565	782	163	35
1367	ABUW_RS06490	ABUW_RS06490	0	0	0	0	0	0	0	0	0	0	0	0
1368	ABUW_RS06495	ABUW_RS06495	0	2	8	0	0	0	0	0	0	0	0	0
1369	ABUW_RS06500	ABUW_RS06500	4	2	5	5	0	4	2	0	0	0	0	0
1370	ABUW_RS20150	ABUW_RS20150	0	0	0	0	0	0	0	0	0	0	0	0
1371	ABUW_RS06505	glyA	83	120	80	7	6	8	79	16	6	45	9	8
1372	ABUW_RS06510	adeH	0	0	2	0	0	0	13	0	0	0	0	0
1373	ABUW_RS06515	adeG	0	0	0	0	0	0	0	0	0	1	0	0
1374	ABUW_RS06520	adeF	0	0	0	0	0	0	0	0	0	0	0	0
1375	ABUW_RS06525	adeL	62	131	55	40	3	2	19	5	0	4	0	0
1376	ABUW_RS06530	ABUW_RS06530	0	3	0	0	0	0	7	0	0	0	0	0
1377	ABUW_RS06535	ABUW_RS06535	3	4	0	0	0	0	0	0	0	0	0	0
1378	ABUW_RS06540	ABUW_RS06540	0	0	0	0	0	7	0	0	0	0	0	0
1379	ABUW_RS06545	ABUW_RS06545_pseudo	66	69	46	1	0	6	0	0	0	0	0	0
1380	ABUW_RS06550	abeS	38	47	13	25	5	31	11	0	0	0	0	0
1381	ABUW_RS06555	ABUW_RS06555	1595	1806	636	662	41	129	13	0	0	0	0	0
1382	ABUW_RS06560	yegQ	162	113	54	37	19	16	77	0	13	18	0	0
1383	ABUW_RS06565	ABUW_RS06565	13	15	5	18	0	0	0	0	0	0	0	0
1384	ABUW_RS06570	ABUW_RS06570	11	8	8	2	0	7	1	0	0	0	0	0
1385	ABUW_RS06575	ABUW_RS06575	4	28	11	0	0	0	38	0	0	1	0	0
1386	ABUW_RS06580	tsaA	18	7	12	4	0	0	0	0	0	0	0	0
1387	ABUW_RS06585	ABUW_RS06585	41	37	14	74	0	17	0	0	0	8	0	0
1388	ABUW_RS06590	ABUW_RS06590	34	20	10	6	0	8	6	1	0	3	0	0
1389	ABUW_RS06595	ABUW_RS06595	59	49	63	35	0	26	29	11	0	23	0	0
1390	ABUW_RS06600	ABUW_RS06600	5	16	0	2	0	0	12	0	0	11	0	0
1391	ABUW_RS06605	ABUW_RS06605	51	62	14	51	0	27	0	0	7	8	0	0
1392	ABUW_RS06610	hemP	23	30	7	1	0	5	6	0	2	11	0	0
1393	ABUW_RS06615	ABUW_RS06615	12	48	10	8	0	4	0	0	0	0	0	0
1394	ABUW_RS06620	ABUW_RS06620	29	23	6	0	0	15	50	6	1	20	0	0
1395	ABUW_RS06625	mrcB	96	197	122	76	14	30	123	41	1	57	0	1
1396	ABUW_RS06630	ABUW_RS06630	26	40	36	30	11	19	60	13	2	4	10	0
1397	ABUW_RS06635	ABUW_RS06635	47	71	62	0	0	13	1	0	0	0	0	0
1398	ABUW_RS06640	ABUW_RS06640	5	24	26	10	0	5	22	0	2	0	0	0
1399	ABUW_RS06645	ABUW_RS06645	155	196	132	34	0	12	46	0	1	28	0	0
1400	ABUW_RS06650	ABUW_RS06650	20	26	7	15	0	0	4	0	0	2	0	0
1401	ABUW_RS06655	ABUW_RS06655	31	46	20	17	0	4	1	0	0	0	0	0
1402	ABUW_RS06660	pheA	32	45	66	15	9	15	66	16	0	9	0	0
1403	ABUW_RS06665	ABUW_RS06665	63	101	52	25	6	4	68	1	0	14	0	0
1404	ABUW_RS06670	ABUW_RS06670	5	13	5	86	1	54	3	0	0	0	0	0
1405	ABUW_RS06675	ABUW_RS06675	15	59	24	63	6	10	25	4	5	8	2	0
1406	ABUW_RS06680	ABUW_RS06680	0	4	0	4	0	1	0	0	0	0	0	0
1407	ABUW_RS06685	ABUW_RS06685	28	22	18	27	8	9	6	2	0	5	0	0
1408	ABUW_RS06690	yaaA	30	33	41	36	0	10	0	6	0	4	0	0
1409	ABUW_RS06695	ABUW_RS06695	4	12	2	0	0	6	13	6	6	11	0	0
1410	ABUW_RS06700	thiS	0	0	0	0	0	6	8	4	0	0	0	0
1411	ABUW_RS06705	ABUW_RS06705	27	34	33	19	0	1	0	0	0	7	0	0
1412	ABUW_RS06710	rpoH	66	256	202	128	15	29	245	79	12	175	27	17
1413	ABUW_RS06715	ABUW_RS06715	79	58	30	17	0	0	12	7	0	0	0	0
1414	ABUW_RS06720	ABUW_RS06720	100	138	142	83	16	83	95	19	9	50	12	0
1415	ABUW_RS06725	rhlB	65	155	125	73	5	33	25	17	3	9	0	0
1416	ABUW_RS06730	ABUW_RS06730	32	74	28	118	19	88	55	4	12	12	5	0
1417	ABUW_RS06735	ABUW_RS06735	48	23	12	8	2	3	26	0	0	0	0	0
1418	ABUW_RS06740	ABUW_RS06740	58	28	21	24	0	9	39	0	0	14	0	0
1419	ABUW_RS06745	ABUW_RS06745	42	32	33	13	10	4	12	0	0	0	0	0
1420	ABUW_RS06750	ABUW_RS06750	0	6	2	0	0	0	0	2	0	0	0	0
1421	ABUW_RS06755	ABUW_RS06755	0	0	0	0	0	0	0	0	0	0	0	0
1422	ABUW_RS06760	ABUW_RS06760	7	3	0	0	0	0	0	1	0	0	0	0
1423	ABUW_RS06765	ABUW_RS06765	1	0	5	0	0	0	0	0	0	0	0	0
1424	ABUW_RS06770	ABUW_RS06770	0	0	0	0	0	0	2	0	0	0	0	0
1425	ABUW_RS06775	ABUW_RS06775	0	0	0	0	0	0	0	0	0	0	0	0
1426	ABUW_RS06780	ABUW_RS06780	0	7	0	0	0	0	0	0	0	0	0	0
1427	ABUW_RS06785	ABUW_RS06785	0	2	0	0	0	0	0	0	0	0	0	0
1428	ABUW_RS06790	bet	0	0	0	0	0	0	0	0	0	0	0	0
1429	ABUW_RS06795	ABUW_RS06795	0	0	0	0	0	0	0	0	0	0	0	0
1430	ABUW_RS06800	ABUW_RS06800	0	0	0	0	0	0	0	0	0	0	0	0
1431	ABUW_RS06805	ABUW_RS06805	0	0	0	0	0	0	0	0	0	0	0	0
1432	ABUW_RS06810	ABUW_RS06810	0	0	0	0	0	0	0	0	0	0	0	0
1433	ABUW_RS06815	ABUW_RS06815	0	0	0	0	0	0	0	0	0	0	0	0
1434	ABUW_RS06820	ABUW_RS06820	0	0	0	0	0	0	0	0	0	0	0	0
1435	ABUW_RS06825	ABUW_RS06825	118	59	14	15	0	3	0	0	0	3	0	0
1436	ABUW_RS06830	ABUW_RS06830	31	19	6	8	0	0	0	0	5	2	0	0
1437	ABUW_RS06835	ABUW_RS06835	0	0	0	3	0	0	0	0	0	0	0	0
1438	ABUW_RS06840	ABUW_RS06840	0	0	0	1	0	0	0	0	0	0	0	0
1439	ABUWs025	ABUWs025	225	186	33	130	31	95	256	73	28	48	13	0
1440	ABUW_RS06845	ABUW_RS06845	0	3	0	0	0	0	0	0	0	0	0	0
1441	ABUW_RS06850	ABUW_RS06850	0	3	0	0	0	0	0	0	0	0	0	0
1442	ABUW_RS06855	ABUW_RS06855	0	0	0	0	0	0	0	0	0	0	0	0
1443	ABUW_RS06860	ABUW_RS06860	0	1	0	0	0	0	0	0	0	0	0	0
1444	ABUW_RS06865	ABUW_RS06865	0	0	0	0	0	0	0	0	0	0	0	0
1445	ABUW_RS06870	ABUW_RS06870	0	0	0	3	0	0	0	0	0	0	0	0
1446	as-sRNA_ABUW_RS06870	as-sRNA_ABUW_RS06870	190	1502	0	211	18	88	0	0	0	0	0	0
1447	ABUW_RS06875	ABUW_RS06875	0	0	0	0	0	0	0	0	0	0	0	0
1448	ABUW_RS06880	ABUW_RS06880	0	0	0	0	0	0	0	0	0	0	0	0
1449	ABUW_RS06885	ABUW_RS06885	0	0	0	0	0	0	0	0	0	0	0	0
1450	ABUW_RS06890	ABUW_RS06890	0	0	0	0	0	0	0	0	0	0	0	0
1451	ABUW_RS06895	ABUW_RS06895_pseudo	0	0	0	0	0	0	0	0	0	0	0	0
1452	ABUW_RS06900	ABUW_RS06900	0	0	0	2	0	0	0	0	0	0	0	0
1453	ABUW_RS06905	ABUW_RS06905	0	0	0	0	0	0	0	0	0	0	0	0
1454	ABUW_RS06910	ABUW_RS06910	0	0	0	12	0	2	0	0	0	0	0	0
1455	ABUW_RS06915	ABUW_RS06915	0	0	0	0	0	0	0	0	0	0	0	0
1456	ABUW_RS06920	ABUW_RS06920	0	0	0	0	0	0	0	0	0	0	0	0
1457	ABUW_RS06925	ABUW_RS06925	0	0	0	0	0	0	0	0	0	0	0	0
1458	ABUW_RS06930	ABUW_RS06930	0	0	0	0	0	0	0	0	0	0	0	0
1459	ABUW_RS06935	ABUW_RS06935	3	0	0	0	0	3	0	0	0	0	0	0
1460	ABUW_RS20460	ABUW_RS20460	0	0	0	0	0	0	0	0	0	0	0	0
1461	ABUW_RS06940	ABUW_RS06940	0	0	0	0	0	0	0	0	0	0	0	0
1462	ABUW_RS06945	ABUW_RS06945	0	0	0	0	0	0	0	0	0	0	0	0
1463	ABUW_RS06950	ABUW_RS06950	0	0	0	0	0	0	0	0	0	0	0	0
1464	ABUW_RS06955	ABUW_RS06955	0	0	0	0	0	0	0	0	0	0	0	0
1465	ABUW_RS06960	ABUW_RS06960	0	0	8	3	0	0	0	0	0	0	0	0
1466	ABUW_RS06965	ABUW_RS06965	0	4	0	0	0	0	0	0	0	0	0	0
1467	ABUW_RS06970	ABUW_RS06970	8	12	5	14	0	6	0	0	0	1	6	0
1468	ABUW_RS06975	ABUW_RS06975	14	26	0	27	0	5	0	0	2	8	0	0
1469	ABUW_RS06980	ABUW_RS06980	0	17	0	7	2	0	2	0	0	0	0	0
1470	ABUW_RS06990	ABUW_RS06990	0	0	6	4	0	0	0	0	0	0	0	0
1471	ABUW_RS06995	terL	4	11	0	0	0	0	0	0	0	0	0	0
1472	ABUW_RS07000	ABUW_RS07000	1	1	0	13	4	0	0	0	0	0	0	0
1473	ABUW_RS07005	ABUW_RS07005	157	100	19	15	6	5	0	0	0	0	0	0
1474	ABUW_RS07010	ABUW_RS07010	0	0	0	0	0	0	0	0	0	0	0	0
1475	ABUW_RS07015	ABUW_RS07015	0	0	0	0	0	0	0	0	0	0	0	0
1476	ABUW_RS07020	ABUW_RS07020	0	15	0	8	0	0	0	0	0	0	0	0
1477	ABUW_RS07025	gspL	90	136	56	20	5	0	28	3	0	20	0	0
1478	ABUW_RS07030	gspM	49	65	46	0	2	8	6	0	0	0	0	0
1479	ABUW_RS07035	ABUW_RS07035	38	62	33	10	8	7	22	0	0	30	3	0
1480	ABUW_RS07040	ABUW_RS07040	158	142	60	69	0	40	12	6	5	3	0	0
1481	ABUW_RS07045	purF	178	209	80	67	13	31	97	13	1	32	0	6
1482	ABUW_RS07050	ABUW_RS07050	209	292	139	66	10	54	29	11	1	3	0	0
1483	ABUW_RS07055	ABUW_RS07055	8	27	5	6	0	3	11	5	0	6	0	0
1484	ABUW_RS07060	ABUW_RS07060	125	115	28	50	8	13	25	4	10	15	0	0
1485	ABUW_RS07065	ABUW_RS07065	47	41	26	16	0	5	24	9	9	5	0	0
1486	ABUW_RS07070	ABUW_RS07070	212	391	206	110	0	27	141	30	23	98	8	14
1487	ABUW_RS07075	rpsU	38	106	89	24	0	28	69	6	24	58	0	0
1488	ABUW_RS07080	tsaD	23	7	23	0	0	4	21	0	0	0	0	0
1489	ABUW_RS07085	ABUW_RS07085	7	1	0	7	0	0	9	0	0	0	0	0
1490	ABUW_RS07090	ABUW_RS07090	31	24	8	0	0	3	18	0	0	0	0	0
1491	ABUW_RS07095	ABUW_RS07095	60	49	15	26	3	9	9	0	0	5	0	0
1492	ABUW_RS07100	ABUW_RS07100	13	18	19	6	0	0	0	0	0	0	0	0
1493	ABUW_RS07105	tRNA-Leu	21	41	34	18	0	6	80	19	22	42	6	4
1494	ABUW_RS07110	tRNA-Trp	11	117	195	51	240	5	166	39	39	61	60	53
1495	ABUW_RS07115	tRNA-Leu	41	160	123	57	11	24	309	132	77	112	0	7
1496	ABUW_RS07120	tRNA-Trp	7	116	251	17	111	3	325	101	167	75	37	61
1497	ABUW_RS07125	ABUW_RS07125	15	13	0	4	0	0	0	2	10	0	0	0
1498	ABUW_RS07130	ABUW_RS07130	18	9	3	5	0	8	0	0	0	0	0	0
1499	ABUW_RS07135	ABUW_RS07135	6	3	0	14	0	2	14	0	0	0	0	0
1500	ABUW_RS07140	ABUW_RS07140	5	11	7	5	1	4	3	0	0	0	0	0
1501	ABUW_RS07145	ABUW_RS07145	130	292	149	2061	100	691	352	46	40	261	18	8
1502	ABUW_RS07150	ABUW_RS07150	0	32	11	50	6	3	39	2	0	12	0	0
1503	ABUW_RS07155	ABUW_RS07155	2	35	13	15	6	2	21	11	0	29	0	0
1504	ABUW_RS07160	ABUW_RS07160	0	19	7	15	0	8	12	14	0	7	0	0
1505	ABUW_RS07165	ABUW_RS07165	12	28	6	16	1	5	18	2	0	23	0	0
1506	ig-sRNA_ABUW_RS07165-RS07170	ig-sRNA_ABUW_RS07165-07170	1145	2062	7	3739	48	937	2	1	0	2	0	0
1507	ABUW_RS07170	ABUW_RS07170	27	60	42	147	2	113	92	4	0	65	18	6
1508	ABUW_RS07175	ABUW_RS07175	7	3	7	5	0	6	3	0	0	13	0	0
1509	ABUW_RS07180	ABUW_RS07180	3	10	4	6	0	0	0	0	0	0	0	0
1510	sRNA29	sRNA29	1977	2957	4591	1562	115	2456	0	0	13	1	0	0
1511	ABUW_RS07185	ABUW_RS07185	0	2	0	3	0	3	0	0	0	0	0	0
1512	ABUW_RS07190	ABUW_RS07190	0	1	0	0	0	0	0	0	0	0	0	0
1513	ABUW_RS07195	ABUW_RS07195	0	13	1	0	0	0	0	0	0	0	0	0
1514	ABUW_RS07200	gltS	997	684	538	78	0	21	21	6	8	7	0	0
1515	ABUW_RS07205	ABUW_RS07205	0	3	5	7	0	0	5	0	0	0	0	0
1516	ABUW_RS07210	ABUW_RS07210	31	34	18	4	0	8	12	0	0	0	0	0
1517	ABUW_RS07215	ABUW_RS07215	0	0	0	0	0	0	0	0	0	0	0	0
1518	ABUW_RS07220	ABUW_RS07220	0	1	0	10	0	0	0	0	0	0	0	0
1519	ABUW_RS07225	ABUW_RS07225	87	105	65	245	0	89	15	11	18	1	0	0
1520	ABUW_RS07230	ABUW_RS07230	0	6	0	0	0	0	0	0	0	0	0	0
1521	ABUW_RS07235	ABUW_RS07235	2	1	0	0	0	0	0	0	0	0	0	0
1522	ABUW_RS07240	ABUW_RS07240	0	0	0	0	0	0	0	0	0	0	0	0
1523	ABUW_RS07245	ABUW_RS07245	0	1	0	0	0	0	0	0	0	0	0	0
1524	ABUW_RS07250	csuAB	8	3	0	0	0	0	6	0	0	0	0	0
1525	ABUW_RS07255	csuA	0	0	0	0	0	0	0	0	0	0	0	0
1526	ABUW_RS07260	csuB	0	0	0	0	0	0	0	0	0	0	0	0
1527	ABUW_RS07265	csuC	0	8	0	0	0	0	0	0	0	0	0	0
1528	ABUW_RS07270	csuD	15	11	13	0	9	0	0	5	0	1	0	0
1529	ABUW_RS07275	csuE	9	0	0	0	0	0	0	0	0	0	0	0
1530	ABUW_RS07280	ABUW_RS07280	16	24	8	0	0	0	0	0	0	0	0	0
1531	ABUW_RS07285	ABUW_RS07285	17	20	8	2	0	2	2	0	0	0	0	0
1532	ABUW_RS20505	ABUW_RS20505	3	15	13	2	0	0	0	0	6	0	0	0
1533	sRNA30	sRNA30	1885	1693	453	592	343	807	0	0	0	0	0	0
1534	ABUW_RS07295	proP	74	65	38	38	0	0	5	0	4	3	0	0
1535	ABUW_RS07300	ABUW_RS07300_pseudo	0	0	0	0	0	0	0	0	0	0	0	0
1536	ABUWs026	ABUWs026	1557	4715	2068	3303	159	794	1587	819	342	554	43	16
1537	ABUW_RS07305	ABUW_RS07305	10	0	0	0	0	0	0	0	0	0	0	0
1538	ABUW_RS07310	ABUW_RS07310	15	49	14	16	9	0	0	0	0	0	0	6
1539	ABUW_RS07315	ABUW_RS07315	13	3	4	10	0	0	2	0	0	0	0	0
1540	ABUW_RS07320	ABUW_RS07320	10	27	6	2	0	0	11	0	0	1	0	0
1541	ABUW_RS07325	ABUW_RS07325	37	105	71	6	12	13	3	5	7	1	0	0
1542	ABUW_RS07330	ABUW_RS07330	76	148	76	31	0	2	13	0	0	0	0	0
1543	ABUW_RS07335	uraH	0	9	0	2	0	0	0	0	0	0	0	0
1544	ABUW_RS07340	ABUW_RS07340	0	0	0	0	0	0	0	0	0	0	0	0
1545	ABUW_RS07345	ABUW_RS07345	9	5	0	0	0	0	12	0	0	0	0	0
1546	ABUW_RS07350	ABUW_RS07350	0	1	0	0	0	0	0	0	0	0	0	0
1547	ABUW_RS07355	ABUW_RS07355	0	1	0	0	0	0	3	0	0	0	0	0
1548	ABUW_RS07360	ABUW_RS07360	0	2	0	0	0	0	0	0	0	0	0	0
1549	ABUW_RS07365	ABUW_RS07365	0	0	0	0	0	0	0	0	0	0	0	0
1550	ABUW_RS07370	ABUW_RS07370	0	3	10	0	0	0	0	0	0	0	0	0
1551	ABUW_RS07375	ABUW_RS07375	1	8	3	0	0	0	0	0	0	0	0	0
1552	ABUW_RS07380	ABUW_RS07380	9	14	18	1	0	9	0	0	0	0	0	0
1553	ABUW_RS07385	ABUW_RS07385	7	1	5	3	0	0	8	0	0	8	0	0
1554	ABUWs027	ABUWs027	0	4	3	0	0	3	0	0	0	0	0	0
1555	ABUW_RS07390	ABUW_RS07390	21	21	28	4	0	6	0	0	0	0	0	0
1556	ABUW_RS07395	ABUW_RS07395	102	73	0	110	0	52	0	0	0	0	0	0
1557	ABUW_RS07400	ABUW_RS07400	9	0	0	16	0	0	0	0	0	0	0	0
1558	ABUW_RS07405	ABUW_RS07405	0	0	0	0	0	0	0	0	0	0	0	0
1559	ABUW_RS07410	ABUW_RS07410	0	1	0	7	0	5	0	0	0	0	0	0
1560	ABUW_RS07415	ABUW_RS07415	0	6	0	14	0	6	0	0	0	0	0	0
1561	ABUW_RS07420	yddG	39	36	16	36	3	4	0	0	0	1	0	0
1562	ABUW_RS07425	ABUW_RS07425	3	18	13	0	0	12	27	1	0	9	0	0
1563	ABUW_RS07430	ABUW_RS07430	7	16	0	0	0	0	25	0	0	0	0	0
1564	ABUW_RS07435	ABUW_RS07435	19	24	5	38	0	0	0	0	0	0	0	0
1565	ABUW_RS07440	ABUW_RS07440	3	0	4	0	0	0	0	0	5	0	0	0
1566	ABUW_RS07445	ABUW_RS07445	40	54	31	23	10	26	6	0	8	7	0	0
1567	ABUW_RS07450	ABUW_RS07450	605	424	278	1260	71	631	96	8	0	36	8	0
1568	ABUW_RS07455	gloB	52	41	10	14	0	8	20	0	0	11	0	0
1569	ABUW_RS07460	ABUW_RS07460	16	26	22	12	0	7	31	0	0	7	0	0
1570	ABUW_RS07465	ABUW_RS07465	51	26	16	15	0	12	23	9	6	24	0	0
1571	ABUW_RS07470	ABUW_RS07470	86	89	78	13	0	15	45	5	18	31	9	0
1572	ABUW_RS07475	purD	84	89	42	13	6	16	60	0	9	39	0	0
1573	ABUW_RS07480	purH	55	71	91	25	0	24	80	7	0	44	4	5
1574	ABUW_RS07485	fis	36	33	45	68	0	18	25	3	0	34	0	0
1575	ABUW_RS07490	ABUW_RS07490	40	39	10	16	0	6	6	0	0	0	0	0
1576	ABUW_RS07495	prmA	45	89	11	24	0	19	24	0	0	11	0	0
1577	ABUW_RS07500	ABUW_RS07500	155	523	560	536	29	183	693	119	62	448	25	8
1578	ABUW_RS07505	mnmG	44	47	21	11	0	13	66	9	0	23	6	0
1579	sRNA31	sRNA31	1283	1347	258	210	7	76	0	0	0	0	0	0
1580	ABUW_RS20555	ABUW_RS20555	18	8	13	0	0	0	2	0	7	0	0	0
1581	ABUW_RS07515	ABUW_RS07515	11	37	4	66	2	38	27	0	0	16	0	0
1582	ABUW_RS07520	ABUW_RS07520	3	7	0	11	0	3	11	0	0	2	0	0
1583	ABUW_RS07525	ABUW_RS07525	2	40	17	36	0	48	30	10	0	18	0	0
1584	ABUW_RS07530	ABUW_RS07530	13	27	4	83	0	81	16	5	3	13	0	0
1585	ABUW_RS07535	alr	52	17	20	6	0	2	19	0	0	0	0	0
1586	ABUW_RS07540	dnaB	169	162	86	12	5	4	31	7	0	2	0	0
1587	ABUW_RS07545	rplI	135	223	262	61	0	32	543	81	37	103	21	0
1588	ABUW_RS07550	rpsR	84	95	118	12	4	25	219	25	3	54	6	2
1589	ABUW_RS07555	rpsF	230	159	186	48	4	9	224	34	14	89	0	0
1590	ABUW_RS07560	cyoE	609	709	470	87	0	36	136	15	20	58	0	0
1591	ABUW_RS07565	ABUW_RS07565	327	259	348	45	22	27	366	33	33	119	3	9
1592	ABUW_RS07570	cyoC	327	360	305	160	15	60	664	88	45	199	10	5
1593	ABUW_RS07575	cyoB	633	924	951	350	5	167	1373	184	95	657	19	21
1594	ABUW_RS07580	cyoA	295	510	298	108	4	71	550	76	45	249	4	10
1595	AbsR11	AbsR11	53	82	36	26	9	32	22	5	1	36	4	0
1596	ABUW_RS07585	ABUW_RS07585	31	14	18	3	0	4	14	0	8	3	0	0
1597	ABUW_RS07590	ppsA	306	389	329	112	22	53	582	74	59	311	25	8
1598	ABUW_RS07595	ABUW_RS07595	33	37	13	18	0	4	2	6	0	7	0	0
1599	ABUW_RS07600	pgaA	0	0	0	2	0	0	0	0	0	0	0	0
1600	ABUW_RS07605	pgaB	31	32	12	3	0	0	0	0	0	0	0	0
1601	ABUW_RS07610	pgaC	11	1	6	0	0	0	2	0	0	0	0	0
1602	ABUW_RS07615	pgaD	16	20	4	9	1	2	8	0	0	0	0	0
1603	ABUW_RS07620	ABUW_RS07620	5	1	5	17	0	0	0	0	0	0	0	0
1604	ABUW_RS07625	ABUW_RS07625	0	0	0	2	0	1	0	0	0	12	0	0
1605	ABUW_RS07630	ABUW_RS07630	6	26	17	2	0	0	9	0	8	10	0	0
1606	ABUW_RS07640	ABUW_RS07640	231	120	66	156	21	115	37	9	0	6	0	0
1607	ABUW_RS07645	ABUW_RS07645	18	19	7	2	0	0	5	0	0	2	0	0
1608	ABUW_RS07650	ABUW_RS07650	16	1	0	4	0	0	2	0	0	3	0	0
1609	ABUW_RS07655	prfA	20	28	23	11	0	4	7	0	0	4	0	0
1610	ABUW_RS07660	prmC	21	16	7	3	0	0	9	0	0	0	0	0
1611	ABUW_RS07665	ABUW_RS07665	0	6	9	4	0	0	0	0	0	0	0	0
1612	ABUW_RS07670	ABUW_RS07670	0	0	0	0	0	0	0	0	0	0	0	0
1613	ABUW_RS07675	ABUW_RS07675	2	14	5	0	0	0	0	0	7	0	0	0
1614	ABUW_RS07680	ABUW_RS07680	10	6	2	29	0	5	0	4	0	0	0	0
1615	ABUW_RS07685	ABUW_RS07685	0	25	10	26	3	5	28	10	0	17	0	0
1616	ABUW_RS07690	ABUW_RS07690	1	16	21	101	2	45	30	8	0	16	0	0
1617	ABUW_RS07695	ABUW_RS07695	11	15	0	0	0	4	4	0	0	4	0	0
1618	ABUW_RS07700	ABUW_RS07700	3	19	12	19	0	0	14	0	0	0	0	6
1619	ABUW_RS07705	ABUW_RS07705	109	102	68	44	3	61	114	24	0	30	6	0
1620	ABUW_RS07710	folB	83	344	77	61	0	17	28	7	1	19	8	0
1621	ABUW_RS07715	ABUW_RS07715	43	49	14	4	17	14	13	0	0	7	0	0
1622	ABUW_RS07720	kdpA	29	7	5	0	0	0	11	11	0	5	0	0
1623	ABUW_RS07725	kdpB	19	1	0	0	0	6	0	15	0	5	0	0
1624	ABUW_RS07730	kdpC	0	1	0	0	0	0	0	0	0	0	0	0
1625	ABUW_RS07735	ABUW_RS07735	49	119	69	32	11	29	14	0	0	0	0	0
1626	ABUW_RS07740	ABUW_RS07740	0	5	6	0	0	0	2	0	15	7	0	0
1627	ABUW_RS07745	ABUW_RS07745	59	50	22	44	0	0	0	0	0	0	0	0
1628	ABUW_RS07750	ABUW_RS07750	24	37	23	6	0	0	0	0	0	0	0	0
1629	ABUW_RS07755	coq7	0	11	2	15	0	0	10	12	0	11	0	0
1630	ABUW_RS07760	ABUW_RS07760	129	129	26	50	0	7	27	0	0	5	0	0
1631	ABUW_RS07765	ABUW_RS07765	96	116	75	165	16	51	89	14	6	38	2	4
1632	ABUW_RS07770	ABUW_RS07770	177	240	109	85	15	80	242	27	6	114	5	6
1633	ABUW_RS07775	ABUW_RS07775	46	42	51	13	0	9	0	0	0	0	0	0
1634	ABUW_RS07780	ABUW_RS07780	1093	1057	1016	185	17	48	647	61	33	221	10	10
1635	ABUW_RS07785	ABUW_RS07785	87	21	11	32	0	5	2	0	4	5	0	0
1636	ABUW_RS07790	ABUW_RS07790	20	47	8	14	0	5	20	6	0	2	0	0
1637	ABUW_RS07795	ABUW_RS07795	93	102	95	22	0	16	2	0	0	4	0	0
1638	ABUW_RS07800	ABUW_RS07800	86	10	0	6	2	9	0	0	0	0	0	0
1639	ABUW_RS07805	ABUW_RS07805	16	25	11	5	0	3	5	0	0	0	0	0
1640	ABUW_RS07810	ABUW_RS07810	36	104	84	51	0	4	13	0	0	11	0	0
1641	ABUW_RS07815	ABUW_RS07815	64	17	3	18	0	14	0	0	0	0	0	0
1642	ABUW_RS07820	ABUW_RS07820	0	16	6	48	0	13	20	14	0	2	0	0
1643	ABUW_RS07825	ABUW_RS07825	18	31	11	53	2	30	6	8	0	19	0	5
1644	ABUW_RS07830	ABUW_RS07830	30	53	16	10	0	22	2	8	0	7	0	0
1645	ABUW_RS07835	ABUW_RS07835	51	106	36	18	0	50	0	0	0	0	0	0
1646	ABUW_RS07840	ABUW_RS07840	0	7	9	0	0	0	0	0	0	0	0	0
1647	ABUW_RS07845	tsaE	17	48	23	11	0	11	0	0	0	0	0	0
1648	ABUW_RS07850	mutL	33	33	54	9	0	2	40	7	0	12	0	0
1649	ABUW_RS07855	miaA	69	177	46	188	2	69	67	12	5	34	0	0
1650	ABUW_RS07860	hfq	1627	633	586	162	21	115	38	2	2	19	8	0
1651	ABUW_RS07865	ABUW_RS07865	159	198	118	94	2	81	0	4	0	0	0	0
1652	ABUW_RS07870	nfsB	23	20	0	7	3	0	11	0	0	13	9	0
1653	ABUW_RS19765	ABUW_RS19765	0	6	0	0	0	1	0	0	0	0	0	0
1654	ABUW_RS07875	ABUW_RS07875	32	138	23	75	0	37	40	0	4	0	0	0
1655	ABUW_RS07880	ABUW_RS07880	34	47	40	12	0	6	79	21	0	17	0	10
1656	ABUW_RS07885	ABUW_RS07885	73	151	36	68	7	24	89	6	2	45	0	0
1657	ABUWs028	ABUWs028	31	85	45	40	5	25	43	0	13	16	0	0
1658	ABUW_RS07890	ABUW_RS07890	19	37	21	2	0	0	0	0	0	0	0	0
1659	ABUW_RS07895	eutC	0	1	1	0	0	4	0	0	0	0	0	0
1660	ABUW_RS07900	ABUW_RS07900	0	2	0	0	0	0	0	0	0	0	0	0
1661	ABUW_RS07905	eat	9	7	9	0	0	0	0	0	0	0	0	0
1662	ABUW_RS07910	ABUW_RS07910	20	50	51	121	2	32	114	6	2	41	0	0
1663	ABUW_RS07915	ABUW_RS07915	23	12	0	5	0	3	15	0	0	2	0	0
1664	ABUW_RS07920	ABUW_RS07920	7	7	0	5	0	9	13	5	0	6	0	0
1665	3-sRNA_ABUW_RS07925	ABUW_RS07925-3'	4535	6095	4285	8975	36	1760	2	1	0	21	0	0
1666	ABUW_RS07925	ABUW_RS07925	36	18	26	13	0	10	29	0	0	12	0	0
1667	ABUW_RS07930	ABUW_RS07930	20	48	14	4	0	0	27	0	0	0	0	0
1668	ABUW_RS07935	ABUW_RS07935	6	17	0	11	0	0	7	0	0	0	0	0
1669	ABUW_RS07940	thiM	0	4	0	6	0	0	9	0	4	0	0	9
1670	ABUW_RS07945	ABUW_RS07945	2	12	3	3	0	0	0	0	4	2	0	0
1671	ABUW_RS07950	ABUW_RS07950	11	51	46	28	0	12	70	29	7	39	5	0
1672	ABUW_RS07955	pepN	218	513	282	247	15	69	232	17	12	87	9	0
1673	ABUW_RS07960	ABUW_RS07960	40	144	89	72	12	31	249	33	0	170	4	8
1674	ABUW_RS07965	ABUW_RS07965	2	27	10	50	0	42	15	0	0	7	0	0
1675	ABUW_RS07970	ABUW_RS07970	8	52	17	64	8	26	24	8	11	22	0	0
1676	ABUW_RS07975	ABUW_RS07975	18	16	3	27	2	9	10	0	0	12	0	0
1677	ABUW_RS07980	ABUW_RS07980	8	20	5	1	0	0	0	0	0	5	0	0
1678	ABUW_RS07985	ABUW_RS07985	4	8	0	13	0	0	1	0	0	0	0	0
1679	ABUW_RS07990	ABUW_RS07990	0	2	0	0	0	0	3	0	0	0	0	0
1680	ABUW_RS07995	ABUW_RS07995	50	63	41	2	0	4	3	0	0	2	0	0
1681	ABUW_RS08000	ABUW_RS08000	3	0	0	0	0	0	5	0	0	0	0	0
1682	sRNA32	sRNA32	0	3	0	0	0	0	0	0	0	0	0	0
1683	ABUW_RS08010	ABUW_RS08010	11	5	5	0	0	0	3	0	0	0	0	0
1684	ABUW_RS08015	ABUW_RS08015	3	5	0	0	0	0	0	0	0	0	0	0
1685	ABUW_RS08020	ABUW_RS08020	0	0	0	0	0	0	0	0	0	0	0	0
1686	ABUW_RS08025	ABUW_RS08025	0	2	0	0	0	0	0	0	0	0	0	0
1687	ABUWs029	ABUWs029	1120	2746	1367	1229	91	351	1459	467	304	532	65	47
1688	ABUW_RS08030	ABUW_RS08030	7	0	0	0	0	0	0	0	0	0	0	0
1689	ABUW_RS08035	ABUW_RS08035	12	5	20	9	0	0	6	0	0	0	0	0
1690	ABUW_RS08040	ABUW_RS08040	543	1595	209	1007	87	271	12	4	8	5	1	0
1691	ABUW_RS08045	ABUW_RS08045	87	166	85	78	0	59	45	3	2	21	0	0
1692	ABUW_RS08050	ABUW_RS08050	1322	2784	617	42899	1231	24540	136	28	0	82	21	0
1693	ABUW_RS08055	ABUW_RS08055	0	0	0	4	0	0	0	0	0	0	0	0
1694	ABUW_RS08060	ABUW_RS08060	0	3	0	0	0	0	0	0	0	4	0	0
1695	ABUW_RS08065	ABUW_RS08065	16	5	0	5	0	8	0	6	0	0	0	0
1696	ABUW_RS08070	ABUW_RS08070	3	13	7	12	0	4	3	0	0	0	0	0
1697	ABUW_RS08075	ABUW_RS08075	0	18	6	7	3	0	2	0	0	16	0	0
1698	ABUW_RS20155	ABUW_RS20155	24	36	42	29	0	16	103	24	2	51	6	0
1699	ABUW_RS08085	ABUW_RS08085	31	358	70	421	43	235	0	11	0	4	0	0
1700	ABUW_RS08090	ABUW_RS08090	19	13	6	7	0	2	8	5	0	5	0	0
1701	ABUW_RS08095	ABUW_RS08095	105	76	62	92	11	35	159	56	2	30	0	6
1702	ABUW_RS08100	ABUW_RS08100	7	1	0	5	0	3	0	0	0	0	0	0
1703	ABUW_RS20465	ABUW_RS20465	2	35	23	0	0	1	0	0	0	0	0	0
1704	ABUW_RS08110	ABUW_RS08110	53	45	9	5	0	8	0	0	0	0	0	0
1705	ABUW_RS08115	mgtA	6	10	9	7	0	5	14	0	0	0	0	0
1706	ABUW_RS08120	ABUW_RS08120	0	4	0	0	0	0	0	0	0	0	0	0
1707	ABUW_RS08125	ABUW_RS08125	150	218	78	20	2	4	2	0	0	0	0	0
1708	ABUW_RS08130	ABUW_RS08130	11	22	3	19	0	8	2	0	0	0	0	0
1709	ABUW_RS08135	leuE	104	159	56	56	4	23	3	0	0	0	0	0
1710	ABUW_RS08140	tal	63	123	89	146	4	61	124	44	0	32	1	0
1711	ABUW_RS08145	ABUW_RS08145	4	2	0	0	0	18	1	0	0	0	0	0
1712	ABUW_RS08150	aceI	0	0	0	0	0	0	0	0	0	0	0	0
1713	ABUW_RS08155	ABUW_RS08155	35	40	45	7	0	0	37	0	0	9	0	0
1714	ABUW_RS08160	ABUW_RS08160	1167	2899	68	6298	108	2877	66	33	12	4	0	0
1715	ABUW_RS08165	ABUW_RS08165	21	34	14	9	0	3	9	0	14	1	0	0
1716	ABUW_RS08170	ABUW_RS08170	14	33	4	31	0	2	9	0	1	8	0	0
1717	ABUW_RS08175	ABUW_RS08175	37	62	23	4	0	0	12	3	10	0	0	0
1718	ABUW_RS08180	amvA	49	80	65	47	1	20	10	0	0	0	0	0
1719	ABUW_RS08185	ABUW_RS08185	89	91	56	15	0	0	33	4	3	12	0	0
1720	ABUW_RS08190	ABUW_RS08190	0	3	2	4	0	0	5	0	0	4	0	0
1721	ABUW_RS08195	ABUW_RS08195	10	2	9	0	0	3	1	0	0	3	0	0
1722	ABUW_RS08200	ABUW_RS08200	7	14	10	16	0	0	0	0	0	0	0	0
1723	ABUW_RS08205	ABUW_RS08205	9	5	3	0	0	5	2	0	0	1	0	0
1724	ABUW_RS08210	ABUW_RS08210	38	47	7	0	0	2	8	0	0	7	0	0
1725	ABUW_RS08215	murB	65	52	13	15	0	1	12	0	6	0	0	5
1726	ABUW_RS08220	ABUW_RS08220	127	75	53	15	5	12	7	0	0	0	0	5
1727	ABUW_RS08225	ABUW_RS08225	32	51	12	3	0	14	14	0	0	2	0	0
1728	ABUW_RS08230	ABUW_RS08230	24	30	9	6	0	0	12	0	0	0	0	0
1729	ABUW_RS08235	ABUW_RS08235	2	3	11	0	0	0	0	0	0	0	0	0
1730	ABUW_RS08240	ABUW_RS08240	116	176	57	19	0	4	3	0	0	0	0	0
1731	ABUW_RS08245	ABUW_RS08245	26	64	15	12	0	5	4	0	3	12	0	0
1732	ABUW_RS08250	ABUW_RS08250	53	76	36	28	0	2	0	0	0	2	0	0
1733	ABUW_RS08255	ABUW_RS08255	36	87	46	47	7	30	11	19	0	8	0	0
1734	ABUW_RS08260	accC	247	430	313	39	6	0	289	37	31	57	3	0
1735	ABUW_RS08265	accB	85	87	82	1	0	7	94	10	13	21	0	0
1736	ABUW_RS08270	aroQ	71	133	27	0	0	5	15	13	0	7	0	0
1737	ABUW_RS08275	ABUW_RS08275	10	14	3	5	0	4	0	0	0	6	0	0
1738	ABUW_RS20160	ABUW_RS20160_pseudo	122	367	125	119	6	20	0	0	0	0	0	0
1739	ABUW_RS08280	ABUW_RS08280	6	8	0	0	0	0	0	0	0	0	0	0
1740	ABUW_RS08285	ABUW_RS08285	0	2	0	0	0	0	0	0	0	0	0	0
1741	ABUW_RS08290	ABUW_RS08290	37	112	10	25	0	16	0	0	0	0	0	0
1742	ABUW_RS08295	nirB	9	2	20	1	0	4	3	0	0	0	0	0
1743	ABUW_RS08300	nirD	0	6	2	0	0	0	0	0	0	0	0	0
1744	ABUW_RS08305	ABUW_RS08305	13	25	0	10	0	9	3	0	0	2	0	0
1745	ABUW_RS08310	ABUW_RS08310	15	32	14	10	2	3	0	0	0	0	0	0
1746	ABUW_RS08315	ABUW_RS08315	35	16	5	7	0	0	5	0	0	0	0	0
1747	ABUW_RS08320	moaA	13	21	4	8	0	1	1	0	0	2	0	0
1748	ABUW_RS08325	ABUW_RS08325	0	1	0	0	0	0	0	0	0	0	0	0
1749	ABUW_RS08330	ABUW_RS08330	2	16	0	0	0	0	0	0	0	0	0	0
1750	ABUW_RS08335	moaCB	15	7	9	9	0	9	11	0	0	0	0	0
1751	ABUW_RS08340	ABUW_RS08340	18	10	20	8	0	0	17	0	0	0	0	0
1752	ABUW_RS08345	ABUW_RS08345	25	22	13	11	0	2	3	0	0	10	0	0
1753	ABUW_RS08350	ABUW_RS08350	74	141	96	8	7	4	4	0	0	0	0	0
1754	ABUW_RS08355	ABUW_RS08355	9	15	0	3	0	2	0	0	0	0	0	0
1755	ABUW_RS08360	ABUW_RS08360	3	14	0	3	0	1	0	0	0	0	0	0
1756	ABUW_RS08365	ABUW_RS08365	0	5	0	0	0	0	6	0	0	0	0	0
1757	ABUW_RS08370	ABUW_RS08370	4	3	4	0	0	6	6	0	0	0	0	0
1758	ABUW_RS08375	tusD	18	56	11	2	0	7	1	0	0	0	0	0
1759	ABUW_RS08380	ABUW_RS08380	31	122	68	19	13	33	96	24	20	38	0	8
1760	ABUW_RS08385	fumC	22	70	13	10	0	16	38	14	13	48	0	0
1761	ABUW_RS08390	ABUW_RS08390	25	29	9	43	0	16	9	11	0	8	0	0
1762	ABUW_RS08395	ABUW_RS08395	8	58	19	14	0	16	0	0	0	0	0	0
1763	ABUW_RS08400	ABUW_RS08400	10	9	7	5	0	0	0	0	0	4	0	0
1764	ABUW_RS08405	ABUW_RS08405	87	68	28	96	0	48	80	15	0	34	0	0
1765	ABUW_RS08410	ABUW_RS08410	3	8	5	17	0	3	0	0	8	0	0	0
1766	ABUW_RS08415	ispF	8	5	4	0	0	0	9	0	0	6	0	0
1767	ABUW_RS08420	ABUW_RS08420	3	0	0	0	0	0	9	0	0	0	0	0
1768	ABUW_RS08425	argF	34	35	29	2	0	7	27	4	6	1	0	0
1769	ABUW_RS08430	adeN	10	23	11	1	0	18	4	0	0	16	0	12
1770	ABUW_RS08435	glnG	52	26	36	0	0	16	33	0	0	22	4	0
1771	ABUW_RS08440	glnL	32	39	27	11	0	0	6	0	0	0	0	0
1772	ABUW_RS08445	rimO	20	40	27	10	0	0	14	11	0	18	19	0
1773	ABUW_RS08450	pyrH	34	26	36	14	7	10	16	10	0	7	13	0
1774	ABUW_RS08455	frr	39	42	52	10	0	8	87	2	0	12	0	0
1775	ABUW_RS08460	uppS	92	66	69	6	0	11	36	0	0	21	0	1
1776	ABUW_RS08465	ABUW_RS08465	157	159	121	19	4	27	17	0	0	14	0	0
1777	ABUW_RS08470	ispC	141	101	27	35	5	31	12	0	0	25	0	0
1778	ABUW_RS08475	rseP	94	63	28	16	0	7	24	9	0	13	0	0
1779	ABUW_RS08480	bamA	157	165	104	46	5	32	161	25	15	105	0	1
1780	ABUW_RS08485	ABUW_RS08485	20	66	49	25	0	11	55	0	19	21	0	0
1781	ABUW_RS08490	lpxD	23	24	27	22	17	16	40	0	1	27	0	0
1782	ABUW_RS08495	fabZ	15	42	41	3	0	12	53	0	11	10	0	0
1783	ABUW_RS08500	lpxA	52	133	74	12	0	0	37	0	0	10	0	0
1784	ABUW_RS08505	ABUW_RS08505	54	32	16	23	0	9	11	0	0	9	0	3
1785	ABUW_RS19780	ffs	6222	41339	36235	14265	527	1944	84068	21219	8424	28064	3665	1807
1786	ABUW_RS08510	ABUW_RS08510	4	5	6	1	0	0	0	0	0	0	0	0
1787	ABUW_RS08515	recA	185	302	217	904	43	376	353	38	24	148	0	1
1788	ABUW_RS08520	ABUW_RS08520	16	34	1	1	0	0	11	9	0	5	0	0
1789	ABUW_RS08525	ABUW_RS08525	21	19	9	4	0	0	12	4	0	3	0	0
1790	ABUW_RS08530	ABUW_RS08530	14	34	9	3	0	4	0	0	0	4	0	0
1791	ABUW_RS08535	ABUW_RS08535	4	0	0	6	0	0	0	0	0	0	0	0
1792	ABUW_RS08540	ABUW_RS08540	15	17	13	11	12	16	14	0	0	4	7	0
1793	ABUW_RS08545	ABUW_RS08545	11	13	0	0	0	0	3	0	0	0	0	0
1794	ABUW_RS08550	gigD	0	0	0	0	0	0	0	0	0	0	0	0
1795	ABUW_RS08555	kynU	4	0	0	0	0	0	0	0	0	0	0	0
1796	ABUW_RS08560	ABUW_RS08560	15	16	3	7	0	0	0	0	0	0	0	0
1797	ABUW_RS08565	ABUW_RS08565	7	7	0	0	0	0	0	0	0	0	0	0
1798	sRNA38	sRNA38	76363	112407	47657	138019	4834	82007	127	122	12	70	0	0
1799	sRNA39	sRNA39	1155	1106	6	812	58	683	0	0	0	2	0	0
1800	ABUW_RS20595	ABUW_RS20595	0	0	0	1	0	4	0	0	0	0	0	0
1801	ABUW_RS08570	ABUW_RS08570	9	35	0	78	7	77	0	0	0	2	0	0
1802	ABUW_RS08575	ABUW_RS08575	4	17	8	7	0	3	0	0	0	0	0	0
1803	ABUW_RS08580	ABUW_RS08580	0	32	11	15	0	3	35	0	0	8	0	0
1804	ABUW_RS08585	ABUW_RS08585	9	48	4	14	2	5	72	22	11	18	0	8
1805	ABUW_RS08590	ABUW_RS08590	15	49	27	65	5	47	106	5	0	40	14	0
1806	ABUW_RS08595	ABUW_RS08595	6	32	14	4	2	8	21	0	0	19	9	0
1807	sRNA40	sRNA40	38648	58369	22	95482	1685	42291	327	191	44	229	42	4
1808	ABUW_RS08600	ABUW_RS08600	0	0	0	0	0	0	0	0	0	0	0	0
1809	ABUW_RS08605	ABUW_RS08605	6	0	0	0	0	0	0	0	0	0	0	0
1810	ABUW_RS08610	ABUW_RS08610	42	29	9	19	0	7	3	0	0	2	0	0
1811	ABUW_RS08615	ABUW_RS08615	51	13	24	3	0	4	0	0	0	0	0	0
1812	ABUW_RS08620	ABUW_RS08620	134	239	63	113	0	11	18	0	0	12	0	0
1813	ABUW_RS08625	pfkB	51	35	14	10	0	0	9	0	7	9	0	0
1814	ABUW_RS08630	ptsP	19	61	30	4	0	11	11	5	0	7	0	0
1815	3-sRNA_ABUW_RS08635	ABUW_RS08635-3'	882	2425	4	540	7	194	0	0	0	4	0	0
1816	ABUW_RS08635	ABUW_RS08635	25	80	7	38	0	25	0	0	0	0	0	0
1817	ABUWs033	ABUWs033	8	0	0	0	0	0	0	0	0	0	0	0
1818	ABUW_RS08640	ABUW_RS08640	9	6	0	1	0	0	0	0	0	0	0	0
1819	ABUW_RS08645	ABUW_RS08645	56	55	16	64	12	70	36	13	7	34	5	0
1820	ABUW_RS08650	ABUW_RS08650	19	45	17	49	12	22	15	0	0	18	6	0
1821	ABUW_RS08655	brnQ	171	110	64	1	0	0	31	0	0	4	0	0
1822	ABUW_RS08660	map	13	46	15	56	1	11	40	0	7	20	0	0
1823	ABUW_RS08665	ABUW_RS08665	28	67	12	30	2	7	11	0	5	0	0	0
1824	ABUW_RS08670	ABUW_RS08670	3	2	1	9	0	2	6	0	1	2	0	0
1825	ABUW_RS08675	grxD	10	14	23	1	0	3	7	0	1	12	0	0
1826	ABUW_RS08680	ABUW_RS08680	15	35	10	17	0	0	4	5	0	2	0	0
1827	ABUW_RS08685	ABUW_RS08685	21	28	14	2	0	22	15	4	0	6	0	0
1828	ABUW_RS08690	ABUW_RS08690	3	12	11	19	0	17	19	2	0	3	0	0
1829	ABUW_RS08695	ABUW_RS08695	15	105	80	22	20	0	81	43	12	74	0	10
1830	ABUW_RS08700	ABUW_RS08700	86	273	130	2555	173	1520	227	54	28	121	2	8
1831	ABUW_RS08705	ABUW_RS08705	117	188	63	405	5	141	63	15	8	58	0	2
1832	ABUW_RS08710	ftsY	19	36	44	58	14	5	36	3	0	37	0	0
1833	sRNA42	sRNA42	0	11	24	13	14	0	0	0	0	12	0	0
1834	ABUW_RS08715	ABUW_RS08715	22	23	37	8	2	0	35	0	1	10	0	0
1835	ABUW_RS08720	ABUW_RS08720	6	0	0	0	0	0	0	0	0	0	0	0
1836	sRNA43	sRNA43	0	0	0	0	0	0	0	0	0	0	0	0
1837	ABUW_RS08725	ABUW_RS08725	62	62	26	50	0	3	56	15	6	32	0	0
1838	ABUW_RS08730	cydX	41	7	9	11	0	2	16	6	0	7	0	0
1839	ABUW_RS08735	cydB	211	156	157	109	0	70	102	14	2	72	0	4
1840	ABUW_RS08740	ABUW_RS08740	623	1010	642	518	26	227	396	64	24	222	9	20
1841	ABUW_RS08745	cydP	231	462	191	226	14	85	20	16	3	30	0	0
1842	ABUW_RS08750	ABUW_RS08750	47	52	22	3	11	9	6	0	0	0	0	0
1843	ABUW_RS08755	ABUW_RS08755	14	30	19	0	3	0	0	0	0	0	0	0
1844	ABUW_RS08760	ABUW_RS08760	15	32	6	17	3	4	0	0	0	0	0	0
1845	ABUW_RS08765	ABUW_RS08765	41	19	1	8	0	7	0	0	0	0	0	0
1846	ABUW_RS08770	ABUW_RS08770	69	75	92	53	0	45	150	24	7	74	3	0
1847	ABUW_RS08775	ABUW_RS08775	47	84	66	68	9	41	30	2	0	32	0	0
1848	ABUW_RS08780	ABUW_RS08780	33	61	43	32	0	3	6	0	0	0	0	0
1849	ABUW_RS08785	ABUW_RS08785	19	4	5	0	2	12	0	0	1	0	0	0
1850	ABUW_RS08790	ilvA	24	29	14	5	1	0	25	0	0	3	0	0
1851	ABUW_RS08795	rpiA	248	351	331	224	10	56	53	25	11	22	0	0
1852	ABUW_RS08800	ABUW_RS08800	89	20	36	52	0	8	46	17	0	14	0	0
1853	ABUW_RS08805	ABUW_RS08805	0	13	0	0	0	0	6	0	0	1	0	0
1854	ABUW_RS08810	argC	10	26	0	22	0	2	7	0	0	9	0	0
1855	ABUW_RS08815	ABUW_RS08815	57	107	43	21	0	14	0	10	10	14	0	0
1856	ABUW_RS08820	clpS	1	20	13	5	0	3	26	10	1	9	0	6
1857	ABUW_RS08825	clpA	107	378	212	139	12	30	281	34	19	197	9	9
1858	ABUW_RS08830	ABUW_RS08830	43	77	44	18	0	6	72	27	4	57	0	4
1859	ABUWs034	ABUWs034	2942	4171	906	5288	1862	1900	17	10	3	31	0	0
1860	ABUW_RS08835	ABUW_RS08835	26	75	24	28	3	35	23	0	0	7	0	0
1861	ABUW_RS08840	ABUW_RS08840	0	11	5	9	0	10	20	0	0	6	0	0
1862	ABUW_RS08845	ABUW_RS08845	0	9	0	5	0	13	6	0	0	0	0	0
1863	ABUW_RS08850	ABUW_RS08850	17	11	2	12	0	0	16	0	0	0	0	0
1864	ABUW_RS08855	ABUW_RS08855	0	4	4	4	0	0	0	0	0	0	0	0
1865	ABUW_RS08860	ABUW_RS08860	0	11	2	0	7	5	0	3	0	2	0	0
1866	ABUW_RS08865	ABUW_RS08865	21	33	11	13	9	20	9	0	0	4	0	0
1867	ABUW_RS08870	ABUW_RS08870	0	3	0	0	0	0	0	0	0	0	0	0
1868	ABUW_RS08875	ABUW_RS08875	24	78	29	0	0	10	40	9	0	36	0	0
1869	ABUW_RS08880	ABUW_RS08880	263	224	144	20	0	41	151	21	1	49	7	0
1870	ABUW_RS08885	kdsA	102	250	157	42	0	11	26	0	2	24	0	1
1871	ABUW_RS08890	eno	662	812	735	111	2	31	97	7	13	49	5	3
1872	ABUW_RS08895	ABUW_RS08895	26	21	20	45	0	22	0	0	0	1	0	0
1873	ABUW_RS08900	ftsB	25	8	31	14	0	2	15	3	0	10	0	0
1874	ABUW_RS08905	ispD	3	12	1	0	0	0	8	0	6	0	0	0
1875	ABUW_RS08910	ABUW_RS08910	5	1	0	9	1	0	0	0	0	0	0	0
1876	ABUW_RS08915	ABUW_RS08915	0	12	9	27	0	0	0	0	0	0	0	0
1877	ABUW_RS08920	pcaF	0	1	5	10	0	0	12	0	0	1	9	0
1878	int-sRNA_ABUW_RS08920	int-sRNA_ABUW_RS08920	0	0	0	0	0	0	0	0	0	0	0	0
1879	ABUW_RS08925	ABUW_RS08925	0	2	5	0	0	0	12	0	0	0	0	0
1880	ABUW_RS08930	pcaD	0	3	5	1	0	0	7	0	0	6	0	0
1881	ABUW_RS08935	ABUW_RS08935	0	0	1	0	0	0	8	0	0	2	0	0
1882	ABUW_RS08940	pcaC	13	0	0	0	0	0	0	0	0	0	0	0
1883	ABUW_RS08945	pcaH	0	0	0	0	0	0	0	0	3	0	0	0
1884	ABUW_RS08950	pcaG	0	2	0	0	0	0	7	0	0	0	0	0
1885	ABUW_RS08955	aroD	3	0	0	0	0	0	7	0	0	0	0	0
1886	ABUW_RS08960	ABUW_RS08960	0	13	0	19	0	2	0	0	0	5	0	0
1887	ABUW_RS08965	ABUW_RS08965	0	12	7	0	0	2	0	0	0	0	0	0
1888	ABUW_RS08970	ABUW_RS08970	74	63	40	66	0	16	4	0	0	12	0	0
1889	sRNA44	sRNA44	99446	111208	32702	11065	353	3524	52	77	9	9	0	0
1890	ABUW_RS08975	ABUW_RS08975	274	315	193	32	0	14	9	0	0	0	0	0
1891	ABUW_RS08980	ABUW_RS08980	30	17	0	0	0	2	4	0	0	0	0	0
1892	ABUW_RS08985	ABUW_RS08985	7	5	4	29	1	21	12	0	0	6	0	0
1893	ABUW_RS08990	ABUW_RS08990	6	8	7	35	0	37	6	0	0	6	0	0
1894	ABUW_RS08995	pcaU	0	2	0	0	0	4	0	0	0	0	0	0
1895	ABUW_RS09000	ABUW_RS09000	3	4	0	0	8	5	0	0	0	0	0	0
1896	ABUW_RS09005	ABUW_RS09005	21	31	30	2	0	0	16	0	0	2	0	0
1897	ABUW_RS09010	ABUW_RS09010	15	29	15	16	0	3	15	4	2	3	0	0
1898	ABUW_RS09015	ABUW_RS09015	13	28	8	12	0	0	3	0	0	6	0	0
1899	ABUW_RS09020	ABUW_RS09020	7	0	11	0	0	6	27	0	0	2	0	0
1900	ABUW_RS09025	ABUW_RS09025	0	3	0	14	0	20	0	0	0	1	0	0
1901	ABUW_RS09030	ABUW_RS09030	0	19	0	253	5	272	0	0	0	3	0	0
1902	ABUW_RS09035	ABUW_RS09035	44	58	30	29	0	32	0	0	0	0	0	0
1903	ABUW_RS09040	ABUW_RS09040	3	9	12	52	22	13	0	1	0	15	0	0
1904	ABUW_RS09045	ABUW_RS09045	5	20	5	499	47	241	90	9	0	31	6	0
1905	ABUW_RS09050	ABUW_RS09050	0	5	0	6	5	44	11	0	0	3	0	0
1906	ABUW_RS09055	ABUW_RS09055	0	5	13	19	0	0	43	5	0	22	0	0
1907	ABUW_RS09060	ABUW_RS09060	0	17	15	52	16	29	64	12	0	43	0	0
1908	ABUW_RS09065	ABUW_RS09065	0	9	12	10	0	3	11	0	13	19	0	0
1909	ABUW_RS09070	ABUW_RS09070	0	16	5	81	0	42	67	0	0	12	5	0
1910	ABUW_RS09075	ABUW_RS09075	28	3	22	67	7	30	40	9	0	26	0	0
1911	ABUW_RS09080	ABUW_RS09080	3	13	3	120	19	70	29	1	0	29	0	0
1912	ABUW_RS09085	feaR	6	8	9	18	5	11	8	0	0	1	0	0
1913	ABUW_RS09090	tynA	0	0	0	0	0	0	0	0	0	0	0	0
1914	ABUW_RS09095	ABUW_RS09095	0	0	0	0	0	0	0	0	0	0	0	0
1915	ABUW_RS09100	ABUW_RS09100	2	6	0	8	6	5	0	0	0	15	0	0
1916	ABUW_RS09105	ABUW_RS09105	0	4	4	4	0	5	0	0	0	8	0	0
1917	ABUW_RS09110	pcaD	5	0	11	0	0	5	0	7	0	4	0	0
1918	ABUW_RS09115	pcaF	0	0	0	4	0	1	10	0	0	3	0	0
1919	int-sRNA_ABUW_RS09115	int-sRNA_ABUW_RS09115	0	0	0	0	0	0	0	0	0	0	0	0
1920	ABUW_RS09120	ABUW_RS09120	0	13	0	32	9	6	11	0	3	3	0	0
1921	ABUW_RS09125	ABUW_RS09125	0	10	0	11	0	15	39	4	0	7	0	0
1922	ABUW_RS09130	catA	3	12	15	85	26	73	39	14	3	32	0	0
1923	ABUW_RS09135	catC	0	0	3	19	21	0	8	0	0	2	7	0
1924	ABUW_RS09140	ABUW_RS09140	20	4	6	92	24	47	30	0	0	10	0	0
1925	ABUW_RS09145	ABUW_RS09145	289	799	72	441	6	340	18	6	0	8	0	0
1926	ABUW_RS09150	ABUW_RS09150	9	7	3	14	0	14	4	2	0	0	0	0
1927	ABUW_RS09155	ABUW_RS09155	10	45	4	42	0	16	17	0	0	9	0	0
1928	ABUW_RS09160	ABUW_RS09160	0	0	0	6	0	0	0	0	0	0	0	0
1929	ABUW_RS09165	abaQ_pseudo	8	1	0	16	1	3	0	0	0	0	0	0
1930	ABUW_RS09170	araD1	0	0	0	0	0	0	0	0	0	0	0	0
1931	ABUW_RS09175	ABUW_RS09175	6	3	0	8	0	0	0	0	0	0	0	0
1932	ABUW_RS09180	ABUW_RS09180	6	0	0	4	0	0	2	0	0	0	0	0
1933	ABUW_RS09185	ABUW_RS09185	47	107	66	228	18	96	154	7	0	35	0	6
1934	ABUW_RS09190	ABUW_RS09190	9	31	18	54	3	25	24	11	5	13	6	0
1935	ABUW_RS09195	ABUW_RS09195	38	90	69	114	36	16	124	32	15	50	7	0
1936	ABUW_RS09200	ABUW_RS09200	16	3	0	0	0	10	0	0	0	0	0	0
1937	ABUW_RS09205	ABUW_RS09205	12	4	0	0	0	3	0	0	0	0	0	0
1938	ABUW_RS09210	ABUW_RS09210	44	162	150	438	15	248	195	47	2	155	0	6
1939	ABUW_RS09215	ABUW_RS09215	10	13	0	7	0	0	1	5	0	9	0	0
1940	ABUW_RS09220	ABUW_RS09220	11	15	7	7	7	1	16	8	0	2	0	0
1941	ABUW_RS09225	ABUW_RS09225	21	14	0	22	0	16	4	5	0	1	0	0
1942	ABUW_RS09230	ABUW_RS09230	0	3	0	0	0	0	0	0	0	0	0	0
1943	ABUW_RS09235	ABUW_RS09235	37	102	27	43	6	21	15	3	0	0	0	0
1944	ABUW_RS09240	ABUW_RS09240	1	0	1	3	0	0	1	0	0	0	0	0
1945	ABUW_RS09245	ABUW_RS09245	0	0	0	0	0	0	5	0	0	0	0	0
1946	ABUW_RS09250	ABUW_RS09250	0	1	0	0	0	0	5	0	1	0	0	0
1947	ABUW_RS09255	ABUW_RS09255	0	0	0	3	0	0	0	0	0	12	0	0
1948	ABUW_RS09260	ABUW_RS09260	97	153	53	134	0	23	33	5	0	5	0	4
1949	ABUW_RS09265	ABUW_RS09265	48	51	20	231	6	79	6	2	0	0	0	0
1950	ABUW_RS09270	ABUW_RS09270	64	104	78	2144	107	1041	80	14	0	56	0	1
1951	ABUW_RS09275	ABUW_RS09275	55	124	54	133	3	86	140	20	17	35	6	0
1952	ABUW_RS09280	ABUW_RS09280	20	45	6	35	0	50	10	0	0	4	0	0
1953	ABUW_RS09285	ABUW_RS09285	68	127	102	433	40	257	222	59	13	61	9	10
1954	ABUW_RS09290	ABUW_RS09290	84	96	57	245	26	97	130	14	10	26	0	0
1955	ABUW_RS09295	ABUW_RS09295	6	13	9	59	0	13	4	2	0	0	0	0
1956	ABUW_RS09300	ABUW_RS09300	43	65	18	167	23	55	18	0	0	0	0	2
1957	sRNA46	sRNA46	906	4286	2534	1950	130	324	7588	2377	1001	1939	264	94
1958	ABUW_RS09310	ABUW_RS09310	0	0	4	0	0	0	0	0	0	0	0	0
1959	ABUW_RS09315	ABUW_RS09315	22	20	13	43	8	22	8	0	0	4	0	0
1960	ABUW_RS20750	ABUW_RS20750	44	22	13	9	4	16	0	0	0	0	0	0
1961	ABUW_RS09325	ABUW_RS09325	0	0	9	0	0	0	0	0	0	0	0	0
1962	ABUW_RS09330	ABUW_RS09330	29	9	17	0	2	7	6	0	0	0	0	0
1963	ABUW_RS09335	ABUW_RS09335	12	7	4	8	0	5	0	0	0	0	0	0
1964	ABUW_RS20180	ABUW_RS20180	55	271	237	321	49	185	197	61	39	171	29	0
1965	ABUW_RS09345	ABUW_RS09345	82	51	36	31	0	35	5	0	0	0	0	0
1966	ABUW_RS09350	ABUW_RS09350	51	64	34	15	15	23	8	0	0	0	0	0
1967	ABUW_RS09355	ABUW_RS09355	19	16	5	22	0	16	11	0	0	0	0	0
1968	ABUW_RS09360	ABUW_RS09360	0	0	0	6	0	6	0	0	0	0	0	0
1969	ABUW_RS09365	ABUW_RS09365	10	12	12	82	0	18	0	0	0	0	0	0
1970	ABUW_RS09370	ABUW_RS09370	50	32	7	41	0	12	13	6	0	9	0	0
1971	ABUW_RS09375	ABUW_RS09375	7	23	20	71	5	40	3	0	0	4	0	0
1972	ABUW_RS09380	ABUW_RS09380	11	38	31	269	48	245	6	4	0	0	3	0
1973	ABUW_RS09385	ABUW_RS09385	0	0	0	0	0	0	0	0	0	0	0	0
1974	ABUW_RS09390	ABUW_RS09390	5	18	0	10	0	12	0	0	0	0	0	0
1975	ABUW_RS09395	ABUW_RS09395	0	0	5	0	0	1	0	0	0	0	0	0
1976	ABUW_RS09400	ABUW_RS09400	13	6	0	12	0	2	13	0	0	4	0	0
1977	ABUW_RS09405	ABUW_RS09405	23	26	32	4	8	0	6	0	0	0	0	0
1978	ABUW_RS09410	ABUW_RS09410	24	33	12	27	0	18	12	5	0	4	0	0
1979	ABUW_RS09415	ABUW_RS09415	15	14	22	60	12	53	43	4	4	7	0	0
1980	ABUW_RS09420	ABUW_RS09420	0	8	6	66	0	17	33	0	0	8	1	0
1981	ABUW_RS09425	ABUW_RS09425	9	9	0	56	10	35	16	0	2	9	3	0
1982	ABUW_RS09430	ABUW_RS09430	22	22	0	20	1	5	0	3	0	4	0	0
1983	ABUW_RS09435	denD	19	34	3	92	22	62	14	0	0	10	0	0
1984	ABUW_RS09440	ABUW_RS09440	19	27	10	241	24	121	4	0	0	19	0	0
1985	ABUW_RS09445	ABUW_RS09445	20	25	18	137	0	73	32	0	0	4	0	0
1986	ABUW_RS19790	ABUW_RS19790_pseudo	0	0	0	0	0	0	0	0	0	0	0	0
1987	ABUW_RS20185	ABUW_RS20185_pseudo	0	2	0	3	0	1	0	0	0	0	0	0
1988	ABUW_RS09450	ABUW_RS09450	22	20	1	13	0	4	39	0	2	21	0	0
1989	ABUW_RS09455	ABUW_RS09455	44	44	14	44	5	11	53	5	12	14	0	0
1990	ABUW_RS09460	ABUW_RS09460	27	21	54	3	0	3	4	11	0	14	0	0
1991	ABUW_RS09465	ABUW_RS09465	9	18	0	11	0	0	8	0	0	7	0	5
1992	ABUW_RS20700	ABUW_RS20700	0	3	0	0	0	3	0	0	0	0	0	0
1993	ABUW_RS09470	ABUW_RS09470	1	1	0	3	0	11	4	0	0	1	0	0
1994	ABUW_RS09475	iaaH	0	0	2	1	0	0	0	0	0	0	0	0
1995	ABUW_RS09480	ABUW_RS09480	12	0	3	2	0	0	0	0	0	0	0	0
1996	ABUW_RS09485	ABUW_RS09485	0	8	0	2	0	0	0	0	0	0	0	0
1997	ABUW_RS09490	ABUW_RS09490	2	3	8	1	0	3	0	0	0	5	0	0
1998	ABUW_RS09495	ABUW_RS09495	0	15	0	1	0	0	0	3	0	8	0	0
[truncated: 2,142 more rows]
